# Supplementary material for: Phosphoproteomic Profiling Identifies PAK4 S474 Phosphorylation Affects Docetaxel Chemosensitivity via Modulation of Microtubule Stabilization in Breast Cancer
Source: Biomedicines. 2026 Jul 20;14(7):1631. doi: 10.3390/biomedicines14071631 (PMC13406789; doi:10.3390/biomedicines14071631)
Supplement: Supplementary file 1 [file biomedicines-14-01631-s001.zip]

Archive with 3 entries (3 files):
- Supplementary Figure.pdf
- Supplementary Table S1. Protein identification and quantification information from quantitative proteomic analysis.xlsx
- Supplementary Table S2. Phosphorylation site identification and quantification information from phosphoproteomic analysis.xlsx
