# Supplementary material for: Phosphoproteomic Profiling Identifies PAK4 S474 Phosphorylation Affects Docetaxel Chemosensitivity via Modulation of Microtubule Stabilization in Breast Cancer
Source: Biomedicines. 2026 Jul 20;14(7):1631. doi: 10.3390/biomedicines14071631 (PMC13406789; doi:10.3390/biomedicines14071631)
Supplement: Supplementary file 1 [file biomedicines-14-01631-s001.zip › Supplementary Table S1. Protein identification and quantification information from quantitative proteomic analysis.xlsx]

## Sheet: Sheet1
Protein accession	Protein description	Gene name	MW [kDa]	Coverage [%]	Peptides	PSMs	Unique peptides	Control_1	Control_2	Control_3	Doce_1	Doce_2	Doce_3	Doce/Control Ratio	Doce/Control P value
A0A024RBG1	Diphosphoinositol polyphosphate phosphohydrolase NUDT4B OS=Homo sapiens OX=9606 GN=NUDT4B PE=3 SV=1	NUDT4B	20.434	31.5	4	6	1	0.886	0.977	1.017	1.119	1.125	0.902	1.092	0.36704
A0A0U1RRL7	Protein MMP24OS OS=Homo sapiens OX=9606 GN=MMP24OS PE=1 SV=1	MMP24OS	7.6794	74.6	2	4	2	0.918	0.912	1.232	0.993	1.117	0.913	0.987	0.96016
A0A1B0GUX0	Protein ATP6V1FNB OS=Homo sapiens OX=9606 GN=ATP6V1FNB PE=4 SV=1	ATP6V1FNB	20.389	5.7	1	1	1
A0AV96	RNA-binding protein 47 OS=Homo sapiens OX=9606 GN=RBM47 PE=1 SV=2	RBM47	64.098	19.6	8	9	8	1.008	1.029	0.988	0.901	0.935	1.055	0.956	0.3881
A0AVT1	Ubiquitin-like modifier-activating enzyme 6 OS=Homo sapiens OX=9606 GN=UBA6 PE=1 SV=1	UBA6	117.97	33.9	30	46	30	1.014	0.997	1.006	0.983	1.02	0.993	0.993	0.58846
A0FGR8	Extended synaptotagmin-2 OS=Homo sapiens OX=9606 GN=ESYT2 PE=1 SV=1	ESYT2	102.36	30	22	36	22	1.024	1.032	0.991	0.967	0.945	0.994	0.954	0.06868
A0JNW5	UHRF1-binding protein 1-like OS=Homo sapiens OX=9606 GN=UHRF1BP1L PE=1 SV=2	UHRF1BP1L	164.2	2.7	4	4	3	0.993	0.988	0.986	1.02	1.009	1.016	1.026	0.0024179
A0MZ66	Shootin-1 OS=Homo sapiens OX=9606 GN=SHTN1 PE=1 SV=4	SHTN1	71.639	19.8	11	14	11	0.971	1.004	1.029	1.029	0.965	0.97	0.987	0.63714
A1A4S6	Rho GTPase-activating protein 10 OS=Homo sapiens OX=9606 GN=ARHGAP10 PE=1 SV=1	ARHGAP10	89.374	2.2	2	2	2
A1L0T0	Acetolactate synthase-like protein OS=Homo sapiens OX=9606 GN=ILVBL PE=1 SV=2	ILVBL	67.867	20.1	10	17	10	1.017	1.014	0.994	1.037	0.96	1.017	0.996	0.8732
A1L188	NADH dehydrogenase [ubiquinone] 1 alpha subcomplex assembly factor 8 OS=Homo sapiens OX=9606 GN=NDUFAF8 PE=1 SV=1	NDUFAF8	7.7558	14.9	1	1	1	1.015	1.005	0.898	1.119	0.892	1.093	1.064	0.51662
A1X283	SH3 and PX domain-containing protein 2B OS=Homo sapiens OX=9606 GN=SH3PXD2B PE=1 SV=3	SH3PXD2B	101.58	2.2	2	2	2	0.803	0.952	0.967	1.179	1.201	0.953	1.224	0.102619
A2A3N6	Putative PIP5K1A and PSMD4-like protein OS=Homo sapiens OX=9606 GN=PIPSL PE=5 SV=1	PIPSL	95.047	6.1	5	7	0
A2RRP1	Neuroblastoma-amplified sequence OS=Homo sapiens OX=9606 GN=NBAS PE=1 SV=2	NBAS	268.57	4.9	11	11	11	1.014	1.059	1.006	0.982	1.013	0.888	0.936	0.192361
A2RU67	Protein FAM234B OS=Homo sapiens OX=9606 GN=FAM234B PE=1 SV=1	FAM234B	67.038	2.7	1	1	1
A2RUC4	tRNA wybutosine-synthesizing protein 5 OS=Homo sapiens OX=9606 GN=TYW5 PE=1 SV=1	TYW5	36.547	2.9	1	1	1
A3KMH1	von Willebrand factor A domain-containing protein 8 OS=Homo sapiens OX=9606 GN=VWA8 PE=1 SV=2	VWA8	214.82	1.2	2	2	2
A3KN83	Protein strawberry notch homolog 1 OS=Homo sapiens OX=9606 GN=SBNO1 PE=1 SV=1	SBNO1	154.31	7.1	8	8	8	1.004	0.949	0.968	1.033	1.035	1.034	1.062	0.067276
A4D1E9	GTP-binding protein 10 OS=Homo sapiens OX=9606 GN=GTPBP10 PE=1 SV=1	GTPBP10	42.932	18.3	6	8	6	1.007	0.903	0.859	1.037	1.067	1.182	1.187	0.049116
A5PLL7	Transmembrane protein 189 OS=Homo sapiens OX=9606 GN=TMEM189 PE=1 SV=3	TMEM189	31.135	4.1	1	1	1
A5PLN9	Trafficking protein particle complex subunit 13 OS=Homo sapiens OX=9606 GN=TRAPPC13 PE=1 SV=2	TRAPPC13	46.523	2.2	1	1	1	0.992	0.963	0.924	1.108	1.028	1.011	1.093	0.063998
A5YKK6	CCR4-NOT transcription complex subunit 1 OS=Homo sapiens OX=9606 GN=CNOT1 PE=1 SV=2	CNOT1	266.94	17.6	36	49	36	0.973	1.016	0.972	1.012	1.004	1.04	1.032	0.154519
A6NDG6	Glycerol-3-phosphate phosphatase OS=Homo sapiens OX=9606 GN=PGP PE=1 SV=1	PGP	34.006	29.3	8	12	8	1.006	1.028	0.995	0.982	0.991	0.959	0.968	0.076241
A6NDU8	UPF0600 protein C5orf51 OS=Homo sapiens OX=9606 GN=C5orf51 PE=1 SV=1	C5orf51	33.62	16.7	3	4	3	0.971	1.023	1.036	0.909	1.091	0.971	0.981	0.71712
A6NED2	RCC1 domain-containing protein 1 OS=Homo sapiens OX=9606 GN=RCCD1 PE=1 SV=1	RCCD1	40.078	3.5	1	1	1	1.078	1.115	1.255	0.958	0.851	0.655	0.715	0.046355
A6NEL2	Ankyrin repeat domain-containing protein SOWAHB OS=Homo sapiens OX=9606 GN=SOWAHB PE=1 SV=1	SOWAHB	85.741	1	1	1	1	1.045	1.058	0.99	0.964	1.022	0.905	0.935	0.167556
A6NFI3	Zinc finger protein 316 OS=Homo sapiens OX=9606 GN=ZNF316 PE=1 SV=1	ZNF316	108.44	1.5	1	1	1	0.824	1.071	1.074	1.053	0.964	1.029	1.026	0.7419
A6NHL2	Tubulin alpha chain-like 3 OS=Homo sapiens OX=9606 GN=TUBAL3 PE=1 SV=2	TUBAL3	49.908	10.3	5	29	1	0.956	1.243	0.968	0.988	0.85	0.965	0.885	0.297
A6NHQ2	rRNA/tRNA 2'-O-methyltransferase fibrillarin-like protein 1 OS=Homo sapiens OX=9606 GN=FBLL1 PE=3 SV=2	FBLL1	34.803	11.1	3	5	1	0.949	0.926	1.032	1.037	1.094	0.987	1.073	0.187623
A6NHR9	Structural maintenance of chromosomes flexible hinge domain-containing protein 1 OS=Homo sapiens OX=9606 GN=SMCHD1 PE=1 SV=2	SMCHD1	226.37	25.8	47	62	47	1.007	1.001	1.014	0.989	0.99	1.001	0.986	0.059598
A6NHX0	Cytosolic arginine sensor for mTORC1 subunit 2 OS=Homo sapiens OX=9606 GN=CASTOR2 PE=1 SV=3	CASTOR2	36.056	3.6	1	1	1	0.925	1.201	0.978	1.089	0.841	0.948	0.927	0.5305
A6NIH7	Protein unc-119 homolog B OS=Homo sapiens OX=9606 GN=UNC119B PE=1 SV=1	UNC119B	28.136	15.1	2	2	2	0.975	1.126	0.961	0.903	1.07	0.956	0.957	0.56646
A6NKD9	Coiled-coil domain-containing protein 85C OS=Homo sapiens OX=9606 GN=CCDC85C PE=1 SV=1	CCDC85C	45.209	12.9	3	3	3
A6NKT7	RanBP2-like and GRIP domain-containing protein 3 OS=Homo sapiens OX=9606 GN=RGPD3 PE=3 SV=2	RGPD3	197.48	14.6	25	36	1	0.976	1.059	0.966	1.057	1.022	0.92	0.999	0.9773
A7E2V4	Zinc finger SWIM domain-containing protein 8 OS=Homo sapiens OX=9606 GN=ZSWIM8 PE=1 SV=1	ZSWIM8	197.3	0.7	1	1	1	0.925	1.1	1.133	0.91	0.956	0.955	0.893	0.169918
A8CG34	Nuclear envelope pore membrane protein POM 121C OS=Homo sapiens OX=9606 GN=POM121C PE=1 SV=3	POM121C	125.09	5.7	5	6	2
A8MW92	PHD finger protein 20-like protein 1 OS=Homo sapiens OX=9606 GN=PHF20L1 PE=1 SV=2	PHF20L1	115.01	0.9	1	1	1
A8MXV4	Nucleoside diphosphate-linked moiety X motif 19 OS=Homo sapiens OX=9606 GN=NUDT19 PE=1 SV=1	NUDT19	42.233	28.3	8	9	8	1.04	0.962	0.949	1.142	0.804	1.072	1.023	0.91958
A9UHW6	MIF4G domain-containing protein OS=Homo sapiens OX=9606 GN=MIF4GD PE=1 SV=1	MIF4GD	25.423	13.5	2	2	2	0.969	0.957	1.008	0.937	0.984	1.171	1.054	0.52704
B0YJ81	Very-long-chain (3R)-3-hydroxyacyl-CoA dehydratase 1 OS=Homo sapiens OX=9606 GN=HACD1 PE=1 SV=1	HACD1	32.387	4.2	1	1	1
B2RTY4	Unconventional myosin-IXa OS=Homo sapiens OX=9606 GN=MYO9A PE=1 SV=2	MYO9A	292.7	0.7	2	2	1
C4AMC7	Putative WAS protein family homolog 3 OS=Homo sapiens OX=9606 GN=WASH3P PE=1 SV=2	WASH3P	49.994	13.4	5	8	2
C9J7I0	UBAP1-MVB12-associated (UMA)-domain containing protein 1 OS=Homo sapiens OX=9606 GN=UMAD1 PE=2 SV=2	UMAD1	15.2	27	2	2	2	1.224	0.787	0.835	1.035	0.93	1.232	1.123	0.46622
C9JLW8	Mapk-regulated corepressor-interacting protein 1 OS=Homo sapiens OX=9606 GN=MCRIP1 PE=1 SV=1	MCRIP1	10.92	18.6	1	1	1	1.082	1.147	1.136	0.791	0.882	0.899	0.764	0.0035023
E9PRG8	Uncharacterized protein C11orf98 OS=Homo sapiens OX=9606 GN=C11orf98 PE=4 SV=2	C11orf98	14.234	31.7	4	6	4	0.934	1.076	0.965	1.06	0.894	1.036	1.005	0.95528
L0R6Q1	SLC35A4 upstream open reading frame protein OS=Homo sapiens OX=9606 GN=SLC35A4 PE=3 SV=1	SLC35A4	11.133	30.1	3	3	3	0.974	1.03	1.04	0.967	0.947	1.043	0.971	0.45632
L0R819	ASNSD1 upstream open reading frame protein OS=Homo sapiens OX=9606 GN=ASDURF PE=1 SV=1	ASDURF	11.25	34.4	3	3	3	1.041	1.019	0.915	1.005	1.017	1.012	1.02	0.64962
O00115	Deoxyribonuclease-2-alpha OS=Homo sapiens OX=9606 GN=DNASE2 PE=1 SV=2	DNASE2	39.58	2.8	1	1	1
O00116	Alkyldihydroxyacetonephosphate synthase, peroxisomal OS=Homo sapiens OX=9606 GN=AGPS PE=1 SV=1	AGPS	72.911	41.8	20	40	20	0.967	0.995	1.029	1.014	1.023	1.003	1.016	0.42968
O00139	Kinesin-like protein KIF2A OS=Homo sapiens OX=9606 GN=KIF2A PE=1 SV=3	KIF2A	79.954	21.5	14	15	13	0.979	1.003	0.984	0.99	1.03	0.999	1.018	0.27862
O00142	Thymidine kinase 2, mitochondrial OS=Homo sapiens OX=9606 GN=TK2 PE=1 SV=4	TK2	31.004	12.1	3	3	3	1.044	0.987	1.008	1.012	0.966	0.982	0.974	0.28518
O00148	ATP-dependent RNA helicase DDX39A OS=Homo sapiens OX=9606 GN=DDX39A PE=1 SV=2	DDX39A	49.129	40.5	15	25	5	0.944	0.916	0.971	1.076	1.018	1.089	1.124	0.0118832
O00151	PDZ and LIM domain protein 1 OS=Homo sapiens OX=9606 GN=PDLIM1 PE=1 SV=4	PDLIM1	36.071	61.4	16	26	16	0.953	1.033	0.987	1.01	1.034	0.985	1.019	0.52344
O00154	Cytosolic acyl coenzyme A thioester hydrolase OS=Homo sapiens OX=9606 GN=ACOT7 PE=1 SV=3	ACOT7	41.796	36.1	10	21	10	1.034	1.037	1.06	1	0.962	0.893	0.912	0.052177
O00159	Unconventional myosin-Ic OS=Homo sapiens OX=9606 GN=MYO1C PE=1 SV=4	MYO1C	121.68	37.3	36	61	36	0.994	0.977	1	1.016	1.021	1.034	1.034	0.0191014
O00160	Unconventional myosin-If OS=Homo sapiens OX=9606 GN=MYO1F PE=1 SV=3	MYO1F	124.84	5.9	7	7	4	0.888	1.005	1.009	1.159	0.948	1.015	1.076	0.3804
O00161	Synaptosomal-associated protein 23 OS=Homo sapiens OX=9606 GN=SNAP23 PE=1 SV=1	SNAP23	23.354	58.8	8	13	8	0.937	1.05	1.051	1.001	0.977	0.93	0.957	0.38444
O00165	HCLS1-associated protein X-1 OS=Homo sapiens OX=9606 GN=HAX1 PE=1 SV=2	HAX1	31.62	11.1	3	3	3
O00170	AH receptor-interacting protein OS=Homo sapiens OX=9606 GN=AIP PE=1 SV=2	AIP	37.636	43	12	24	12	0.99	1.022	1.032	0.981	0.972	1.002	0.971	0.127702
O00178	GTP-binding protein 1 OS=Homo sapiens OX=9606 GN=GTPBP1 PE=1 SV=3	GTPBP1	72.453	16.4	9	9	9	0.949	0.979	1.016	1.103	1.049	0.96	1.057	0.29564
O00186	Syntaxin-binding protein 3 OS=Homo sapiens OX=9606 GN=STXBP3 PE=1 SV=2	STXBP3	67.764	14	8	11	8	1.019	1.017	1.001	0.958	1.059	0.995	0.992	0.77524
O00193	Small acidic protein OS=Homo sapiens OX=9606 GN=SMAP PE=1 SV=1	SMAP	20.332	17.5	4	8	4	1.047	1.022	1.068	0.946	0.913	0.968	0.901	0.0080245
O00194	Ras-related protein Rab-27B OS=Homo sapiens OX=9606 GN=RAB27B PE=1 SV=4	RAB27B	24.608	34.4	6	10	6	1.003	0.995	1.006	0.949	0.935	0.942	0.941	0.00034424
O00203	AP-3 complex subunit beta-1 OS=Homo sapiens OX=9606 GN=AP3B1 PE=1 SV=3	AP3B1	121.32	22.3	23	35	23	0.975	1.006	0.987	1.003	1.006	1.006	1.016	0.22686
O00214	Galectin-8 OS=Homo sapiens OX=9606 GN=LGALS8 PE=1 SV=4	LGALS8	35.808	27.8	8	11	8	0.942	0.895	0.99	1	1.027	1.042	1.086	0.058282
O00217	NADH dehydrogenase [ubiquinone] iron-sulfur protein 8, mitochondrial OS=Homo sapiens OX=9606 GN=NDUFS8 PE=1 SV=1	NDUFS8	23.705	18.6	4	6	4	0.944	0.893	0.868	1.127	1.09	1.108	1.229	0.00144272
O00220	Tumor necrosis factor receptor superfamily member 10A OS=Homo sapiens OX=9606 GN=TNFRSF10A PE=1 SV=3	TNFRSF10A	50.089	13.7	6	8	6	0.999	0.993	1.018	0.986	1.001	1.02	0.999	0.93704
O00221	NF-kappa-B inhibitor epsilon OS=Homo sapiens OX=9606 GN=NFKBIE PE=1 SV=3	NFKBIE	52.863	7.2	3	3	3	1.014	0.998	1.028	0.941	0.974	0.973	0.95	0.022398
O00231	26S proteasome non-ATPase regulatory subunit 11 OS=Homo sapiens OX=9606 GN=PSMD11 PE=1 SV=3	PSMD11	47.463	43.1	17	39	17	1.008	1.002	1.018	0.998	0.988	1.03	0.996	0.77392
O00232	26S proteasome non-ATPase regulatory subunit 12 OS=Homo sapiens OX=9606 GN=PSMD12 PE=1 SV=3	PSMD12	52.904	37.7	17	34	17	0.993	0.99	1.025	0.957	1.033	0.993	0.992	0.74224
O00233	26S proteasome non-ATPase regulatory subunit 9 OS=Homo sapiens OX=9606 GN=PSMD9 PE=1 SV=3	PSMD9	24.682	38.1	8	16	8	0.99	1.034	0.995	0.96	0.989	1.008	0.979	0.3525
O00244	Copper transport protein ATOX1 OS=Homo sapiens OX=9606 GN=ATOX1 PE=1 SV=1	ATOX1	7.4016	76.5	4	10	4	1.122	1.009	0.947	1.073	0.908	0.997	0.968	0.65912
O00255	Menin OS=Homo sapiens OX=9606 GN=MEN1 PE=1 SV=4	MEN1	68.023	13.8	6	8	6	0.867	1.048	0.994	0.957	1.145	0.889	1.028	0.8018
O00257	E3 SUMO-protein ligase CBX4 OS=Homo sapiens OX=9606 GN=CBX4 PE=1 SV=3	CBX4	61.367	5.4	2	2	2	0.864	1.022	0.768	1.067	1.158	1.197	1.289	0.04418
O00264	Membrane-associated progesterone receptor component 1 OS=Homo sapiens OX=9606 GN=PGRMC1 PE=1 SV=3	PGRMC1	21.671	25.1	7	11	6	1.008	1.035	0.998	0.975	0.998	0.979	0.971	0.0852
O00267	Transcription elongation factor SPT5 OS=Homo sapiens OX=9606 GN=SUPT5H PE=1 SV=1	SUPT5H	121	27.8	25	35	25	0.998	1.005	0.997	0.967	1.005	1.001	0.991	0.50306
O00268	Transcription initiation factor TFIID subunit 4 OS=Homo sapiens OX=9606 GN=TAF4 PE=1 SV=2	TAF4	110.11	2.9	2	2	2
O00273	DNA fragmentation factor subunit alpha OS=Homo sapiens OX=9606 GN=DFFA PE=1 SV=1	DFFA	36.521	29.6	8	10	8	0.985	0.999	0.981	0.996	0.993	1.006	1.01	0.21054
O00287	Regulatory factor X-associated protein OS=Homo sapiens OX=9606 GN=RFXAP PE=1 SV=1	RFXAP	28.232	5.9	1	1	1
O00291	Huntingtin-interacting protein 1 OS=Homo sapiens OX=9606 GN=HIP1 PE=1 SV=5	HIP1	116.22	5	5	6	4	1.014	1.048	0.999	0.97	1.006	0.957	0.958	0.106137
O00299	Chloride intracellular channel protein 1 OS=Homo sapiens OX=9606 GN=CLIC1 PE=1 SV=4	CLIC1	26.922	70.5	11	41	11	1.021	0.992	1.021	0.991	0.989	0.976	0.974	0.072697
O00303	Eukaryotic translation initiation factor 3 subunit F OS=Homo sapiens OX=9606 GN=EIF3F PE=1 SV=1	EIF3F	37.563	38.9	10	18	10	1.005	1.013	1.032	1.005	0.997	0.982	0.978	0.103023
O00308	NEDD4-like E3 ubiquitin-protein ligase WWP2 OS=Homo sapiens OX=9606 GN=WWP2 PE=1 SV=2	WWP2	98.911	5.1	5	5	3	0.908	0.985	0.977	1.077	1.073	1.011	1.101	0.042676
O00330	Pyruvate dehydrogenase protein X component, mitochondrial OS=Homo sapiens OX=9606 GN=PDHX PE=1 SV=3	PDHX	54.122	18.2	8	9	8	0.97	0.995	1.134	0.999	1.035	0.949	0.963	0.54104
O00338	Sulfotransferase 1C2 OS=Homo sapiens OX=9606 GN=SULT1C2 PE=1 SV=1	SULT1C2	34.88	2.4	1	1	1	0.999	0.895	1.028	1.074	1.039	0.988	1.061	0.28112
O00391	Sulfhydryl oxidase 1 OS=Homo sapiens OX=9606 GN=QSOX1 PE=1 SV=3	QSOX1	82.577	13.5	9	12	9	1.002	1.106	1.037	1.083	0.882	1.034	0.954	0.50242
O00399	Dynactin subunit 6 OS=Homo sapiens OX=9606 GN=DCTN6 PE=1 SV=1	DCTN6	20.747	5.3	1	1	1	1.047	1.021	1.041	0.914	1.008	0.955	0.925	0.055744
O00400	Acetyl-coenzyme A transporter 1 OS=Homo sapiens OX=9606 GN=SLC33A1 PE=1 SV=1	SLC33A1	60.908	8.4	4	6	4	1.032	0.936	0.888	1.009	1.126	1.05	1.115	0.113663
O00401	Neural Wiskott-Aldrich syndrome protein OS=Homo sapiens OX=9606 GN=WASL PE=1 SV=2	WASL	54.826	27.7	11	15	11	0.985	0.99	1.064	0.958	1	0.994	0.971	0.36934
O00408	cGMP-dependent 3',5'-cyclic phosphodiesterase OS=Homo sapiens OX=9606 GN=PDE2A PE=1 SV=1	PDE2A	105.72	3.8	4	4	3
O00410	Importin-5 OS=Homo sapiens OX=9606 GN=IPO5 PE=1 SV=4	IPO5	123.63	40.7	36	80	34	0.98	0.99	0.982	1.002	1.018	1.021	1.03	0.0108818
O00418	Eukaryotic elongation factor 2 kinase OS=Homo sapiens OX=9606 GN=EEF2K PE=1 SV=2	EEF2K	82.143	1.5	1	1	1	0.93	0.934	0.926	1.043	1.083	1.134	1.168	0.023702
O00422	Histone deacetylase complex subunit SAP18 OS=Homo sapiens OX=9606 GN=SAP18 PE=1 SV=1	SAP18	17.561	28.1	6	15	6	0.953	0.953	0.968	1.04	1.07	1.017	1.088	0.0056998
O00425	Insulin-like growth factor 2 mRNA-binding protein 3 OS=Homo sapiens OX=9606 GN=IGF2BP3 PE=1 SV=2	IGF2BP3	63.704	36.3	17	24	15	1.003	1.025	0.97	0.984	0.981	1.028	0.998	0.9442
O00429	Dynamin-1-like protein OS=Homo sapiens OX=9606 GN=DNM1L PE=1 SV=2	DNM1L	81.876	36	21	29	21	0.999	1.003	0.974	0.99	1.009	1.018	1.014	0.32888
O00442	RNA 3'-terminal phosphate cyclase OS=Homo sapiens OX=9606 GN=RTCA PE=1 SV=1	RTCA	39.336	18.9	4	5	4	1.062	0.982	1.061	0.924	0.969	1.015	0.937	0.15534
O00443	Phosphatidylinositol 4-phosphate 3-kinase C2 domain-containing subunit alpha OS=Homo sapiens OX=9606 GN=PIK3C2A PE=1 SV=2	PIK3C2A	190.68	8.4	12	16	12	0.951	0.95	0.98	1.004	1.071	1.062	1.089	0.020157
O00458	Interferon-related developmental regulator 1 OS=Homo sapiens OX=9606 GN=IFRD1 PE=1 SV=4	IFRD1	50.268	12.2	4	4	4	0.69	1.178	1.219	1.363	1.126	0.388	0.932	0.71454
O00459	Phosphatidylinositol 3-kinase regulatory subunit beta OS=Homo sapiens OX=9606 GN=PIK3R2 PE=1 SV=2	PIK3R2	81.544	7.8	3	3	3
O00461	Golgi integral membrane protein 4 OS=Homo sapiens OX=9606 GN=GOLIM4 PE=1 SV=1	GOLIM4	81.879	14.7	9	15	9	1.005	0.959	0.973	1.02	0.987	1.12	1.065	0.20228
O00468	Agrin OS=Homo sapiens OX=9606 GN=AGRN PE=1 SV=6	AGRN	217.32	13.4	20	23	20	1.013	0.994	1.039	0.956	0.987	0.998	0.966	0.125916
O00469	Procollagen-lysine,2-oxoglutarate 5-dioxygenase 2 OS=Homo sapiens OX=9606 GN=PLOD2 PE=1 SV=2	PLOD2	84.685	30.1	20	34	20	0.975	0.976	0.958	1.024	1.071	1.066	1.087	0.0058448
O00471	Exocyst complex component 5 OS=Homo sapiens OX=9606 GN=EXOC5 PE=1 SV=1	EXOC5	81.852	15.7	11	13	10	1.059	1.009	0.973	0.921	0.991	1.019	0.964	0.39344
O00481	Butyrophilin subfamily 3 member A1 OS=Homo sapiens OX=9606 GN=BTN3A1 PE=1 SV=3	BTN3A1	57.677	2.3	1	1	1
O00483	Cytochrome c oxidase subunit NDUFA4 OS=Homo sapiens OX=9606 GN=NDUFA4 PE=1 SV=1	NDUFA4	9.3697	45.7	4	5	4	0.995	0.824	0.817	1.17	1.169	1.101	1.305	0.0160425
O00487	26S proteasome non-ATPase regulatory subunit 14 OS=Homo sapiens OX=9606 GN=PSMD14 PE=1 SV=1	PSMD14	34.577	25.8	8	15	8	1.039	0.977	1.018	0.991	0.983	1.004	0.982	0.39156
O00488	Zinc finger protein 593 OS=Homo sapiens OX=9606 GN=ZNF593 PE=1 SV=2	ZNF593	15.199	35.1	4	4	4	1.008	0.72	0.931	1.072	1.224	1.121	1.285	0.075636
O00499	Myc box-dependent-interacting protein 1 OS=Homo sapiens OX=9606 GN=BIN1 PE=1 SV=1	BIN1	64.699	25.6	13	18	13	1.008	0.995	1.01	0.985	0.963	0.996	0.977	0.101422
O00505	Importin subunit alpha-4 OS=Homo sapiens OX=9606 GN=KPNA3 PE=1 SV=2	KPNA3	57.81	9.8	5	8	2	0.929	1.093	0.995	0.979	0.98	1.027	0.99	0.8747
O00506	Serine/threonine-protein kinase 25 OS=Homo sapiens OX=9606 GN=STK25 PE=1 SV=1	STK25	48.111	9.9	4	6	2	1.096	1.051	0.903	1.114	0.903	0.922	0.964	0.68976
O00507	Probable ubiquitin carboxyl-terminal hydrolase FAF-Y OS=Homo sapiens OX=9606 GN=USP9Y PE=2 SV=2	USP9Y	291.07	6.3	16	21	1
O00541	Pescadillo homolog OS=Homo sapiens OX=9606 GN=PES1 PE=1 SV=1	PES1	68.002	16.5	9	13	9	1.04	1.005	0.974	0.997	0.984	1.007	0.99	0.64438
O00559	Receptor-binding cancer antigen expressed on SiSo cells OS=Homo sapiens OX=9606 GN=EBAG9 PE=1 SV=1	EBAG9	24.377	8	1	2	1	1.055	0.981	1.029	0.962	0.999	0.968	0.956	0.137525
O00560	Syntenin-1 OS=Homo sapiens OX=9606 GN=SDCBP PE=1 SV=1	SDCBP	32.444	53.4	9	21	9	0.995	1.075	1.043	1.003	0.985	1.036	0.971	0.34604
O00562	Membrane-associated phosphatidylinositol transfer protein 1 OS=Homo sapiens OX=9606 GN=PITPNM1 PE=1 SV=4	PITPNM1	134.85	1	1	1	1
O00566	U3 small nucleolar ribonucleoprotein protein MPP10 OS=Homo sapiens OX=9606 GN=MPHOSPH10 PE=1 SV=2	MPHOSPH10	78.863	2.5	2	2	2
O00567	Nucleolar protein 56 OS=Homo sapiens OX=9606 GN=NOP56 PE=1 SV=4	NOP56	66.049	44.3	21	38	21	0.997	0.989	0.997	1.018	1.003	1.002	1.013	0.082961
O00571	ATP-dependent RNA helicase DDX3X OS=Homo sapiens OX=9606 GN=DDX3X PE=1 SV=3	DDX3X	73.243	46.2	29	62	28	0.948	0.988	0.996	1.025	1.033	1.013	1.047	0.046377
O00584	Ribonuclease T2 OS=Homo sapiens OX=9606 GN=RNASET2 PE=1 SV=2	RNASET2	29.48	6.6	2	3	2	1.114	1.032	1.03	0.812	0.918	1.074	0.883	0.199338
O00592	Podocalyxin OS=Homo sapiens OX=9606 GN=PODXL PE=1 SV=2	PODXL	58.635	12	5	12	5	0.964	1.117	0.995	0.979	0.967	0.919	0.931	0.22782
O00622	CCN family member 1 OS=Homo sapiens OX=9606 GN=CCN1 PE=1 SV=1	CCN1	42.026	53.5	17	25	17	1.038	1.061	0.998	0.916	1.009	0.969	0.934	0.109477
O00623	Peroxisome assembly protein 12 OS=Homo sapiens OX=9606 GN=PEX12 PE=1 SV=1	PEX12	40.797	2.2	1	1	1
O00625	Pirin OS=Homo sapiens OX=9606 GN=PIR PE=1 SV=1	PIR	32.113	5.5	2	3	2	0.946	0.987	0.924	0.967	1.184	1.026	1.112	0.178442
O00629	Importin subunit alpha-3 OS=Homo sapiens OX=9606 GN=KPNA4 PE=1 SV=1	KPNA4	57.886	16.5	6	12	3	1.08	1.017	1.097	0.973	0.951	0.931	0.894	0.0132422
O00635	E3 ubiquitin-protein ligase TRIM38 OS=Homo sapiens OX=9606 GN=TRIM38 PE=1 SV=1	TRIM38	53.415	10.5	4	6	4	1.003	0.981	1.032	0.99	0.93	1.024	0.976	0.47994
O00743	Serine/threonine-protein phosphatase 6 catalytic subunit OS=Homo sapiens OX=9606 GN=PPP6C PE=1 SV=1	PPP6C	35.144	30.8	10	17	10	1.012	0.979	1.051	0.917	1.004	1.082	0.987	0.79074
O00750	Phosphatidylinositol 4-phosphate 3-kinase C2 domain-containing subunit beta OS=Homo sapiens OX=9606 GN=PIK3C2B PE=1 SV=2	PIK3C2B	184.77	0.7	1	1	1
O00754	Lysosomal alpha-mannosidase OS=Homo sapiens OX=9606 GN=MAN2B1 PE=1 SV=3	MAN2B1	113.74	7	7	8	7	1.057	1.087	0.937	1.011	0.876	1.021	0.944	0.43612
O00762	Ubiquitin-conjugating enzyme E2 C OS=Homo sapiens OX=9606 GN=UBE2C PE=1 SV=1	UBE2C	19.652	22.9	4	5	4	0.908	0.797	0.93	1.075	1.216	1.203	1.326	0.0103591
O00763	Acetyl-CoA carboxylase 2 OS=Homo sapiens OX=9606 GN=ACACB PE=1 SV=3	ACACB	276.54	4.3	9	10	1
O00764	Pyridoxal kinase OS=Homo sapiens OX=9606 GN=PDXK PE=1 SV=1	PDXK	35.102	32.1	9	12	9	1.032	1.012	1.007	0.98	0.937	0.958	0.942	0.0164179
O14493	Claudin-4 OS=Homo sapiens OX=9606 GN=CLDN4 PE=1 SV=1	CLDN4	22.077	16.7	3	4	3	0.96	0.793	1.026	1.049	0.904	1.165	1.122	0.3395
O14494	Phospholipid phosphatase 1 OS=Homo sapiens OX=9606 GN=PLPP1 PE=1 SV=1	PLPP1	32.156	13.7	3	4	3	1.071	1.007	0.997	0.934	1.004	0.979	0.949	0.162483
O14495	Phospholipid phosphatase 3 OS=Homo sapiens OX=9606 GN=PLPP3 PE=1 SV=1	PLPP3	35.116	19.6	6	6	6	1.025	0.959	1.001	1.022	1.065	0.937	1.013	0.79244
O14497	AT-rich interactive domain-containing protein 1A OS=Homo sapiens OX=9606 GN=ARID1A PE=1 SV=3	ARID1A	242.04	10.8	18	22	18	0.96	1.007	1.062	1.013	1.013	1.005	1.001	0.9637
O14523	Phospholipid transfer protein C2CD2L OS=Homo sapiens OX=9606 GN=C2CD2L PE=1 SV=3	C2CD2L	76.18	7.9	4	4	4	1.085	1.013	0.986	0.996	1.003	0.903	0.941	0.2394
O14524	Nuclear envelope integral membrane protein 1 OS=Homo sapiens OX=9606 GN=NEMP1 PE=1 SV=2	NEMP1	50.639	3.6	2	2	2	0.872	0.908	0.913	1.123	1.093	1.159	1.253	0.00053798
O14530	Thioredoxin domain-containing protein 9 OS=Homo sapiens OX=9606 GN=TXNDC9 PE=1 SV=2	TXNDC9	26.534	16.4	4	6	4	1.059	0.933	0.921	1.025	1.078	0.988	1.061	0.3016
O14545	TRAF-type zinc finger domain-containing protein 1 OS=Homo sapiens OX=9606 GN=TRAFD1 PE=1 SV=1	TRAFD1	64.84	17.9	9	10	9	0.903	0.955	0.988	1.053	0.969	1.086	1.092	0.111124
O14548	Cytochrome c oxidase subunit 7A-related protein, mitochondrial OS=Homo sapiens OX=9606 GN=COX7A2L PE=1 SV=2	COX7A2L	12.615	26.3	3	3	3	0.919	0.914	0.95	1.095	1.04	1.134	1.175	0.0045193
O14561	Acyl carrier protein, mitochondrial OS=Homo sapiens OX=9606 GN=NDUFAB1 PE=1 SV=3	NDUFAB1	17.417	9.6	2	8	2	1.022	0.982	0.979	0.979	1.013	1.036	1.015	0.52662
O14562	Ubiquitin domain-containing protein UBFD1 OS=Homo sapiens OX=9606 GN=UBFD1 PE=1 SV=2	UBFD1	33.382	7.1	2	2	2	0.851	1.064	1.122	0.949	1.076	0.94	0.976	0.85218
O14569	Cytochrome b561 domain-containing protein 2 OS=Homo sapiens OX=9606 GN=CYB561D2 PE=1 SV=1	CYB561D2	23.973	5.4	1	1	1
O14578	Citron Rho-interacting kinase OS=Homo sapiens OX=9606 GN=CIT PE=1 SV=2	CIT	231.43	13.4	26	31	26	0.996	0.991	1.012	1.025	0.992	0.995	1.004	0.7449
O14579	Coatomer subunit epsilon OS=Homo sapiens OX=9606 GN=COPE PE=1 SV=3	COPE	34.482	29.2	7	10	7	1.07	1.044	1.053	0.996	0.876	0.971	0.898	0.051836
O14617	AP-3 complex subunit delta-1 OS=Homo sapiens OX=9606 GN=AP3D1 PE=1 SV=1	AP3D1	130.16	24.9	25	37	25	1.02	0.994	0.988	1.011	0.996	0.997	1.001	0.94924
O14618	Copper chaperone for superoxide dismutase OS=Homo sapiens OX=9606 GN=CCS PE=1 SV=1	CCS	29.04	9.5	3	3	3	1.061	0.901	1.084	0.996	0.979	0.978	0.969	0.68344
O14639	Actin-binding LIM protein 1 OS=Homo sapiens OX=9606 GN=ABLIM1 PE=1 SV=3	ABLIM1	87.687	13.8	10	11	10	0.841	1.011	0.992	1.099	1.07	1.044	1.13	0.106678
O14641	Segment polarity protein dishevelled homolog DVL-2 OS=Homo sapiens OX=9606 GN=DVL2 PE=1 SV=1	DVL2	78.947	10.2	6	8	3	1.013	1.038	1.074	0.972	0.885	0.97	0.905	0.0459
O14646	Chromodomain-helicase-DNA-binding protein 1 OS=Homo sapiens OX=9606 GN=CHD1 PE=1 SV=2	CHD1	196.69	8.8	14	17	11	0.971	1.029	0.995	1.055	1.002	1.059	1.04	0.181862
O14647	Chromodomain-helicase-DNA-binding protein 2 OS=Homo sapiens OX=9606 GN=CHD2 PE=1 SV=2	CHD2	211.34	4.6	8	10	5	1.014	1.049	0.905	0.953	0.922	1.16	1.023	0.83258
O14656	Torsin-1A OS=Homo sapiens OX=9606 GN=TOR1A PE=1 SV=1	TOR1A	37.808	13.6	4	5	4	1.064	1.106	1.008	0.871	0.988	0.912	0.872	0.039202
O14657	Torsin-1B OS=Homo sapiens OX=9606 GN=TOR1B PE=1 SV=2	TOR1B	37.978	20.8	6	6	6	0.998	1.013	0.999	1.046	0.94	0.98	0.985	0.66778
O14662	Syntaxin-16 OS=Homo sapiens OX=9606 GN=STX16 PE=1 SV=3	STX16	37.031	8.6	2	2	2	0.967	1.019	1.049	0.967	1.007	0.992	0.977	0.44382
O14672	Disintegrin and metalloproteinase domain-containing protein 10 OS=Homo sapiens OX=9606 GN=ADAM10 PE=1 SV=1	ADAM10	84.141	18.4	12	16	12	0.932	0.974	0.969	1.03	1.038	1.063	1.089	0.0071234
O14678	ATP-binding cassette sub-family D member 4 OS=Homo sapiens OX=9606 GN=ABCD4 PE=1 SV=1	ABCD4	68.597	2	1	1	1	0.987	0.973	0.932	0.99	1.084	1.062	1.084	0.0679
O14681	Etoposide-induced protein 2.4 homolog OS=Homo sapiens OX=9606 GN=EI24 PE=1 SV=4	EI24	38.964	4.4	2	2	2	1.068	1.041	1	0.895	1.063	0.916	0.924	0.2288
O14682	Ectoderm-neural cortex protein 1 OS=Homo sapiens OX=9606 GN=ENC1 PE=1 SV=2	ENC1	66.129	1.7	1	1	1	0.538	0.641	0.598	1.569	1.44	1.46	2.515	8.3699e-05
O14684	Prostaglandin E synthase OS=Homo sapiens OX=9606 GN=PTGES PE=1 SV=2	PTGES	17.102	12.5	3	5	3	0.998	1	0.975	0.998	1.025	1.015	1.022	0.12712
O14686	Histone-lysine N-methyltransferase 2D OS=Homo sapiens OX=9606 GN=KMT2D PE=1 SV=2	KMT2D	593.38	0.9	4	4	4	1.012	0.984	1.055	0.969	1.026	0.975	0.973	0.3792
O14727	Apoptotic protease-activating factor 1 OS=Homo sapiens OX=9606 GN=APAF1 PE=1 SV=2	APAF1	141.84	3.5	5	5	5	1.04	1.022	1.023	0.921	1.069	0.989	0.966	0.48596
O14730	Serine/threonine-protein kinase RIO3 OS=Homo sapiens OX=9606 GN=RIOK3 PE=1 SV=2	RIOK3	59.092	9.1	5	6	5	1.13	1.008	1.14	0.89	0.912	0.848	0.808	0.0093196
O14732	Inositol monophosphatase 2 OS=Homo sapiens OX=9606 GN=IMPA2 PE=1 SV=1	IMPA2	31.321	5.6	2	2	2	1.038	0.887	0.9	1.051	1.152	1.01	1.137	0.110584
O14734	Acyl-coenzyme A thioesterase 8 OS=Homo sapiens OX=9606 GN=ACOT8 PE=1 SV=1	ACOT8	35.914	10.7	4	5	4	0.899	0.975	1.018	1.105	0.988	1.005	1.071	0.24334
O14735	CDP-diacylglycerol--inositol 3-phosphatidyltransferase OS=Homo sapiens OX=9606 GN=CDIPT PE=1 SV=1	CDIPT	23.539	5.2	1	1	1
O14737	Programmed cell death protein 5 OS=Homo sapiens OX=9606 GN=PDCD5 PE=1 SV=3	PDCD5	14.285	42.4	5	13	5	1.066	1.018	0.997	0.918	0.974	1.002	0.939	0.125098
O14744	Protein arginine N-methyltransferase 5 OS=Homo sapiens OX=9606 GN=PRMT5 PE=1 SV=4	PRMT5	72.683	29.4	16	27	16	1.021	0.998	1.006	0.999	0.982	0.992	0.983	0.10608
O14745	Na(+)/H(+) exchange regulatory cofactor NHE-RF1 OS=Homo sapiens OX=9606 GN=SLC9A3R1 PE=1 SV=4	SLC9A3R1	38.868	37.2	12	19	12	0.972	0.981	1.022	0.982	1.044	1.012	1.021	0.42358
O14757	Serine/threonine-protein kinase Chk1 OS=Homo sapiens OX=9606 GN=CHEK1 PE=1 SV=2	CHEK1	54.433	4.2	2	2	2
O14763	Tumor necrosis factor receptor superfamily member 10B OS=Homo sapiens OX=9606 GN=TNFRSF10B PE=1 SV=2	TNFRSF10B	47.878	18.2	6	8	6	1.011	1.107	0.915	0.921	1.064	1.165	1.039	0.701
O14773	Tripeptidyl-peptidase 1 OS=Homo sapiens OX=9606 GN=TPP1 PE=1 SV=2	TPP1	61.247	19.2	7	9	7	1.084	0.983	0.979	0.935	0.998	1.006	0.965	0.43494
O14776	Transcription elongation regulator 1 OS=Homo sapiens OX=9606 GN=TCERG1 PE=1 SV=2	TCERG1	123.9	15.9	19	24	19	1.009	1.001	1.042	0.945	0.955	0.982	0.944	0.026962
O14777	Kinetochore protein NDC80 homolog OS=Homo sapiens OX=9606 GN=NDC80 PE=1 SV=1	NDC80	73.912	28.2	19	27	19	0.991	0.993	1.015	1.006	0.993	1.023	1.008	0.54456
O14786	Neuropilin-1 OS=Homo sapiens OX=9606 GN=NRP1 PE=1 SV=3	NRP1	103.13	21.9	17	24	17	1.068	0.933	1.034	0.972	0.977	1.019	0.978	0.65516
O14787	Transportin-2 OS=Homo sapiens OX=9606 GN=TNPO2 PE=1 SV=3	TNPO2	101.39	9	8	13	4	1.02	0.977	0.963	1.04	1.082	1.071	1.079	0.022295
O14795	Protein unc-13 homolog B OS=Homo sapiens OX=9606 GN=UNC13B PE=1 SV=2	UNC13B	180.68	1.3	2	2	2
O14802	DNA-directed RNA polymerase III subunit RPC1 OS=Homo sapiens OX=9606 GN=POLR3A PE=1 SV=2	POLR3A	155.64	2.9	4	4	4	1.188	1.224	0.979	0.835	0.836	0.862	0.747	0.055761
O14817	Tetraspanin-4 OS=Homo sapiens OX=9606 GN=TSPAN4 PE=1 SV=1	TSPAN4	26.118	6.3	2	3	2	0.998	0.914	0.99	1.041	1.046	1.038	1.077	0.117224
O14818	Proteasome subunit alpha type-7 OS=Homo sapiens OX=9606 GN=PSMA7 PE=1 SV=1	PSMA7	27.887	46.8	11	26	11	1.024	0.988	1.021	0.984	0.997	1.011	0.986	0.38458
O14828	Secretory carrier-associated membrane protein 3 OS=Homo sapiens OX=9606 GN=SCAMP3 PE=1 SV=3	SCAMP3	38.287	40.6	9	19	9	0.977	1.025	1.036	0.984	0.952	0.966	0.955	0.089365
O14832	Phytanoyl-CoA dioxygenase, peroxisomal OS=Homo sapiens OX=9606 GN=PHYH PE=1 SV=1	PHYH	38.538	16	6	7	6	0.974	0.987	1.016	0.995	0.983	1.053	1.018	0.51194
O14867	Transcription regulator protein BACH1 OS=Homo sapiens OX=9606 GN=BACH1 PE=1 SV=2	BACH1	81.957	5	3	3	3
O14879	Interferon-induced protein with tetratricopeptide repeats 3 OS=Homo sapiens OX=9606 GN=IFIT3 PE=1 SV=1	IFIT3	55.984	42.7	15	30	15	1.138	1.096	1.102	0.851	0.861	0.841	0.765	3.9455e-05
O14880	Microsomal glutathione S-transferase 3 OS=Homo sapiens OX=9606 GN=MGST3 PE=1 SV=1	MGST3	16.516	30.3	4	9	4	1.01	1.009	1.03	0.892	1.057	1.02	0.974	0.63188
O14893	Gem-associated protein 2 OS=Homo sapiens OX=9606 GN=GEMIN2 PE=1 SV=1	GEMIN2	31.585	12.5	3	3	3	1.055	1.033	1.043	0.918	0.91	1.024	0.911	0.069381
O14907	Tax1-binding protein 3 OS=Homo sapiens OX=9606 GN=TAX1BP3 PE=1 SV=2	TAX1BP3	13.735	33.9	3	4	3	1.016	1.045	1.043	0.968	0.943	0.971	0.928	0.0046371
O14908	PDZ domain-containing protein GIPC1 OS=Homo sapiens OX=9606 GN=GIPC1 PE=1 SV=2	GIPC1	36.049	36.6	9	13	9	0.975	0.987	0.957	1.038	1.036	1.018	1.059	0.0061435
O14920	Inhibitor of nuclear factor kappa-B kinase subunit beta OS=Homo sapiens OX=9606 GN=IKBKB PE=1 SV=1	IKBKB	86.563	9.4	7	9	7	1.012	0.974	0.98	1.022	0.948	0.945	0.983	0.56104
O14925	Mitochondrial import inner membrane translocase subunit Tim23 OS=Homo sapiens OX=9606 GN=TIMM23 PE=1 SV=1	TIMM23	21.943	26.3	4	4	4
O14929	Histone acetyltransferase type B catalytic subunit OS=Homo sapiens OX=9606 GN=HAT1 PE=1 SV=1	HAT1	49.512	25.5	7	10	7	0.92	0.961	0.923	1.126	1.1	1.069	1.175	0.00142098
O14933	Ubiquitin/ISG15-conjugating enzyme E2 L6 OS=Homo sapiens OX=9606 GN=UBE2L6 PE=1 SV=4	UBE2L6	17.769	14.4	2	4	2	1.103	0.991	1.149	0.852	0.908	0.961	0.839	0.035803
O14936	Peripheral plasma membrane protein CASK OS=Homo sapiens OX=9606 GN=CASK PE=1 SV=3	CASK	105.12	14.7	11	12	11	1.007	0.921	1.036	1.024	1.023	0.978	1.021	0.60864
O14944	Proepiregulin OS=Homo sapiens OX=9606 GN=EREG PE=1 SV=1	EREG	19.044	6.5	1	1	1
O14949	Cytochrome b-c1 complex subunit 8 OS=Homo sapiens OX=9606 GN=UQCRQ PE=1 SV=4	UQCRQ	9.9062	30.5	4	6	4	0.888	1.007	0.968	1.042	1.08	1.1	1.125	0.041881
O14957	Cytochrome b-c1 complex subunit 10 OS=Homo sapiens OX=9606 GN=UQCR11 PE=1 SV=1	UQCR11	6.5696	21.4	1	3	1	0.738	0.97	1.084	1.148	1.062	1.047	1.167	0.23168
O14964	Hepatocyte growth factor-regulated tyrosine kinase substrate OS=Homo sapiens OX=9606 GN=HGS PE=1 SV=1	HGS	86.191	22.7	15	28	15	1.018	1.019	1.029	1.003	0.966	0.984	0.963	0.02968
O14965	Aurora kinase A OS=Homo sapiens OX=9606 GN=AURKA PE=1 SV=2	AURKA	45.809	14.1	5	5	5	0.879	0.909	0.938	1.112	1.074	1.08	1.198	0.0011186
O14966	Ras-related protein Rab-7L1 OS=Homo sapiens OX=9606 GN=RAB29 PE=1 SV=1	RAB29	23.155	19.2	3	4	2	1.017	1.01	1.05	0.967	0.933	1.018	0.948	0.128239
O14967	Calmegin OS=Homo sapiens OX=9606 GN=CLGN PE=1 SV=1	CLGN	70.038	13	7	8	7	0.943	0.996	0.972	1.075	1.031	0.978	1.059	0.144376
O14972	Vacuolar protein sorting-associated protein 26C OS=Homo sapiens OX=9606 GN=VPS26C PE=1 SV=1	VPS26C	33.01	17.8	4	4	4	1.017	0.978	1.148	0.868	0.976	0.998	0.904	0.197159
O14974	Protein phosphatase 1 regulatory subunit 12A OS=Homo sapiens OX=9606 GN=PPP1R12A PE=1 SV=1	PPP1R12A	115.28	26.6	26	37	26	1.02	0.981	0.961	0.981	1.009	0.994	1.007	0.712
O14976	Cyclin-G-associated kinase OS=Homo sapiens OX=9606 GN=GAK PE=1 SV=2	GAK	143.19	6.3	8	8	8	0.948	1.005	1.061	1	1	0.984	0.99	0.79884
O14979	Heterogeneous nuclear ribonucleoprotein D-like OS=Homo sapiens OX=9606 GN=HNRNPDL PE=1 SV=3	HNRNPDL	46.437	18.1	9	16	9	1.011	1.028	0.987	1.02	0.961	0.996	0.984	0.47556
O14980	Exportin-1 OS=Homo sapiens OX=9606 GN=XPO1 PE=1 SV=1	XPO1	123.38	23	20	40	20	1.006	1.026	0.983	0.988	1.011	0.997	0.994	0.68152
O14981	TATA-binding protein-associated factor 172 OS=Homo sapiens OX=9606 GN=BTAF1 PE=1 SV=2	BTAF1	206.89	6.7	11	13	11	0.966	1.113	1.056	0.859	0.962	0.998	0.899	0.156657
O15013	Rho guanine nucleotide exchange factor 10 OS=Homo sapiens OX=9606 GN=ARHGEF10 PE=1 SV=4	ARHGEF10	151.61	6.5	8	9	8	0.934	0.989	0.937	1.062	1.05	1.02	1.095	0.0146366
O15014	Zinc finger protein 609 OS=Homo sapiens OX=9606 GN=ZNF609 PE=1 SV=2	ZNF609	151.19	3.3	3	3	3
O15020	Spectrin beta chain, non-erythrocytic 2 OS=Homo sapiens OX=9606 GN=SPTBN2 PE=1 SV=3	SPTBN2	271.32	6.7	17	36	6	1.023	0.991	0.909	0.99	1.042	1.067	1.06	0.22812
O15027	Protein transport protein Sec16A OS=Homo sapiens OX=9606 GN=SEC16A PE=1 SV=4	SEC16A	251.89	13.8	25	29	25	0.994	0.977	0.993	1.001	1.017	1.034	1.03	0.055363
O15031	Plexin-B2 OS=Homo sapiens OX=9606 GN=PLXNB2 PE=1 SV=3	PLXNB2	205.12	15.4	24	26	24	0.972	0.982	0.95	1.02	1.035	1.055	1.071	0.0077382
O15040	Tectonin beta-propeller repeat-containing protein 2 OS=Homo sapiens OX=9606 GN=TECPR2 PE=1 SV=4	TECPR2	153.85	0.6	1	1	1
O15042	U2 snRNP-associated SURP motif-containing protein OS=Homo sapiens OX=9606 GN=U2SURP PE=1 SV=2	U2SURP	118.29	17.5	16	21	16	1.006	0.97	0.993	0.991	1.003	0.99	1.005	0.67718
O15047	Histone-lysine N-methyltransferase SETD1A OS=Homo sapiens OX=9606 GN=SETD1A PE=1 SV=3	SETD1A	186.03	3.2	4	4	4	1.017	1.029	1.055	0.966	0.887	1.036	0.932	0.190523
O15056	Synaptojanin-2 OS=Homo sapiens OX=9606 GN=SYNJ2 PE=1 SV=3	SYNJ2	165.54	10.9	14	15	14	0.948	0.972	0.983	0.995	1.112	0.963	1.058	0.29386
O15061	Synemin OS=Homo sapiens OX=9606 GN=SYNM PE=1 SV=2	SYNM	172.77	5.7	9	9	9	0.982	0.978	0.977	1.005	1.083	0.996	1.05	0.21196
O15066	Kinesin-like protein KIF3B OS=Homo sapiens OX=9606 GN=KIF3B PE=1 SV=1	KIF3B	85.124	19.9	13	16	11	0.974	1.079	0.996	0.937	1.009	0.955	0.951	0.26648
O15067	Phosphoribosylformylglycinamidine synthase OS=Homo sapiens OX=9606 GN=PFAS PE=1 SV=4	PFAS	144.73	19.3	18	22	18	0.976	0.952	1.029	0.991	0.985	1.015	1.011	0.65566
O15078	Centrosomal protein of 290 kDa OS=Homo sapiens OX=9606 GN=CEP290 PE=1 SV=2	CEP290	290.38	0.9	2	2	2
O15084	Serine/threonine-protein phosphatase 6 regulatory ankyrin repeat subunit A OS=Homo sapiens OX=9606 GN=ANKRD28 PE=1 SV=5	ANKRD28	112.96	17.6	11	14	11	1.054	0.971	1.023	0.939	0.975	0.975	0.948	0.120836
O15085	Rho guanine nucleotide exchange factor 11 OS=Homo sapiens OX=9606 GN=ARHGEF11 PE=1 SV=1	ARHGEF11	167.7	6.2	7	8	7	1.042	1.036	1.052	0.938	0.943	0.971	0.911	0.00132257
O15091	Mitochondrial ribonuclease P catalytic subunit OS=Homo sapiens OX=9606 GN=PRORP PE=1 SV=2	PRORP	67.315	12.9	6	8	6	0.926	0.958	0.905	1.105	0.974	1.165	1.163	0.055721
O15111	Inhibitor of nuclear factor kappa-B kinase subunit alpha OS=Homo sapiens OX=9606 GN=CHUK PE=1 SV=2	CHUK	84.639	11	7	8	7	0.982	1.001	1.005	0.981	0.959	1.085	1.012	0.79162
O15118	NPC intracellular cholesterol transporter 1 OS=Homo sapiens OX=9606 GN=NPC1 PE=1 SV=2	NPC1	142.17	13.5	14	25	14	0.965	0.98	1.005	1.05	0.976	1.056	1.045	0.196977
O15120	1-acyl-sn-glycerol-3-phosphate acyltransferase beta OS=Homo sapiens OX=9606 GN=AGPAT2 PE=1 SV=1	AGPAT2	30.914	3.2	1	1	1
O15121	Sphingolipid delta(4)-desaturase DES1 OS=Homo sapiens OX=9606 GN=DEGS1 PE=1 SV=1	DEGS1	37.866	12.1	3	4	3	0.987	0.998	1.012	1.013	0.974	1.024	1.005	0.8033
O15126	Secretory carrier-associated membrane protein 1 OS=Homo sapiens OX=9606 GN=SCAMP1 PE=1 SV=2	SCAMP1	37.92	22.8	6	7	6	1.155	0.889	1.204	1.272	0.972	0.445	0.828	0.45812
O15127	Secretory carrier-associated membrane protein 2 OS=Homo sapiens OX=9606 GN=SCAMP2 PE=1 SV=2	SCAMP2	36.648	13.7	3	4	3	0.911	1.058	0.971	1.007	0.972	1.102	1.048	0.45476
O15143	Actin-related protein 2/3 complex subunit 1B OS=Homo sapiens OX=9606 GN=ARPC1B PE=1 SV=3	ARPC1B	40.949	36.6	12	25	12	1.022	1.022	1.031	0.999	0.946	0.94	0.938	0.081581
O15144	Actin-related protein 2/3 complex subunit 2 OS=Homo sapiens OX=9606 GN=ARPC2 PE=1 SV=1	ARPC2	34.333	34	11	31	11	1.024	1	1.026	0.969	0.96	0.972	0.951	0.0052408
O15145	Actin-related protein 2/3 complex subunit 3 OS=Homo sapiens OX=9606 GN=ARPC3 PE=1 SV=3	ARPC3	20.546	28.7	5	10	5	1.053	1.001	1.022	0.96	0.953	0.979	0.94	0.021336
O15155	BET1 homolog OS=Homo sapiens OX=9606 GN=BET1 PE=1 SV=1	BET1	13.289	15.3	1	1	1	0.919	1.266	0.981	0.942	0.905	0.958	0.886	0.32358
O15160	DNA-directed RNA polymerases I and III subunit RPAC1 OS=Homo sapiens OX=9606 GN=POLR1C PE=1 SV=1	POLR1C	39.249	15.3	4	7	4	0.853	1.134	1.099	1.019	0.944	0.94	0.941	0.59632
O15162	Phospholipid scramblase 1 OS=Homo sapiens OX=9606 GN=PLSCR1 PE=1 SV=1	PLSCR1	35.049	11.6	4	5	4	0.926	0.892	1.048	1.062	1.102	1.002	1.105	0.145181
O15164	Transcription intermediary factor 1-alpha OS=Homo sapiens OX=9606 GN=TRIM24 PE=1 SV=3	TRIM24	116.83	8.2	7	7	7	1.017	0.913	0.992	1.059	1.034	1.006	1.061	0.17128
O15173	Membrane-associated progesterone receptor component 2 OS=Homo sapiens OX=9606 GN=PGRMC2 PE=1 SV=1	PGRMC2	23.818	33.6	8	13	7	0.898	0.949	1.002	1.001	1.04	1.015	1.073	0.101716
O15182	Centrin-3 OS=Homo sapiens OX=9606 GN=CETN3 PE=1 SV=2	CETN3	19.55	21.6	3	3	3	0.921	0.899	0.95	1.054	1.097	1.133	1.186	0.0029553
O15194	CTD small phosphatase-like protein OS=Homo sapiens OX=9606 GN=CTDSPL PE=1 SV=2	CTDSPL	31.128	8.7	2	3	2	0.978	1.11	1.043	0.936	0.989	0.924	0.91	0.090424
O15198	Mothers against decapentaplegic homolog 9 OS=Homo sapiens OX=9606 GN=SMAD9 PE=1 SV=1	SMAD9	52.493	7.9	4	5	1
O15211	Ral guanine nucleotide dissociation stimulator-like 2 OS=Homo sapiens OX=9606 GN=RGL2 PE=1 SV=1	RGL2	83.548	5.3	3	3	3	0.969	0.972	1.044	1.004	1.027	0.995	1.014	0.6166
O15212	Prefoldin subunit 6 OS=Homo sapiens OX=9606 GN=PFDN6 PE=1 SV=1	PFDN6	14.582	43.4	7	13	7	1.03	1.053	0.984	0.917	0.988	0.97	0.937	0.097244
O15213	WD repeat-containing protein 46 OS=Homo sapiens OX=9606 GN=WDR46 PE=1 SV=3	WDR46	68.07	16.7	8	8	8	0.961	1.169	1.05	1	0.825	0.966	0.878	0.185915
O15226	NF-kappa-B-repressing factor OS=Homo sapiens OX=9606 GN=NKRF PE=1 SV=2	NKRF	77.672	20.1	13	21	13	0.98	0.982	0.978	0.994	1.012	1.001	1.023	0.013642
O15228	Dihydroxyacetone phosphate acyltransferase OS=Homo sapiens OX=9606 GN=GNPAT PE=1 SV=1	GNPAT	77.187	17.8	11	12	11	0.972	1.015	0.994	0.998	0.978	1.045	1.013	0.60324
O15230	Laminin subunit alpha-5 OS=Homo sapiens OX=9606 GN=LAMA5 PE=1 SV=8	LAMA5	399.73	5.3	16	18	16	1.013	1.033	0.944	0.976	0.997	1.087	1.023	0.62274
O15231	Zinc finger protein 185 OS=Homo sapiens OX=9606 GN=ZNF185 PE=1 SV=3	ZNF185	73.525	48.9	25	32	25	1.022	0.969	1.008	1.005	0.992	0.979	0.992	0.69282
O15234	Protein CASC3 OS=Homo sapiens OX=9606 GN=CASC3 PE=1 SV=2	CASC3	76.277	4.6	3	4	3	0.949	1.027	0.935	0.943	1.156	1.014	1.069	0.3868
O15235	28S ribosomal protein S12, mitochondrial OS=Homo sapiens OX=9606 GN=MRPS12 PE=1 SV=1	MRPS12	15.173	39.1	4	5	4	1.034	0.934	1.046	1.059	0.871	1.063	0.993	0.90092
O15243	Leptin receptor gene-related protein OS=Homo sapiens OX=9606 GN=LEPROT PE=1 SV=1	LEPROT	14.254	9.9	1	2	1	0.975	0.921	0.947	1.095	1.035	1.065	1.124	0.0072565
O15254	Peroxisomal acyl-coenzyme A oxidase 3 OS=Homo sapiens OX=9606 GN=ACOX3 PE=1 SV=2	ACOX3	77.628	13.1	6	7	6	1.033	1.085	1.058	1.049	0.836	0.907	0.879	0.121415
O15258	Protein RER1 OS=Homo sapiens OX=9606 GN=RER1 PE=1 SV=1	RER1	22.958	33.2	6	9	6	0.881	0.992	0.978	1.058	1.076	1.097	1.133	0.031262
O15260	Surfeit locus protein 4 OS=Homo sapiens OX=9606 GN=SURF4 PE=1 SV=3	SURF4	30.394	21.6	5	11	5	0.954	0.982	1.018	0.899	1.029	1.062	1.012	0.86462
O15264	Mitogen-activated protein kinase 13 OS=Homo sapiens OX=9606 GN=MAPK13 PE=1 SV=1	MAPK13	42.089	11.2	3	3	3	1.029	0.971	0.954	1.089	0.913	1.059	1.036	0.6057
O15269	Serine palmitoyltransferase 1 OS=Homo sapiens OX=9606 GN=SPTLC1 PE=1 SV=1	SPTLC1	52.743	17.1	8	15	8	0.943	0.951	0.959	0.981	1.028	1.092	1.087	0.119697
O15270	Serine palmitoyltransferase 2 OS=Homo sapiens OX=9606 GN=SPTLC2 PE=1 SV=1	SPTLC2	62.924	21.5	9	11	9	0.939	1.005	0.925	1.036	1.06	1.043	1.094	0.026559
O15294	UDP-N-acetylglucosamine--peptide N-acetylglucosaminyltransferase 110 kDa subunit OS=Homo sapiens OX=9606 GN=OGT PE=1 SV=3	OGT	116.92	14.1	12	14	12	0.998	0.951	0.954	1.019	1.073	1.023	1.073	0.036405
O15305	Phosphomannomutase 2 OS=Homo sapiens OX=9606 GN=PMM2 PE=1 SV=1	PMM2	28.082	42.7	10	14	10	0.973	0.97	1.037	1.009	0.987	1.019	1.012	0.63782
O15321	Transmembrane 9 superfamily member 1 OS=Homo sapiens OX=9606 GN=TM9SF1 PE=2 SV=2	TM9SF1	68.86	12	6	8	6	1.028	0.987	0.96	0.899	1.038	0.957	0.973	0.56432
O15327	Inositol polyphosphate 4-phosphatase type II OS=Homo sapiens OX=9606 GN=INPP4B PE=1 SV=4	INPP4B	104.74	4.4	4	4	4	0.937	1.043	0.926	1.106	1.035	0.971	1.071	0.26822
O15344	E3 ubiquitin-protein ligase Midline-1 OS=Homo sapiens OX=9606 GN=MID1 PE=1 SV=1	MID1	75.25	24.6	14	17	14	0.962	0.957	1.001	1.042	1.003	1.071	1.067	0.052403
O15347	High mobility group protein B3 OS=Homo sapiens OX=9606 GN=HMGB3 PE=1 SV=4	HMGB3	22.98	13.5	3	6	3
O15355	Protein phosphatase 1G OS=Homo sapiens OX=9606 GN=PPM1G PE=1 SV=1	PPM1G	59.271	37.5	16	29	16	0.98	1.005	0.988	1.015	1.028	1.059	1.043	0.044023
O15357	Phosphatidylinositol 3,4,5-trisphosphate 5-phosphatase 2 OS=Homo sapiens OX=9606 GN=INPPL1 PE=1 SV=2	INPPL1	138.6	12	14	18	14	1.009	0.967	1	1.024	0.959	1.012	1.006	0.81094
O15371	Eukaryotic translation initiation factor 3 subunit D OS=Homo sapiens OX=9606 GN=EIF3D PE=1 SV=1	EIF3D	63.972	47.6	17	37	17	0.997	1.008	1.033	0.98	0.98	0.984	0.969	0.097555
O15372	Eukaryotic translation initiation factor 3 subunit H OS=Homo sapiens OX=9606 GN=EIF3H PE=1 SV=1	EIF3H	39.93	29.5	12	24	12	0.973	0.929	0.962	1.034	1.079	1.038	1.1	0.0080023
O15379	Histone deacetylase 3 OS=Homo sapiens OX=9606 GN=HDAC3 PE=1 SV=2	HDAC3	48.847	4.2	2	3	1	0.863	1.157	0.676	1.178	1.012	1.173	1.247	0.21098
O15381	Nuclear valosin-containing protein-like OS=Homo sapiens OX=9606 GN=NVL PE=1 SV=1	NVL	95.05	3.3	2	2	2	0.947	1.06	0.999	1.036	0.989	0.972	0.997	0.95426
O15382	Branched-chain-amino-acid aminotransferase, mitochondrial OS=Homo sapiens OX=9606 GN=BCAT2 PE=1 SV=2	BCAT2	44.287	20.4	7	13	7	0.973	1.008	1.006	1.008	1.017	1.012	1.017	0.22764
O15392	Baculoviral IAP repeat-containing protein 5 OS=Homo sapiens OX=9606 GN=BIRC5 PE=1 SV=3	BIRC5	16.389	25.4	3	3	3	1.011	0.878	1.112	0.961	1.082	0.965	1.002	0.94802
O15397	Importin-8 OS=Homo sapiens OX=9606 GN=IPO8 PE=1 SV=2	IPO8	119.94	9.4	8	11	7	1.052	0.954	0.97	0.981	1.051	1.002	1.019	0.61566
O15400	Syntaxin-7 OS=Homo sapiens OX=9606 GN=STX7 PE=1 SV=4	STX7	29.815	26.4	6	9	6	1.002	1.01	1.003	0.941	0.969	1.03	0.975	0.43492
O15427	Monocarboxylate transporter 4 OS=Homo sapiens OX=9606 GN=SLC16A3 PE=1 SV=1	SLC16A3	49.469	15.5	7	16	7	0.979	0.989	0.946	1.031	1.091	1.014	1.076	0.047777
O15431	High affinity copper uptake protein 1 OS=Homo sapiens OX=9606 GN=SLC31A1 PE=1 SV=1	SLC31A1	21.09	15.8	2	3	2	1.204	1.027	0.975	0.863	0.963	0.932	0.86	0.107404
O15438	Canalicular multispecific organic anion transporter 2 OS=Homo sapiens OX=9606 GN=ABCC3 PE=1 SV=3	ABCC3	169.34	2.4	3	3	3
O15439	Multidrug resistance-associated protein 4 OS=Homo sapiens OX=9606 GN=ABCC4 PE=1 SV=3	ABCC4	149.52	2.9	4	4	4	0.887	1.015	0.994	0.943	1.145	1.028	1.076	0.36334
O15446	DNA-directed RNA polymerase I subunit RPA34 OS=Homo sapiens OX=9606 GN=CD3EAP PE=1 SV=1	CD3EAP	54.985	46.3	12	19	12	1.071	1.061	0.971	0.9	0.897	1.041	0.915	0.193763
O15460	Prolyl 4-hydroxylase subunit alpha-2 OS=Homo sapiens OX=9606 GN=P4HA2 PE=1 SV=1	P4HA2	60.901	20.7	11	14	11	0.986	0.96	0.991	1.025	1.011	1.008	1.036	0.032183
O15484	Calpain-5 OS=Homo sapiens OX=9606 GN=CAPN5 PE=1 SV=2	CAPN5	73.168	11.4	6	6	6	0.957	0.931	1.002	1.197	0.884	0.958	1.052	0.67296
O15498	Synaptobrevin homolog YKT6 OS=Homo sapiens OX=9606 GN=YKT6 PE=1 SV=1	YKT6	22.417	37.4	7	11	7	1.005	1.008	0.999	1.016	1.014	0.986	1.001	0.90754
O15504	Nucleoporin NUP42 OS=Homo sapiens OX=9606 GN=NUP42 PE=1 SV=1	NUP42	44.871	16.5	4	4	4	0.938	0.996	0.959	1.102	1.022	1.007	1.082	0.075621
O15511	Actin-related protein 2/3 complex subunit 5 OS=Homo sapiens OX=9606 GN=ARPC5 PE=1 SV=3	ARPC5	16.32	46.4	6	13	5	1.051	1.022	1.1	0.885	0.918	1.003	0.884	0.04468
O15514	DNA-directed RNA polymerase II subunit RPB4 OS=Homo sapiens OX=9606 GN=POLR2D PE=1 SV=1	POLR2D	16.311	19	2	3	2	1.072	1.083	0.998	0.915	0.98	0.927	0.895	0.029061
O15525	Transcription factor MafG OS=Homo sapiens OX=9606 GN=MAFG PE=1 SV=1	MAFG	17.849	5.6	1	1	1
O15530	3-phosphoinositide-dependent protein kinase 1 OS=Homo sapiens OX=9606 GN=PDPK1 PE=1 SV=1	PDPK1	63.151	6.7	4	4	4	1.188	0.764	1.002	0.99	0.964	1.114	1.039	0.7214
O15533	Tapasin OS=Homo sapiens OX=9606 GN=TAPBP PE=1 SV=1	TAPBP	47.625	7.4	3	10	3	1.071	1.044	1.034	0.997	0.933	0.963	0.919	0.0176381
O15541	E3 ubiquitin-protein ligase RNF113A OS=Homo sapiens OX=9606 GN=RNF113A PE=1 SV=1	RNF113A	38.787	2.9	1	2	1
O15554	Intermediate conductance calcium-activated potassium channel protein 4 OS=Homo sapiens OX=9606 GN=KCNN4 PE=1 SV=1	KCNN4	47.695	1.9	1	1	1	0.913	0.88	0.993	1.143	1.011	1.111	1.172	0.036996
O43143	Pre-mRNA-splicing factor ATP-dependent RNA helicase DHX15 OS=Homo sapiens OX=9606 GN=DHX15 PE=1 SV=2	DHX15	90.932	42.4	30	56	29	0.998	0.971	0.952	1.015	1.026	1.044	1.056	0.026501
O43148	mRNA cap guanine-N7 methyltransferase OS=Homo sapiens OX=9606 GN=RNMT PE=1 SV=1	RNMT	54.843	29.8	11	15	11	0.984	1.027	1.001	1.009	0.967	1.054	1.006	0.85298
O43149	Zinc finger ZZ-type and EF-hand domain-containing protein 1 OS=Homo sapiens OX=9606 GN=ZZEF1 PE=1 SV=6	ZZEF1	331.07	2.4	6	7	6	0.954	1.017	1.121	0.991	1.071	0.832	0.936	0.47498
O43150	Arf-GAP with SH3 domain, ANK repeat and PH domain-containing protein 2 OS=Homo sapiens OX=9606 GN=ASAP2 PE=1 SV=3	ASAP2	111.65	3.9	3	3	3
O43155	Leucine-rich repeat transmembrane protein FLRT2 OS=Homo sapiens OX=9606 GN=FLRT2 PE=1 SV=1	FLRT2	74.048	1.8	1	1	1	0.932	0.994	0.93	1.038	1.03	1.113	1.114	0.030817
O43156	TELO2-interacting protein 1 homolog OS=Homo sapiens OX=9606 GN=TTI1 PE=1 SV=3	TTI1	122.07	3.4	3	4	3	1.069	0.894	1.127	1.039	0.879	0.985	0.939	0.52226
O43159	Ribosomal RNA-processing protein 8 OS=Homo sapiens OX=9606 GN=RRP8 PE=1 SV=2	RRP8	50.714	26.1	9	10	9	0.923	1.05	0.997	0.913	1.018	1.118	1.027	0.74486
O43166	Signal-induced proliferation-associated 1-like protein 1 OS=Homo sapiens OX=9606 GN=SIPA1L1 PE=1 SV=4	SIPA1L1	200.03	6.2	11	11	10	0.978	1.023	1.029	0.963	0.958	1.008	0.967	0.2109
O43169	Cytochrome b5 type B OS=Homo sapiens OX=9606 GN=CYB5B PE=1 SV=3	CYB5B	16.694	18	2	2	2	0.769	1.099	1.163	0.826	1.141	1.01	0.982	0.95002
O43172	U4/U6 small nuclear ribonucleoprotein Prp4 OS=Homo sapiens OX=9606 GN=PRPF4 PE=1 SV=2	PRPF4	58.449	43.9	19	25	19	0.992	1.031	1.023	1.001	0.993	0.994	0.981	0.187959
O43175	D-3-phosphoglycerate dehydrogenase OS=Homo sapiens OX=9606 GN=PHGDH PE=1 SV=4	PHGDH	56.65	13.7	6	6	6	1.028	1.024	1.021	0.956	0.945	0.964	0.932	0.0003237
O43181	NADH dehydrogenase [ubiquinone] iron-sulfur protein 4, mitochondrial OS=Homo sapiens OX=9606 GN=NDUFS4 PE=1 SV=1	NDUFS4	20.108	14.9	2	5	2	0.818	0.948	1.012	1.041	1.092	1.076	1.155	0.083564
O43189	PHD finger protein 1 OS=Homo sapiens OX=9606 GN=PHF1 PE=1 SV=3	PHF1	62.105	11.5	5	6	5	1.024	0.941	1.051	0.961	0.999	1.007	0.984	0.69214
O43194	G-protein coupled receptor 39 OS=Homo sapiens OX=9606 GN=GPR39 PE=1 SV=1	GPR39	51.328	7.7	3	3	3
O43237	Cytoplasmic dynein 1 light intermediate chain 2 OS=Homo sapiens OX=9606 GN=DYNC1LI2 PE=1 SV=1	DYNC1LI2	54.099	30.9	14	20	13	0.989	1.035	0.992	1.009	0.986	1.021	1	0.99532
O43242	26S proteasome non-ATPase regulatory subunit 3 OS=Homo sapiens OX=9606 GN=PSMD3 PE=1 SV=2	PSMD3	60.977	43.3	23	41	23	1.007	0.982	1.008	1.001	1.009	0.977	0.997	0.80756
O43251	RNA binding protein fox-1 homolog 2 OS=Homo sapiens OX=9606 GN=RBFOX2 PE=1 SV=3	RBFOX2	41.373	13.1	3	4	3	0.963	1.08	1.02	0.985	0.912	1.036	0.958	0.42942
O43252	Bifunctional 3'-phosphoadenosine 5'-phosphosulfate synthase 1 OS=Homo sapiens OX=9606 GN=PAPSS1 PE=1 SV=2	PAPSS1	70.832	26.8	15	21	13	0.974	0.998	0.997	0.974	1.007	0.99	1.001	0.96132
O43264	Centromere/kinetochore protein zw10 homolog OS=Homo sapiens OX=9606 GN=ZW10 PE=1 SV=3	ZW10	88.828	20.9	13	17	13	0.99	0.985	1.005	1.025	1.009	1.002	1.019	0.10828
O43286	Beta-1,4-galactosyltransferase 5 OS=Homo sapiens OX=9606 GN=B4GALT5 PE=1 SV=1	B4GALT5	45.118	9.5	2	2	2	1.086	0.992	0.951	0.962	1.032	0.976	0.981	0.69844
O43290	U4/U6.U5 tri-snRNP-associated protein 1 OS=Homo sapiens OX=9606 GN=SART1 PE=1 SV=1	SART1	90.254	31.4	21	29	21	1.036	1.007	0.992	0.968	0.981	0.989	0.968	0.084599
O43291	Kunitz-type protease inhibitor 2 OS=Homo sapiens OX=9606 GN=SPINT2 PE=1 SV=2	SPINT2	28.228	18.3	5	8	5	0.851	1.017	0.885	1.109	1.135	1.063	1.201	0.03164
O43292	Glycosylphosphatidylinositol anchor attachment 1 protein OS=Homo sapiens OX=9606 GN=GPAA1 PE=1 SV=3	GPAA1	67.622	4.5	3	3	3	0.88	1.027	0.87	1.101	1.052	1.119	1.178	0.042242
O43293	Death-associated protein kinase 3 OS=Homo sapiens OX=9606 GN=DAPK3 PE=1 SV=1	DAPK3	52.535	4.8	2	2	2	0.925	0.984	1.064	0.982	1.063	0.996	1.023	0.64312
O43294	Transforming growth factor beta-1-induced transcript 1 protein OS=Homo sapiens OX=9606 GN=TGFB1I1 PE=1 SV=2	TGFB1I1	49.814	18.9	5	5	5	1.071	1.061	0.964	0.883	0.902	1.112	0.936	0.43056
O43298	Zinc finger and BTB domain-containing protein 43 OS=Homo sapiens OX=9606 GN=ZBTB43 PE=1 SV=1	ZBTB43	52.63	4.3	2	2	2	0.872	1.062	1.031	0.985	1.06	1.005	1.029	0.6543
O43299	AP-5 complex subunit zeta-1 OS=Homo sapiens OX=9606 GN=AP5Z1 PE=1 SV=2	AP5Z1	88.604	5.5	4	4	4	1.002	0.932	1.068	1.011	0.977	1.021	1.002	0.93338
O43303	Centriolar coiled-coil protein of 110 kDa OS=Homo sapiens OX=9606 GN=CCP110 PE=1 SV=3	CCP110	113.42	1.3	1	1	1
O43310	CBP80/20-dependent translation initiation factor OS=Homo sapiens OX=9606 GN=CTIF PE=1 SV=1	CTIF	67.586	3	2	2	2
O43314	Inositol hexakisphosphate and diphosphoinositol-pentakisphosphate kinase 2 OS=Homo sapiens OX=9606 GN=PPIP5K2 PE=1 SV=3	PPIP5K2	140.41	12	13	15	10	0.921	1.073	0.976	1.034	0.955	1.066	1.029	0.62594
O43318	Mitogen-activated protein kinase kinase kinase 7 OS=Homo sapiens OX=9606 GN=MAP3K7 PE=1 SV=1	MAP3K7	67.195	11.9	5	5	5	0.961	1.087	0.888	1.015	1.111	0.952	1.048	0.54616
O43324	Eukaryotic translation elongation factor 1 epsilon-1 OS=Homo sapiens OX=9606 GN=EEF1E1 PE=1 SV=1	EEF1E1	19.81	47.7	7	11	7	0.969	0.994	0.952	0.976	1.045	1.002	1.037	0.199055
O43353	Receptor-interacting serine/threonine-protein kinase 2 OS=Homo sapiens OX=9606 GN=RIPK2 PE=1 SV=2	RIPK2	61.194	8.7	5	5	4	0.978	0.93	0.98	1.032	1.011	1.1	1.088	0.051357
O43379	WD repeat-containing protein 62 OS=Homo sapiens OX=9606 GN=WDR62 PE=1 SV=4	WDR62	165.95	12.6	16	18	16	0.986	0.999	0.92	1.055	1.032	1.032	1.074	0.054364
O43390	Heterogeneous nuclear ribonucleoprotein R OS=Homo sapiens OX=9606 GN=HNRNPR PE=1 SV=1	HNRNPR	70.942	35.1	24	54	16	0.995	0.964	0.983	1.018	1.028	1.022	1.043	0.0121047
O43395	U4/U6 small nuclear ribonucleoprotein Prp3 OS=Homo sapiens OX=9606 GN=PRPF3 PE=1 SV=2	PRPF3	77.528	30.9	16	23	16	1.002	1.013	0.974	1.007	1.008	1.015	1.014	0.31426
O43396	Thioredoxin-like protein 1 OS=Homo sapiens OX=9606 GN=TXNL1 PE=1 SV=3	TXNL1	32.251	45.7	9	16	9	1.021	1.019	1.034	0.975	1.018	0.974	0.965	0.079921
O43399	Tumor protein D54 OS=Homo sapiens OX=9606 GN=TPD52L2 PE=1 SV=2	TPD52L2	22.237	65.5	11	27	11	0.999	1.098	1.054	0.987	0.955	0.945	0.916	0.045661
O43402	ER membrane protein complex subunit 8 OS=Homo sapiens OX=9606 GN=EMC8 PE=1 SV=1	EMC8	23.773	48.1	8	9	8	1.041	1.005	0.951	0.969	1.021	0.991	0.995	0.8798
O43414	ERI1 exoribonuclease 3 OS=Homo sapiens OX=9606 GN=ERI3 PE=1 SV=2	ERI3	37.238	13.9	4	6	4	1.045	1.052	1.064	1.06	1.084	0.656	0.886	0.4658
O43426	Synaptojanin-1 OS=Homo sapiens OX=9606 GN=SYNJ1 PE=1 SV=2	SYNJ1	173.1	1.3	2	2	2
O43427	Acidic fibroblast growth factor intracellular-binding protein OS=Homo sapiens OX=9606 GN=FIBP PE=1 SV=3	FIBP	41.878	6.9	3	3	3	0.897	0.926	0.994	1.022	1.17	1.035	1.146	0.06274
O43432	Eukaryotic translation initiation factor 4 gamma 3 OS=Homo sapiens OX=9606 GN=EIF4G3 PE=1 SV=2	EIF4G3	176.65	18.7	27	36	20	1.042	0.967	0.999	1.013	1.023	1.027	1.018	0.44622
O43447	Peptidyl-prolyl cis-trans isomerase H OS=Homo sapiens OX=9606 GN=PPIH PE=1 SV=1	PPIH	19.208	33.9	6	9	6	0.994	0.968	1.059	1.05	1.02	0.942	0.997	0.9409
O43464	Serine protease HTRA2, mitochondrial OS=Homo sapiens OX=9606 GN=HTRA2 PE=1 SV=2	HTRA2	48.84	15.5	6	7	6	0.934	0.989	0.935	1.037	1.062	1.049	1.101	0.0085171
O43474	Krueppel-like factor 4 OS=Homo sapiens OX=9606 GN=KLF4 PE=1 SV=3	KLF4	54.67	2.5	1	1	1	1.272	1.088	1.131	0.924	0.835	0.651	0.69	0.029404
O43488	Aflatoxin B1 aldehyde reductase member 2 OS=Homo sapiens OX=9606 GN=AKR7A2 PE=1 SV=3	AKR7A2	39.589	35.7	10	14	10	0.998	0.953	0.966	1.063	0.929	1.027	1.035	0.4832
O43491	Band 4.1-like protein 2 OS=Homo sapiens OX=9606 GN=EPB41L2 PE=1 SV=1	EPB41L2	112.59	28.4	24	31	23	1.005	1.005	1.003	0.995	0.997	0.966	0.982	0.21192
O43493	Trans-Golgi network integral membrane protein 2 OS=Homo sapiens OX=9606 GN=TGOLN2 PE=1 SV=4	TGOLN2	45.879	11.2	5	7	5	0.943	0.817	0.875	1.034	1.197	1.26	1.325	0.018019
O43504	Ragulator complex protein LAMTOR5 OS=Homo sapiens OX=9606 GN=LAMTOR5 PE=1 SV=1	LAMTOR5	9.6138	44	2	2	2
O43505	Beta-1,4-glucuronyltransferase 1 OS=Homo sapiens OX=9606 GN=B4GAT1 PE=1 SV=1	B4GAT1	47.119	2.7	1	1	1	0.918	1.007	0.895	1.097	1.06	1.063	1.142	0.023363
O43516	WAS/WASL-interacting protein family member 1 OS=Homo sapiens OX=9606 GN=WIPF1 PE=1 SV=3	WIPF1	51.258	6	3	3	3
O43556	Epsilon-sarcoglycan OS=Homo sapiens OX=9606 GN=SGCE PE=1 SV=6	SGCE	49.85	2.3	1	1	1	0.834	0.918	0.942	1.055	1.182	1.139	1.253	0.0106191
O43572	A-kinase anchor protein 10, mitochondrial OS=Homo sapiens OX=9606 GN=AKAP10 PE=1 SV=2	AKAP10	73.817	2.4	1	1	1
O43583	Density-regulated protein OS=Homo sapiens OX=9606 GN=DENR PE=1 SV=2	DENR	22.092	31.3	5	9	5	1.009	1.028	1.018	0.972	0.972	0.999	0.963	0.024282
O43592	Exportin-T OS=Homo sapiens OX=9606 GN=XPOT PE=1 SV=2	XPOT	109.96	17.7	16	22	16	1.011	0.974	1	0.984	0.992	1.037	1.009	0.66518
O43597	Protein sprouty homolog 2 OS=Homo sapiens OX=9606 GN=SPRY2 PE=1 SV=1	SPRY2	34.688	17.8	4	4	4	1.124	0.905	0.928	1.016	1.156	0.879	1.032	0.78962
O43598	2'-deoxynucleoside 5'-phosphate N-hydrolase 1 OS=Homo sapiens OX=9606 GN=DNPH1 PE=1 SV=1	DNPH1	19.108	20.1	2	3	2	0.923	1.244	1.116	0.877	0.738	1.06	0.815	0.2009
O43615	Mitochondrial import inner membrane translocase subunit TIM44 OS=Homo sapiens OX=9606 GN=TIMM44 PE=1 SV=2	TIMM44	51.355	44	20	33	20	0.968	0.978	0.956	1.054	1.037	1.038	1.078	0.00086305
O43617	Trafficking protein particle complex subunit 3 OS=Homo sapiens OX=9606 GN=TRAPPC3 PE=1 SV=1	TRAPPC3	20.274	16.1	3	4	3	1.014	0.985	0.983	0.987	1.023	1.015	1.014	0.38838
O43633	Charged multivesicular body protein 2a OS=Homo sapiens OX=9606 GN=CHMP2A PE=1 SV=1	CHMP2A	25.104	11.7	3	4	3	1.097	1.017	0.978	1.053	0.917	0.921	0.935	0.29438
O43639	Cytoplasmic protein NCK2 OS=Homo sapiens OX=9606 GN=NCK2 PE=1 SV=2	NCK2	42.915	7.6	3	3	2
O43657	Tetraspanin-6 OS=Homo sapiens OX=9606 GN=TSPAN6 PE=1 SV=1	TSPAN6	27.563	9.8	2	2	2	1.02	0.989	1.038	1.004	0.911	1.038	0.969	0.4766
O43660	Pleiotropic regulator 1 OS=Homo sapiens OX=9606 GN=PLRG1 PE=1 SV=1	PLRG1	57.193	34.4	12	16	12	1.019	1.003	1.006	0.996	0.996	0.987	0.984	0.046421
O43663	Protein regulator of cytokinesis 1 OS=Homo sapiens OX=9606 GN=PRC1 PE=1 SV=2	PRC1	71.606	6.9	5	5	5	0.945	1.03	1.045	1.027	0.984	0.971	0.987	0.75394
O43665	Regulator of G-protein signaling 10 OS=Homo sapiens OX=9606 GN=RGS10 PE=1 SV=3	RGS10	21.21	18.8	3	7	3	0.944	1.018	1.011	1.008	0.976	1.014	1.008	0.75932
O43670	BUB3-interacting and GLEBS motif-containing protein ZNF207 OS=Homo sapiens OX=9606 GN=ZNF207 PE=1 SV=1	ZNF207	50.75	11.7	5	6	5	0.973	0.967	1.025	1.01	1.054	0.949	1.016	0.68642
O43674	NADH dehydrogenase [ubiquinone] 1 beta subcomplex subunit 5, mitochondrial OS=Homo sapiens OX=9606 GN=NDUFB5 PE=1 SV=1	NDUFB5	21.75	10.1	2	3	2	1.021	0.886	1.101	0.953	1.11	0.936	0.997	0.9824
O43676	NADH dehydrogenase [ubiquinone] 1 beta subcomplex subunit 3 OS=Homo sapiens OX=9606 GN=NDUFB3 PE=1 SV=3	NDUFB3	11.402	21.4	2	3	2	0.972	0.956	0.902	1.01	1.126	1.075	1.135	0.031596
O43677	NADH dehydrogenase [ubiquinone] 1 subunit C1, mitochondrial OS=Homo sapiens OX=9606 GN=NDUFC1 PE=1 SV=1	NDUFC1	8.7341	27.6	2	3	2
O43678	NADH dehydrogenase [ubiquinone] 1 alpha subcomplex subunit 2 OS=Homo sapiens OX=9606 GN=NDUFA2 PE=1 SV=3	NDUFA2	10.921	20.2	3	6	3
O43681	ATPase ASNA1 OS=Homo sapiens OX=9606 GN=ASNA1 PE=1 SV=2	ASNA1	38.792	23.9	6	11	6	1.051	1.034	1.059	0.983	0.965	0.996	0.936	0.0047226
O43683	Mitotic checkpoint serine/threonine-protein kinase BUB1 OS=Homo sapiens OX=9606 GN=BUB1 PE=1 SV=1	BUB1	122.37	4.2	4	4	4	0.914	0.899	0.927	1.107	1.151	1.058	1.21	0.00182473
O43684	Mitotic checkpoint protein BUB3 OS=Homo sapiens OX=9606 GN=BUB3 PE=1 SV=1	BUB3	37.154	40.9	10	19	10	0.937	1.007	0.935	1.1	1.019	1.034	1.095	0.0547
O43688	Phospholipid phosphatase 2 OS=Homo sapiens OX=9606 GN=PLPP2 PE=1 SV=1	PLPP2	32.573	6.9	2	2	2	0.981	1.021	0.965	1.028	1.102	0.911	1.025	0.72582
O43707	Alpha-actinin-4 OS=Homo sapiens OX=9606 GN=ACTN4 PE=1 SV=2	ACTN4	104.85	65.1	57	252	37	1.023	1.014	1.029	0.973	0.976	0.973	0.953	0.00039725
O43708	Maleylacetoacetate isomerase OS=Homo sapiens OX=9606 GN=GSTZ1 PE=1 SV=3	GSTZ1	24.212	16.2	3	5	3	0.966	1.111	1.021	0.882	0.98	0.978	0.917	0.18134
O43709	Probable 18S rRNA (guanine-N(7))-methyltransferase OS=Homo sapiens OX=9606 GN=BUD23 PE=1 SV=2	BUD23	31.88	18.1	3	3	3	0.897	0.877	1.087	0.988	1.106	1.086	1.111	0.2268
O43716	Glutamyl-tRNA(Gln) amidotransferase subunit C, mitochondrial OS=Homo sapiens OX=9606 GN=GATC PE=1 SV=1	GATC	15.086	20.6	2	2	2	0.524	1.816	0.553		0.641	1.417	1.067	0.80054
O43719	HIV Tat-specific factor 1 OS=Homo sapiens OX=9606 GN=HTATSF1 PE=1 SV=1	HTATSF1	85.852	13.2	10	11	10	0.97	1.026	1.01	1.037	0.963	0.999	0.998	0.93076
O43747	AP-1 complex subunit gamma-1 OS=Homo sapiens OX=9606 GN=AP1G1 PE=1 SV=5	AP1G1	91.35	18.7	14	22	14	0.98	1.015	0.994	0.996	0.966	0.991	0.988	0.43338
O43752	Syntaxin-6 OS=Homo sapiens OX=9606 GN=STX6 PE=1 SV=1	STX6	29.176	10.2	3	5	3	0.951	0.962	1.134	0.92	1.04	0.996	0.97	0.69532
O43760	Synaptogyrin-2 OS=Homo sapiens OX=9606 GN=SYNGR2 PE=1 SV=1	SYNGR2	24.81	16.1	4	7	4
O43765	Small glutamine-rich tetratricopeptide repeat-containing protein alpha OS=Homo sapiens OX=9606 GN=SGTA PE=1 SV=1	SGTA	34.063	25.6	7	11	7	1.001	0.982	1.019	0.935	1.08	0.964	0.992	0.84324
O43772	Mitochondrial carnitine/acylcarnitine carrier protein OS=Homo sapiens OX=9606 GN=SLC25A20 PE=1 SV=1	SLC25A20	32.943	30.2	8	8	8	0.974	0.971	1.031	1.06	0.988	1.026	1.033	0.31442
O43776	Asparagine--tRNA ligase, cytoplasmic OS=Homo sapiens OX=9606 GN=NARS1 PE=1 SV=1	NARS1	62.942	33	14	27	14	1.023	1	0.998	0.972	0.969	1.022	0.981	0.35996
O43795	Unconventional myosin-Ib OS=Homo sapiens OX=9606 GN=MYO1B PE=1 SV=3	MYO1B	131.98	23.8	27	40	27	1.008	0.983	0.983	1.01	1.005	0.964	1.002	0.93244
O43809	Cleavage and polyadenylation specificity factor subunit 5 OS=Homo sapiens OX=9606 GN=NUDT21 PE=1 SV=1	NUDT21	26.227	36.6	8	13	8	0.958	0.937	0.899	1.011	1.145	1.113	1.17	0.020623
O43813	Glutathione S-transferase LANCL1 OS=Homo sapiens OX=9606 GN=LANCL1 PE=1 SV=1	LANCL1	45.283	11.5	4	5	4	1.033	0.911	0.959	0.901	1.238	0.985	1.076	0.55308
O43815	Striatin OS=Homo sapiens OX=9606 GN=STRN PE=1 SV=4	STRN	86.131	9.4	6	6	5	1.014	1.043	1.042	0.961	0.967	0.944	0.927	0.0029176
O43818	U3 small nucleolar RNA-interacting protein 2 OS=Homo sapiens OX=9606 GN=RRP9 PE=1 SV=1	RRP9	51.84	23.6	9	10	9	0.992	1.004	1.014	1.037	0.958	1	0.995	0.82894
O43819	Protein SCO2 homolog, mitochondrial OS=Homo sapiens OX=9606 GN=SCO2 PE=1 SV=3	SCO2	29.81	6.8	2	2	2	0.949	0.943	0.939	1.075	1.072	1.061	1.133	1.78175e-05
O43823	A-kinase anchor protein 8 OS=Homo sapiens OX=9606 GN=AKAP8 PE=1 SV=1	AKAP8	76.107	10.8	6	6	6	0.946	0.952	0.972	1.032	1.033	1.165	1.125	0.046921
O43824	Putative GTP-binding protein 6 OS=Homo sapiens OX=9606 GN=GTPBP6 PE=2 SV=4	GTPBP6	56.897	7.9	3	3	3	1.045	0.978	0.993	1.052	0.948	0.985	0.99	0.78042
O43826	Glucose-6-phosphate exchanger SLC37A4 OS=Homo sapiens OX=9606 GN=SLC37A4 PE=1 SV=1	SLC37A4	46.36	4.7	2	4	2	0.903	0.946	1.025	1.02	1.081	1.021	1.086	0.114899
O43837	Isocitrate dehydrogenase [NAD] subunit beta, mitochondrial OS=Homo sapiens OX=9606 GN=IDH3B PE=1 SV=2	IDH3B	42.183	35.8	12	21	12	0.94	0.984	0.995	1.006	1.06	1.02	1.057	0.075978
O43847	Nardilysin OS=Homo sapiens OX=9606 GN=NRDC PE=1 SV=3	NRDC	131.7	18.3	20	26	20	0.982	0.994	1.013	1.021	0.995	1.016	1.014	0.29964
O43852	Calumenin OS=Homo sapiens OX=9606 GN=CALU PE=1 SV=2	CALU	37.106	63.2	20	62	20	1.014	1.03	1.036	0.962	0.99	0.974	0.95	0.0080981
O43854	EGF-like repeat and discoidin I-like domain-containing protein 3 OS=Homo sapiens OX=9606 GN=EDIL3 PE=1 SV=1	EDIL3	53.764	34.2	14	26	14	0.931	0.98	0.956	1.052	1.037	1.056	1.097	0.0042181
O43865	S-adenosylhomocysteine hydrolase-like protein 1 OS=Homo sapiens OX=9606 GN=AHCYL1 PE=1 SV=2	AHCYL1	58.951	20.9	11	13	5	0.985	0.935	0.917	1.109	1.078	1.045	1.139	0.0088808
O43896	Kinesin-like protein KIF1C OS=Homo sapiens OX=9606 GN=KIF1C PE=1 SV=3	KIF1C	122.95	10.6	10	14	5	1.031	1.03	0.952	0.98	0.933	1.044	0.981	0.67172
O43913	Origin recognition complex subunit 5 OS=Homo sapiens OX=9606 GN=ORC5 PE=1 SV=1	ORC5	50.282	13.8	6	10	6	0.948	1.044	0.992	0.978	0.951	1.061	1.002	0.9704
O43920	NADH dehydrogenase [ubiquinone] iron-sulfur protein 5 OS=Homo sapiens OX=9606 GN=NDUFS5 PE=1 SV=3	NDUFS5	12.517	39.6	4	4	4	1.078	0.902	0.889	1.11	1.19	0.852	1.099	0.50146
O43924	Retinal rod rhodopsin-sensitive cGMP 3',5'-cyclic phosphodiesterase subunit delta OS=Homo sapiens OX=9606 GN=PDE6D PE=1 SV=1	PDE6D	17.42	12.7	1	1	1	0.953	1.111	1.03	0.981	1.036	0.872	0.934	0.36308
O43934	UNC93-like protein MFSD11 OS=Homo sapiens OX=9606 GN=MFSD11 PE=2 SV=2	MFSD11	49.201	2	1	1	1
O60216	Double-strand-break repair protein rad21 homolog OS=Homo sapiens OX=9606 GN=RAD21 PE=1 SV=2	RAD21	71.689	26.1	12	18	12	1	1.007	0.954	1.028	1.06	1.003	1.044	0.139001
O60220	Mitochondrial import inner membrane translocase subunit Tim8 A OS=Homo sapiens OX=9606 GN=TIMM8A PE=1 SV=1	TIMM8A	10.998	22.7	2	2	2	0.985	1.039	1.02	0.93	1.028	0.997	0.971	0.41708
O60229	Kalirin OS=Homo sapiens OX=9606 GN=KALRN PE=1 SV=3	KALRN	340.26	1	3	3	1
O60231	Pre-mRNA-splicing factor ATP-dependent RNA helicase DHX16 OS=Homo sapiens OX=9606 GN=DHX16 PE=1 SV=2	DHX16	119.26	16.6	16	20	15	0.945	1.003	1.038	1.045	0.953	0.923	0.978	0.6497
O60232	Protein ZNRD2 OS=Homo sapiens OX=9606 GN=ZNRD2 PE=1 SV=1	ZNRD2	21.474	30.7	5	6	5	0.955	1.187	0.937	1.01	1.024	0.869	0.943	0.57882
O60239	SH3 domain-binding protein 5 OS=Homo sapiens OX=9606 GN=SH3BP5 PE=1 SV=2	SH3BP5	50.424	3.1	2	2	2
O60244	Mediator of RNA polymerase II transcription subunit 14 OS=Homo sapiens OX=9606 GN=MED14 PE=1 SV=2	MED14	160.6	3	3	3	3	1.052	1.055	0.966	0.883	0.86	1.185	0.953	0.61344
O60245	Protocadherin-7 OS=Homo sapiens OX=9606 GN=PCDH7 PE=1 SV=2	PCDH7	116.07	2.6	2	2	2
O60256	Phosphoribosyl pyrophosphate synthase-associated protein 2 OS=Homo sapiens OX=9606 GN=PRPSAP2 PE=1 SV=1	PRPSAP2	40.925	28.7	9	10	7	0.971	1.013	0.994	0.996	0.988	1.004	1.003	0.80354
O60264	SWI/SNF-related matrix-associated actin-dependent regulator of chromatin subfamily A member 5 OS=Homo sapiens OX=9606 GN=SMARCA5 PE=1 SV=1	SMARCA5	121.9	18.2	20	26	11	1.005	0.952	0.971	1.075	0.993	1.069	1.071	0.084819
O60271	C-Jun-amino-terminal kinase-interacting protein 4 OS=Homo sapiens OX=9606 GN=SPAG9 PE=1 SV=4	SPAG9	146.2	26.9	31	42	28	1.012	1.022	1.053	0.941	0.952	0.971	0.928	0.0076041
O60282	Kinesin heavy chain isoform 5C OS=Homo sapiens OX=9606 GN=KIF5C PE=1 SV=1	KIF5C	109.49	12.6	10	22	1
O60287	Nucleolar pre-ribosomal-associated protein 1 OS=Homo sapiens OX=9606 GN=URB1 PE=1 SV=4	URB1	254.39	6.9	12	15	12	1.005	0.957	0.983	0.998	1.01	1.055	1.04	0.149718
O60291	E3 ubiquitin-protein ligase MGRN1 OS=Homo sapiens OX=9606 GN=MGRN1 PE=1 SV=2	MGRN1	60.752	3.8	2	2	2
O60292	Signal-induced proliferation-associated 1-like protein 3 OS=Homo sapiens OX=9606 GN=SIPA1L3 PE=1 SV=3	SIPA1L3	194.61	5.7	8	8	7	1.039	0.97	1.022	0.986	1.032	0.958	0.982	0.57332
O60293	Zinc finger C3H1 domain-containing protein OS=Homo sapiens OX=9606 GN=ZFC3H1 PE=1 SV=3	ZFC3H1	226.35	3.5	5	6	5	1.14	1.034	1.009	0.965	0.888	1.012	0.9	0.119796
O60299	Leucine zipper putative tumor suppressor 3 OS=Homo sapiens OX=9606 GN=LZTS3 PE=2 SV=1	LZTS3	71.79	1.3	1	1	1
O60306	RNA helicase aquarius OS=Homo sapiens OX=9606 GN=AQR PE=1 SV=4	AQR	171.29	5.3	7	8	7	0.992	0.953	0.911	1.083	1.078	0.983	1.101	0.075022
O60313	Dynamin-like 120 kDa protein, mitochondrial OS=Homo sapiens OX=9606 GN=OPA1 PE=1 SV=3	OPA1	111.63	29.5	26	43	26	0.969	0.981	0.934	1.031	1.047	1.023	1.075	0.0110221
O60318	Germinal-center associated nuclear protein OS=Homo sapiens OX=9606 GN=MCM3AP PE=1 SV=2	MCM3AP	218.4	1.5	3	3	3	0.98	1.1	0.863	0.872	1.087	1.118	1.046	0.70124
O60331	Phosphatidylinositol 4-phosphate 5-kinase type-1 gamma OS=Homo sapiens OX=9606 GN=PIP5K1C PE=1 SV=2	PIP5K1C	73.259	1.6	1	1	1
O60333	Kinesin-like protein KIF1B OS=Homo sapiens OX=9606 GN=KIF1B PE=1 SV=5	KIF1B	204.47	7.4	10	14	6	0.946	1.001	1.081	1.103	0.989	0.895	0.986	0.83652
O60337	E3 ubiquitin-protein ligase MARCH6 OS=Homo sapiens OX=9606 GN=MARCH6 PE=1 SV=2	MARCH6	102.54	2.2	1	1	1
O60341	Lysine-specific histone demethylase 1A OS=Homo sapiens OX=9606 GN=KDM1A PE=1 SV=2	KDM1A	92.902	23.8	18	24	18	1.005	1.04	1.023	0.994	0.945	1.011	0.962	0.154564
O60343	TBC1 domain family member 4 OS=Homo sapiens OX=9606 GN=TBC1D4 PE=1 SV=2	TBC1D4	146.56	12.9	14	18	14	1.001	1.001	0.969	1.017	1.053	0.981	1.027	0.31964
O60353	Frizzled-6 OS=Homo sapiens OX=9606 GN=FZD6 PE=1 SV=2	FZD6	79.291	5	4	4	4	0.699	0.918	1.008	1.216	0.986	1.259	1.318	0.102223
O60361	Putative nucleoside diphosphate kinase OS=Homo sapiens OX=9606 GN=NME2P1 PE=5 SV=1	NME2P1	15.529	66.4	9	35	1
O60437	Periplakin OS=Homo sapiens OX=9606 GN=PPL PE=1 SV=4	PPL	204.74	5.4	9	9	9	0.955	1.021	1.083	0.95	0.996	0.992	0.96	0.37488
O60443	Gasdermin-E OS=Homo sapiens OX=9606 GN=GSDME PE=1 SV=2	GSDME	54.554	26	10	13	10	0.976	0.975	1.027	0.994	0.945	1.02	0.994	0.8265
O60447	Ecotropic viral integration site 5 protein homolog OS=Homo sapiens OX=9606 GN=EVI5 PE=1 SV=3	EVI5	92.948	6	4	4	4
O60462	Neuropilin-2 OS=Homo sapiens OX=9606 GN=NRP2 PE=1 SV=3	NRP2	104.83	4.7	4	4	4	0.95	0.859	0.895	1.137	1.164	1.057	1.242	0.0062612
O60476	Mannosyl-oligosaccharide 1,2-alpha-mannosidase IB OS=Homo sapiens OX=9606 GN=MAN1A2 PE=1 SV=1	MAN1A2	73.003	4.8	2	2	2
O60488	Long-chain-fatty-acid--CoA ligase 4 OS=Homo sapiens OX=9606 GN=ACSL4 PE=1 SV=2	ACSL4	79.187	22.2	15	24	14	1.014	0.975	0.995	1.032	1.009	1.011	1.023	0.167396
O60493	Sorting nexin-3 OS=Homo sapiens OX=9606 GN=SNX3 PE=1 SV=3	SNX3	18.762	30.9	5	13	4	1.011	0.947	1.018	1.025	0.98	1.016	1.015	0.59778
O60499	Syntaxin-10 OS=Homo sapiens OX=9606 GN=STX10 PE=1 SV=1	STX10	28.114	9.2	2	2	2	1.018	0.994	1.05	0.879	1.084	0.971	0.958	0.50208
O60502	Protein O-GlcNAcase OS=Homo sapiens OX=9606 GN=OGA PE=1 SV=2	OGA	102.91	22.1	15	19	15	1.086	1.112	1.064	0.923	0.93	0.952	0.86	0.00066496
O60503	Adenylate cyclase type 9 OS=Homo sapiens OX=9606 GN=ADCY9 PE=1 SV=4	ADCY9	150.7	1.3	2	2	2	1.137	0.981	1.066	0.934	0.899	0.954	0.875	0.046159
O60504	Vinexin OS=Homo sapiens OX=9606 GN=SORBS3 PE=1 SV=2	SORBS3	75.34	7.3	4	5	4	1.022	0.982	1.058	0.902	1.111	1.005	0.986	0.7964
O60506	Heterogeneous nuclear ribonucleoprotein Q OS=Homo sapiens OX=9606 GN=SYNCRIP PE=1 SV=2	SYNCRIP	69.602	50.9	28	64	20	1.025	0.989	1.002	0.982	1.009	0.994	0.99	0.47514
O60507	Protein-tyrosine sulfotransferase 1 OS=Homo sapiens OX=9606 GN=TPST1 PE=1 SV=1	TPST1	42.188	2.7	1	1	1	0.944	0.832	0.929	0.925	0.898	1.56	1.251	0.35618
O60508	Pre-mRNA-processing factor 17 OS=Homo sapiens OX=9606 GN=CDC40 PE=1 SV=1	CDC40	65.521	5.5	3	3	3
O60518	Ran-binding protein 6 OS=Homo sapiens OX=9606 GN=RANBP6 PE=1 SV=2	RANBP6	124.71	3.9	4	5	2
O60524	Nuclear export mediator factor NEMF OS=Homo sapiens OX=9606 GN=NEMF PE=1 SV=4	NEMF	122.95	9.6	9	13	9	0.98	0.968	1.069	0.984	1.009	1.02	0.999	0.98966
O60547	GDP-mannose 4,6 dehydratase OS=Homo sapiens OX=9606 GN=GMDS PE=1 SV=1	GMDS	41.949	25.5	9	9	9	1.041	1.009	0.989	0.984	0.989	0.989	0.975	0.23204
O60551	Glycylpeptide N-tetradecanoyltransferase 2 OS=Homo sapiens OX=9606 GN=NMT2 PE=1 SV=1	NMT2	56.98	6.4	3	4	2	0.982	0.878	0.945	1.091	1.086	1.063	1.155	0.0127
O60563	Cyclin-T1 OS=Homo sapiens OX=9606 GN=CCNT1 PE=1 SV=1	CCNT1	80.684	6.1	4	4	4	1.032	0.952	1.035	0.994	0.954	1.039	0.989	0.78942
O60566	Mitotic checkpoint serine/threonine-protein kinase BUB1 beta OS=Homo sapiens OX=9606 GN=BUB1B PE=1 SV=3	BUB1B	119.54	7.2	8	9	8	0.917	0.975	0.998	1.084	1.077	1.007	1.096	0.056242
O60568	Multifunctional procollagen lysine hydroxylase and glycosyltransferase LH3 OS=Homo sapiens OX=9606 GN=PLOD3 PE=1 SV=1	PLOD3	84.784	25.2	17	33	17	1.05	1.014	1.055	0.939	0.977	0.97	0.925	0.0112962
O60573	Eukaryotic translation initiation factor 4E type 2 OS=Homo sapiens OX=9606 GN=EIF4E2 PE=1 SV=1	EIF4E2	28.362	24.5	4	5	4	1.009	0.944	0.941	0.975	1.066	1.079	1.078	0.12956
O60603	Toll-like receptor 2 OS=Homo sapiens OX=9606 GN=TLR2 PE=1 SV=1	TLR2	89.837	1	1	1	1	0.828	0.968	0.826	1.23	1.154	1.068	1.317	0.0142225
O60610	Protein diaphanous homolog 1 OS=Homo sapiens OX=9606 GN=DIAPH1 PE=1 SV=2	DIAPH1	141.35	28.1	34	56	34	1.016	0.983	1.016	1.017	1.012	0.982	0.999	0.93602
O60613	Selenoprotein F OS=Homo sapiens OX=9606 GN=SELENOF PE=1 SV=4	SELENOF	18.092	17	2	3	2	1.041	0.981	1.006	0.951	1.007	1.018	0.983	0.5562
O60635	Tetraspanin-1 OS=Homo sapiens OX=9606 GN=TSPAN1 PE=1 SV=2	TSPAN1	26.301	5.4	1	1	1	1.188	1.073	1.09	0.776	0.87	0.944	0.773	0.0162166
O60637	Tetraspanin-3 OS=Homo sapiens OX=9606 GN=TSPAN3 PE=2 SV=1	TSPAN3	28.017	7.1	2	2	2
O60645	Exocyst complex component 3 OS=Homo sapiens OX=9606 GN=EXOC3 PE=1 SV=3	EXOC3	85.566	21.2	13	15	13	1	1.09	0.998	0.968	1.014	0.991	0.963	0.30886
O60663	LIM homeobox transcription factor 1-beta OS=Homo sapiens OX=9606 GN=LMX1B PE=1 SV=3	LMX1B	44.916	3	1	1	1	0.813	1.098	1.328	1.267	0.734	0.711	0.837	0.45542
O60664	Perilipin-3 OS=Homo sapiens OX=9606 GN=PLIN3 PE=1 SV=3	PLIN3	47.074	53.9	19	34	19	1.018	1.014	1.034	0.93	0.971	0.993	0.944	0.044858
O60671	Cell cycle checkpoint protein RAD1 OS=Homo sapiens OX=9606 GN=RAD1 PE=1 SV=1	RAD1	31.827	6	1	1	1	0.985	1.026	0.915	0.916	1.155	1.024	1.058	0.51962
O60675	Transcription factor MafK OS=Homo sapiens OX=9606 GN=MAFK PE=1 SV=1	MAFK	17.523	5.8	1	1	1
O60678	Protein arginine N-methyltransferase 3 OS=Homo sapiens OX=9606 GN=PRMT3 PE=1 SV=4	PRMT3	59.902	10.9	5	6	5	0.958	1.026	0.995	1.097	0.899	1.034	1.017	0.8339
O60684	Importin subunit alpha-7 OS=Homo sapiens OX=9606 GN=KPNA6 PE=1 SV=1	KPNA6	60.029	30.2	14	21	8	0.986	1.012	0.995	1.047	0.986	1.05	1.03	0.25192
O60701	UDP-glucose 6-dehydrogenase OS=Homo sapiens OX=9606 GN=UGDH PE=1 SV=1	UGDH	55.023	29.4	12	21	12	0.992	0.979	1.041	1.003	0.969	0.942	0.967	0.27292
O60711	Leupaxin OS=Homo sapiens OX=9606 GN=LPXN PE=1 SV=1	LPXN	43.332	33.4	10	16	10	1.023	1.019	1.012	0.95	0.978	0.986	0.954	0.0159572
O60716	Catenin delta-1 OS=Homo sapiens OX=9606 GN=CTNND1 PE=1 SV=1	CTNND1	108.17	34.8	23	27	23	0.954	1.027	0.985	1.005	1.027	0.993	1.02	0.4417
O60725	Protein-S-isoprenylcysteine O-methyltransferase OS=Homo sapiens OX=9606 GN=ICMT PE=1 SV=1	ICMT	31.938	6	2	2	2	0.864	0.873	0.881	1.175	1.225	1.06	1.322	0.023635
O60749	Sorting nexin-2 OS=Homo sapiens OX=9606 GN=SNX2 PE=1 SV=2	SNX2	58.47	29.9	13	19	12	1.041	1.036	1.082	0.981	0.978	0.947	0.92	0.0093788
O60762	Dolichol-phosphate mannosyltransferase subunit 1 OS=Homo sapiens OX=9606 GN=DPM1 PE=1 SV=1	DPM1	29.634	32.3	8	15	8	1.062	1.009	0.976	0.991	0.96	0.987	0.964	0.24692
O60763	General vesicular transport factor p115 OS=Homo sapiens OX=9606 GN=USO1 PE=1 SV=2	USO1	107.89	36.5	27	57	27	1.042	1.022	1	0.96	0.96	1.002	0.954	0.062741
O60779	Thiamine transporter 1 OS=Homo sapiens OX=9606 GN=SLC19A2 PE=1 SV=2	SLC19A2	55.399	2.8	1	2	1	0.871	1.094	1.039	1.002	1.097	0.9	0.998	0.99786
O60783	28S ribosomal protein S14, mitochondrial OS=Homo sapiens OX=9606 GN=MRPS14 PE=1 SV=1	MRPS14	15.139	28.9	3	4	3	1.055	0.895	0.816	1.052	1.206	1.024	1.187	0.126937
O60784	Target of Myb protein 1 OS=Homo sapiens OX=9606 GN=TOM1 PE=1 SV=2	TOM1	53.818	11.2	4	5	4	1.043	1.151	0.937	0.931	1.131	0.778	0.907	0.4396
O60825	6-phosphofructo-2-kinase/fructose-2,6-bisphosphatase 2 OS=Homo sapiens OX=9606 GN=PFKFB2 PE=1 SV=2	PFKFB2	58.476	10.3	5	5	5	1.054	0.939	0.968	0.975	1.017	1.064	1.032	0.49432
O60826	Coiled-coil domain-containing protein 22 OS=Homo sapiens OX=9606 GN=CCDC22 PE=1 SV=1	CCDC22	70.755	21.2	9	10	9	0.992	1.017	0.966	0.995	1.043	0.964	1.009	0.76498
O60828	Polyglutamine-binding protein 1 OS=Homo sapiens OX=9606 GN=PQBP1 PE=1 SV=1	PQBP1	30.472	26.4	7	12	7	0.992	0.986	0.983	0.979	0.996	1.054	1.023	0.42686
O60830	Mitochondrial import inner membrane translocase subunit Tim17-B OS=Homo sapiens OX=9606 GN=TIMM17B PE=1 SV=1	TIMM17B	18.273	25.6	4	4	4	1.152	0.945	0.894	1.024	1.075	0.913	1.007	0.91188
O60831	PRA1 family protein 2 OS=Homo sapiens OX=9606 GN=PRAF2 PE=1 SV=1	PRAF2	19.258	12.4	2	3	2	1.055	1.003	0.958	1.045	0.997	0.982	1.003	0.93144
O60832	H/ACA ribonucleoprotein complex subunit DKC1 OS=Homo sapiens OX=9606 GN=DKC1 PE=1 SV=3	DKC1	57.673	24.9	13	20	13	0.994	1	0.987	1.004	1.013	1.031	1.022	0.062657
O60841	Eukaryotic translation initiation factor 5B OS=Homo sapiens OX=9606 GN=EIF5B PE=1 SV=4	EIF5B	138.83	28.8	33	51	33	0.976	1.007	0.974	1.007	1.015	1	1.022	0.133016
O60869	Endothelial differentiation-related factor 1 OS=Homo sapiens OX=9606 GN=EDF1 PE=1 SV=1	EDF1	16.368	43.9	8	12	8	0.966	0.928	1.026	1.013	1.08	1.017	1.065	0.150841
O60870	DNA/RNA-binding protein KIN17 OS=Homo sapiens OX=9606 GN=KIN PE=1 SV=2	KIN	45.373	25.2	9	9	9	0.994	1.005	0.977	0.984	1.026	0.986	1.007	0.70022
O60879	Protein diaphanous homolog 2 OS=Homo sapiens OX=9606 GN=DIAPH2 PE=1 SV=1	DIAPH2	125.57	6.1	6	8	6	0.974	1.068	0.982	0.812	1.045	1.129	0.987	0.84672
O60884	DnaJ homolog subfamily A member 2 OS=Homo sapiens OX=9606 GN=DNAJA2 PE=1 SV=1	DNAJA2	45.745	29.6	12	27	12	0.956	1.004	0.973	1.051	1.014	1.024	1.053	0.043942
O60885	Bromodomain-containing protein 4 OS=Homo sapiens OX=9606 GN=BRD4 PE=1 SV=2	BRD4	152.22	9.8	11	13	8	1.019	0.946	1.001	0.986	0.984	1.06	1.022	0.5568
O60888	Protein CutA OS=Homo sapiens OX=9606 GN=CUTA PE=1 SV=2	CUTA	19.116	23.5	4	13	4	0.985	1.045	1.066	0.984	0.998	0.955	0.949	0.125162
O60890	Oligophrenin-1 OS=Homo sapiens OX=9606 GN=OPHN1 PE=1 SV=1	OPHN1	91.64	8.1	7	9	7	0.987	1.014	1.007	1.035	1.002	0.985	1.005	0.8001
O60906	Sphingomyelin phosphodiesterase 2 OS=Homo sapiens OX=9606 GN=SMPD2 PE=1 SV=2	SMPD2	47.645	4	1	1	1	1.128	1.01	0.834	1.018	0.849	1.177	1.024	0.86888
O60907	F-box-like/WD repeat-containing protein TBL1X OS=Homo sapiens OX=9606 GN=TBL1X PE=1 SV=3	TBL1X	62.495	14.6	7	8	2	0.988	1.07	1.039	0.995	0.969	0.925	0.933	0.092695
O60921	Checkpoint protein HUS1 OS=Homo sapiens OX=9606 GN=HUS1 PE=1 SV=1	HUS1	31.691	6.4	2	3	2
O60925	Prefoldin subunit 1 OS=Homo sapiens OX=9606 GN=PFDN1 PE=1 SV=2	PFDN1	14.21	23.8	3	5	3	1.077	1.065	1.03	0.998	0.915	1.023	0.926	0.097876
O60927	E3 ubiquitin-protein ligase PPP1R11 OS=Homo sapiens OX=9606 GN=PPP1R11 PE=1 SV=1	PPP1R11	13.952	33.3	3	9	3	1.04	1.059	1.005	0.922	0.925	1.004	0.918	0.054701
O60934	Nibrin OS=Homo sapiens OX=9606 GN=NBN PE=1 SV=1	NBN	84.958	21.5	13	17	13	0.973	1.045	1.055	1.056	0.947	0.991	0.974	0.5512
O60936	Nucleolar protein 3 OS=Homo sapiens OX=9606 GN=NOL3 PE=1 SV=2	NOL3	22.629	30.8	3	4	3	1.038	0.983	0.935	1.107	0.933	1.018	1.035	0.60536
O60941	Dystrobrevin beta OS=Homo sapiens OX=9606 GN=DTNB PE=1 SV=1	DTNB	71.355	1.9	1	1	1
O60942	mRNA-capping enzyme OS=Homo sapiens OX=9606 GN=RNGTT PE=1 SV=1	RNGTT	68.556	9.9	5	5	5	1.006	0.959	0.957	1.006	0.999	1.015	1.034	0.121344
O75027	ATP-binding cassette sub-family B member 7, mitochondrial OS=Homo sapiens OX=9606 GN=ABCB7 PE=1 SV=2	ABCB7	82.64	4	2	2	2
O75044	SLIT-ROBO Rho GTPase-activating protein 2 OS=Homo sapiens OX=9606 GN=SRGAP2 PE=1 SV=3	SRGAP2	120.87	15.8	14	15	13	0.975	0.976	0.997	0.988	0.938	1.052	1.01	0.8024
O75051	Plexin-A2 OS=Homo sapiens OX=9606 GN=PLXNA2 PE=1 SV=4	PLXNA2	211.1	2.6	5	6	1
O75052	Carboxyl-terminal PDZ ligand of neuronal nitric oxide synthase protein OS=Homo sapiens OX=9606 GN=NOS1AP PE=1 SV=3	NOS1AP	56.149	2	1	1	1	0.983	1.033	0.997	0.985	0.991	1.016	0.993	0.71542
O75061	Putative tyrosine-protein phosphatase auxilin OS=Homo sapiens OX=9606 GN=DNAJC6 PE=1 SV=3	DNAJC6	99.995	4.3	4	4	4	0.968	1.036	1.006	0.943	1.071	0.981	0.995	0.8938
O75063	Glycosaminoglycan xylosylkinase OS=Homo sapiens OX=9606 GN=FAM20B PE=1 SV=1	FAM20B	46.432	7.6	3	3	3	1.048	1.046	0.963	0.915	1.001	0.961	0.941	0.187001
O75083	WD repeat-containing protein 1 OS=Homo sapiens OX=9606 GN=WDR1 PE=1 SV=4	WDR1	66.193	49.2	25	70	25	1.041	1.058	1.038	0.933	0.966	0.964	0.913	0.00198215
O75113	NEDD4-binding protein 1 OS=Homo sapiens OX=9606 GN=N4BP1 PE=1 SV=4	N4BP1	100.38	2.6	3	3	3	0.885	0.849	0.903	1.089	1.192	1.163	1.306	0.00120267
O75116	Rho-associated protein kinase 2 OS=Homo sapiens OX=9606 GN=ROCK2 PE=1 SV=4	ROCK2	160.9	25	32	44	30	1.009	0.987	0.998	0.995	1.018	0.987	1.002	0.87022
O75122	CLIP-associating protein 2 OS=Homo sapiens OX=9606 GN=CLASP2 PE=1 SV=3	CLASP2	141.06	15.2	17	21	15	0.952	0.917	0.967	1.077	1.041	1.06	1.121	0.0035617
O75131	Copine-3 OS=Homo sapiens OX=9606 GN=CPNE3 PE=1 SV=1	CPNE3	60.13	33.5	17	33	16	0.959	0.979	0.957	1.048	1.03	1.054	1.082	0.0014224
O75143	Autophagy-related protein 13 OS=Homo sapiens OX=9606 GN=ATG13 PE=1 SV=1	ATG13	56.571	1.9	1	1	1	0.97	1.156	0.985	0.908	1.039	0.924	0.923	0.32432
O75146	Huntingtin-interacting protein 1-related protein OS=Homo sapiens OX=9606 GN=HIP1R PE=1 SV=2	HIP1R	119.39	24.2	21	23	20	1.05	1.05	1.033	0.961	0.962	0.998	0.932	0.0066238
O75147	Obscurin-like protein 1 OS=Homo sapiens OX=9606 GN=OBSL1 PE=1 SV=4	OBSL1	206.94	1.1	2	2	2	0.812	0.866	0.906	1.14	1.254	1.11	1.356	0.0033765
O75150	E3 ubiquitin-protein ligase BRE1B OS=Homo sapiens OX=9606 GN=RNF40 PE=1 SV=5	RNF40	113.68	15.2	12	14	11	0.981	1.006	0.967	1.009	0.983	1.092	1.044	0.27826
O75151	Lysine-specific demethylase PHF2 OS=Homo sapiens OX=9606 GN=PHF2 PE=1 SV=4	PHF2	120.77	2.6	2	3	1	0.892	0.908	1.073	1.143	1.031	0.985	1.1	0.25946
O75152	Zinc finger CCCH domain-containing protein 11A OS=Homo sapiens OX=9606 GN=ZC3H11A PE=1 SV=3	ZC3H11A	89.13	14.1	9	10	9	1.028	1.019	0.982	1.029	0.99	0.993	0.994	0.78028
O75153	Clustered mitochondria protein homolog OS=Homo sapiens OX=9606 GN=CLUH PE=1 SV=2	CLUH	146.67	18.8	22	29	22	0.931	0.991	0.909	1.129	1.057	1.001	1.126	0.052759
O75157	TSC22 domain family protein 2 OS=Homo sapiens OX=9606 GN=TSC22D2 PE=1 SV=3	TSC22D2	79.227	4.6	4	7	2
O75164	Lysine-specific demethylase 4A OS=Homo sapiens OX=9606 GN=KDM4A PE=1 SV=2	KDM4A	120.66	1.1	1	1	1
O75165	DnaJ homolog subfamily C member 13 OS=Homo sapiens OX=9606 GN=DNAJC13 PE=1 SV=5	DNAJC13	254.41	14.5	29	32	29	1.015	0.997	0.968	0.983	0.994	1.003	1	0.99216
O75167	Phosphatase and actin regulator 2 OS=Homo sapiens OX=9606 GN=PHACTR2 PE=1 SV=2	PHACTR2	69.699	5.2	3	3	3	0.966	1.011	1.088	0.906	0.971	1.056	0.957	0.47042
O75170	Serine/threonine-protein phosphatase 6 regulatory subunit 2 OS=Homo sapiens OX=9606 GN=PPP6R2 PE=1 SV=2	PPP6R2	104.94	1.3	1	1	1
O75175	CCR4-NOT transcription complex subunit 3 OS=Homo sapiens OX=9606 GN=CNOT3 PE=1 SV=1	CNOT3	81.871	6.9	5	7	5	0.946	1.071	1.037	0.966	1.018	0.958	0.963	0.43308
O75177	Calcium-responsive transactivator OS=Homo sapiens OX=9606 GN=SS18L1 PE=1 SV=2	SS18L1	42.99	6.1	2	3	2	0.895	0.982	1	1.055	1.071	1.028	1.096	0.062961
O75179	Ankyrin repeat domain-containing protein 17 OS=Homo sapiens OX=9606 GN=ANKRD17 PE=1 SV=3	ANKRD17	274.25	8.6	18	20	12	0.912	1.03	0.927	1.073	1.018	1.017	1.083	0.125703
O75182	Paired amphipathic helix protein Sin3b OS=Homo sapiens OX=9606 GN=SIN3B PE=1 SV=2	SIN3B	133.06	5.2	6	7	6	1.003	1.002	0.956	1.041	1.025	0.986	1.031	0.25184
O75190	DnaJ homolog subfamily B member 6 OS=Homo sapiens OX=9606 GN=DNAJB6 PE=1 SV=2	DNAJB6	36.087	24.2	7	8	6	0.838	0.967	0.886	1.158	1.153	1.206	1.307	0.0036354
O75191	Xylulose kinase OS=Homo sapiens OX=9606 GN=XYLB PE=1 SV=3	XYLB	58.382	3.4	1	1	1	1.103	0.939	1.02	0.925	0.995	1.016	0.959	0.49694
O75197	Low-density lipoprotein receptor-related protein 5 OS=Homo sapiens OX=9606 GN=LRP5 PE=1 SV=2	LRP5	179.14	2.2	3	3	2
O75204	Transmembrane protein 127 OS=Homo sapiens OX=9606 GN=TMEM127 PE=1 SV=1	TMEM127	25.841	11.8	2	2	2
O75208	Ubiquinone biosynthesis protein COQ9, mitochondrial OS=Homo sapiens OX=9606 GN=COQ9 PE=1 SV=1	COQ9	35.509	8.5	2	2	2	1	1.009	0.976	1.096	1.006	0.916	1.011	0.881
O75223	Gamma-glutamylcyclotransferase OS=Homo sapiens OX=9606 GN=GGCT PE=1 SV=1	GGCT	21.007	46.8	8	11	8	1.036	1.038	1.011	0.961	0.984	0.937	0.934	0.0144017
O75251	NADH dehydrogenase [ubiquinone] iron-sulfur protein 7, mitochondrial OS=Homo sapiens OX=9606 GN=NDUFS7 PE=1 SV=3	NDUFS7	23.563	12.2	4	4	4	0.899	0.913	0.928	1.176	1.035	1.107	1.211	0.007479
O75306	NADH dehydrogenase [ubiquinone] iron-sulfur protein 2, mitochondrial OS=Homo sapiens OX=9606 GN=NDUFS2 PE=1 SV=2	NDUFS2	52.545	22.9	8	13	8	0.929	1.009	0.915	1.016	1.104	1.086	1.124	0.04184
O75312	Zinc finger protein ZPR1 OS=Homo sapiens OX=9606 GN=ZPR1 PE=1 SV=1	ZPR1	50.925	32.5	12	18	12	1.027	1.002	1.029	0.98	1.019	0.997	0.98	0.22078
O75319	RNA/RNP complex-1-interacting phosphatase OS=Homo sapiens OX=9606 GN=DUSP11 PE=1 SV=2	DUSP11	43.71	4	1	1	1	0.818	0.985	0.954	1.082	1.056	1.163	1.197	0.046877
O75323	Protein NipSnap homolog 2 OS=Homo sapiens OX=9606 GN=NIPSNAP2 PE=1 SV=1	NIPSNAP2	33.742	11.2	4	6	4	1.032	0.927	0.945	0.998	1.037	0.998	1.044	0.27824
O75326	Semaphorin-7A OS=Homo sapiens OX=9606 GN=SEMA7A PE=1 SV=1	SEMA7A	74.823	13.8	7	8	7	0.846	0.936	0.927	1.048	1.069	1.158	1.209	0.0128592
O75340	Programmed cell death protein 6 OS=Homo sapiens OX=9606 GN=PDCD6 PE=1 SV=1	PDCD6	21.868	40.3	6	7	6	0.916	1.022	0.953	1.073	1.094	1.027	1.105	0.053697
O75347	Tubulin-specific chaperone A OS=Homo sapiens OX=9606 GN=TBCA PE=1 SV=3	TBCA	12.855	59.3	9	20	9	1.05	1.034	1.001	0.978	0.982	1.006	0.961	0.077619
O75348	V-type proton ATPase subunit G 1 OS=Homo sapiens OX=9606 GN=ATP6V1G1 PE=1 SV=3	ATP6V1G1	13.757	11.9	1	2	1	1.043	1.263	1.046	0.962	0.772	0.845	0.769	0.043445
O75351	Vacuolar protein sorting-associated protein 4B OS=Homo sapiens OX=9606 GN=VPS4B PE=1 SV=2	VPS4B	49.301	10.1	4	5	3	0.993	1.014	0.893	0.986	1.027	1.115	1.079	0.22852
O75352	Mannose-P-dolichol utilization defect 1 protein OS=Homo sapiens OX=9606 GN=MPDU1 PE=1 SV=2	MPDU1	26.638	4	1	4	1
O75355	Ectonucleoside triphosphate diphosphohydrolase 3 OS=Homo sapiens OX=9606 GN=ENTPD3 PE=1 SV=2	ENTPD3	59.105	4.5	2	2	2	1.102	1.019	1.114	0.809	0.969	0.952	0.844	0.054477
O75356	Ectonucleoside triphosphate diphosphohydrolase 5 OS=Homo sapiens OX=9606 GN=ENTPD5 PE=1 SV=1	ENTPD5	47.517	2.1	1	1	1	0.961	1.019	0.993	1.027	0.99	1.021	1.022	0.34616
O75362	Zinc finger protein 217 OS=Homo sapiens OX=9606 GN=ZNF217 PE=1 SV=1	ZNF217	115.27	1.6	2	3	1
O75367	Core histone macro-H2A.1 OS=Homo sapiens OX=9606 GN=H2AFY PE=1 SV=4	H2AFY	39.617	30.4	12	22	12	0.952	1.033	1.003	1.056	1.005	0.996	1.023	0.48504
O75368	SH3 domain-binding glutamic acid-rich-like protein OS=Homo sapiens OX=9606 GN=SH3BGRL PE=1 SV=1	SH3BGRL	12.774	45.6	5	7	5	1.057	1.048	1.054	0.935	0.986	0.94	0.906	0.028265
O75369	Filamin-B OS=Homo sapiens OX=9606 GN=FLNB PE=1 SV=2	FLNB	278.16	63.8	134	410	123	0.999	0.987	0.981	1.016	1.012	1.007	1.023	0.018702
O75376	Nuclear receptor corepressor 1 OS=Homo sapiens OX=9606 GN=NCOR1 PE=1 SV=2	NCOR1	270.21	4.3	9	10	8	0.97	0.984	0.979	1.018	1.063	1.005	1.052	0.044419
O75379	Vesicle-associated membrane protein 4 OS=Homo sapiens OX=9606 GN=VAMP4 PE=1 SV=2	VAMP4	16.397	14.9	2	2	2
O75380	NADH dehydrogenase [ubiquinone] iron-sulfur protein 6, mitochondrial OS=Homo sapiens OX=9606 GN=NDUFS6 PE=1 SV=1	NDUFS6	13.711	33.1	4	6	4	0.991	0.928	0.955	1.105	1.052	0.996	1.097	0.060439
O75381	Peroxisomal membrane protein PEX14 OS=Homo sapiens OX=9606 GN=PEX14 PE=1 SV=1	PEX14	41.236	13.3	6	10	6	0.98	0.939	0.908	1.069	1.071	0.977	1.103	0.060517
O75382	Tripartite motif-containing protein 3 OS=Homo sapiens OX=9606 GN=TRIM3 PE=1 SV=2	TRIM3	80.829	7	5	6	2
O75390	Citrate synthase, mitochondrial OS=Homo sapiens OX=9606 GN=CS PE=1 SV=2	CS	51.712	27.3	13	30	13	0.994	0.946	0.981	1.045	1.006	1.033	1.056	0.043023
O75391	Sperm-associated antigen 7 OS=Homo sapiens OX=9606 GN=SPAG7 PE=1 SV=2	SPAG7	26.034	23.3	4	6	4	0.754	1.039	1.096	0.982	1.081	1.083	1.089	0.46704
O75394	39S ribosomal protein L33, mitochondrial OS=Homo sapiens OX=9606 GN=MRPL33 PE=1 SV=1	MRPL33	7.6191	16.9	1	1	1
O75396	Vesicle-trafficking protein SEC22b OS=Homo sapiens OX=9606 GN=SEC22B PE=1 SV=4	SEC22B	24.593	38.6	8	24	8	0.986	0.982	1.013	0.996	0.982	1.01	1.002	0.86064
O75400	Pre-mRNA-processing factor 40 homolog A OS=Homo sapiens OX=9606 GN=PRPF40A PE=1 SV=2	PRPF40A	108.8	16.2	17	24	17	1.065	1.003	0.991	0.981	0.98	0.988	0.964	0.24836
O75410	Transforming acidic coiled-coil-containing protein 1 OS=Homo sapiens OX=9606 GN=TACC1 PE=1 SV=2	TACC1	87.793	21.1	12	16	11	0.959	1.01	0.966	1.061	0.981	1.078	1.063	0.143557
O75414	Nucleoside diphosphate kinase 6 OS=Homo sapiens OX=9606 GN=NME6 PE=1 SV=3	NME6	21.142	16.7	3	5	3	0.952	0.977	0.968	1.02	1.072	1.039	1.081	0.0090771
O75420	GRB10-interacting GYF protein 1 OS=Homo sapiens OX=9606 GN=GIGYF1 PE=1 SV=2	GIGYF1	114.6	0.9	1	1	1
O75427	Leucine-rich repeat and calponin homology domain-containing protein 4 OS=Homo sapiens OX=9606 GN=LRCH4 PE=1 SV=2	LRCH4	73.449	14.6	7	7	7	0.872	1.014	1.123	1.119	1.025	0.935	1.023	0.78958
O75431	Metaxin-2 OS=Homo sapiens OX=9606 GN=MTX2 PE=1 SV=1	MTX2	29.763	11.8	4	7	4	1.055	1.016	0.95	1.018	0.995	1.025	1.006	0.84948
O75436	Vacuolar protein sorting-associated protein 26A OS=Homo sapiens OX=9606 GN=VPS26A PE=1 SV=2	VPS26A	38.169	39.8	11	20	10	1.03	1.034	1.037	0.978	0.963	0.985	0.944	0.00111852
O75438	NADH dehydrogenase [ubiquinone] 1 beta subcomplex subunit 1 OS=Homo sapiens OX=9606 GN=NDUFB1 PE=1 SV=1	NDUFB1	6.9611	19	1	2	1	1.084	1.051	0.956	0.98	0.921	0.995	0.937	0.22268
O75439	Mitochondrial-processing peptidase subunit beta OS=Homo sapiens OX=9606 GN=PMPCB PE=1 SV=2	PMPCB	54.366	32.7	16	20	15	0.951	0.951	0.961	0.981	1.071	1.046	1.082	0.097884
O75446	Histone deacetylase complex subunit SAP30 OS=Homo sapiens OX=9606 GN=SAP30 PE=1 SV=1	SAP30	23.306	14.5	3	4	3	0.997	0.926	1.004	1.087	0.94	1.069	1.058	0.35768
O75448	Mediator of RNA polymerase II transcription subunit 24 OS=Homo sapiens OX=9606 GN=MED24 PE=1 SV=1	MED24	110.3	9.2	8	8	8	1.134	1.081	0.962	1.006	0.818	0.985	0.884	0.20168
O75449	Katanin p60 ATPase-containing subunit A1 OS=Homo sapiens OX=9606 GN=KATNA1 PE=1 SV=1	KATNA1	55.964	13.6	5	5	5	1.042	0.959	1.025	1.031	1.029	0.913	0.982	0.71518
O75475	PC4 and SFRS1-interacting protein OS=Homo sapiens OX=9606 GN=PSIP1 PE=1 SV=1	PSIP1	60.103	26.4	15	25	14	0.933	0.964	0.93	1.04	1.066	1.049	1.116	0.0012613
O75477	Erlin-1 OS=Homo sapiens OX=9606 GN=ERLIN1 PE=1 SV=2	ERLIN1	39.171	37.6	13	26	10	1.033	1.008	0.962	0.991	1.021	0.996	1.002	0.93398
O75489	NADH dehydrogenase [ubiquinone] iron-sulfur protein 3, mitochondrial OS=Homo sapiens OX=9606 GN=NDUFS3 PE=1 SV=1	NDUFS3	30.241	47.7	12	21	12	0.908	0.94	0.932	1.073	1.105	1.088	1.175	0.00027853
O75494	Serine/arginine-rich splicing factor 10 OS=Homo sapiens OX=9606 GN=SRSF10 PE=1 SV=1	SRSF10	31.3	6.9	2	2	2	1.082	0.76	0.935	0.918	1.176	1.189	1.182	0.2677
O75506	Heat shock factor-binding protein 1 OS=Homo sapiens OX=9606 GN=HSBP1 PE=1 SV=1	HSBP1	8.5435	56.6	4	5	4	0.966	0.986	0.998	1.011	1.087	0.968	1.039	0.34578
O75509	Tumor necrosis factor receptor superfamily member 21 OS=Homo sapiens OX=9606 GN=TNFRSF21 PE=1 SV=1	TNFRSF21	71.844	12.4	8	12	8	0.93	1.081	1.042	1.05	1.041	0.938	0.992	0.90768
O75521	Enoyl-CoA delta isomerase 2, mitochondrial OS=Homo sapiens OX=9606 GN=ECI2 PE=1 SV=4	ECI2	43.585	39.6	14	28	14	1.007	1.008	0.971	1.072	1.015	1.005	1.035	0.21522
O75525	KH domain-containing, RNA-binding, signal transduction-associated protein 3 OS=Homo sapiens OX=9606 GN=KHDRBS3 PE=1 SV=1	KHDRBS3	38.799	4.9	2	6	1	1.011	0.92	0.977	1.031	1.082	1.004	1.072	0.118923
O75529	TAF5-like RNA polymerase II p300/CBP-associated factor-associated factor 65 kDa subunit 5L OS=Homo sapiens OX=9606 GN=TAF5L PE=1 SV=1	TAF5L	66.155	1.7	1	1	1
O75530	Polycomb protein EED OS=Homo sapiens OX=9606 GN=EED PE=1 SV=2	EED	50.197	12.5	5	6	5	1.001	0.989	0.935	1.058	1.018	1.06	1.072	0.04788
O75531	Barrier-to-autointegration factor OS=Homo sapiens OX=9606 GN=BANF1 PE=1 SV=1	BANF1	10.058	42.7	4	9	4	0.957	1.005	0.977	1.058	1.03	0.994	1.049	0.108137
O75533	Splicing factor 3B subunit 1 OS=Homo sapiens OX=9606 GN=SF3B1 PE=1 SV=3	SF3B1	145.83	40.3	45	73	45	1.004	0.995	1	0.986	1.002	1.014	1.001	0.9174
O75534	Cold shock domain-containing protein E1 OS=Homo sapiens OX=9606 GN=CSDE1 PE=1 SV=2	CSDE1	88.884	38.3	27	41	27	0.978	0.963	0.989	1.014	1.022	1.045	1.052	0.0133628
O75554	WW domain-binding protein 4 OS=Homo sapiens OX=9606 GN=WBP4 PE=1 SV=1	WBP4	42.506	2.9	1	1	1
O75569	Interferon-inducible double-stranded RNA-dependent protein kinase activator A OS=Homo sapiens OX=9606 GN=PRKRA PE=1 SV=1	PRKRA	34.404	31.9	8	11	8	1.011	0.991	0.948	1.053	0.931	1.011	1.015	0.74606
O75581	Low-density lipoprotein receptor-related protein 6 OS=Homo sapiens OX=9606 GN=LRP6 PE=1 SV=2	LRP6	180.43	2.7	3	3	2	1.008	1.424	0.98	0.64	0.995	0.877	0.736	0.158522
O75582	Ribosomal protein S6 kinase alpha-5 OS=Homo sapiens OX=9606 GN=RPS6KA5 PE=1 SV=1	RPS6KA5	89.864	4.7	3	3	2
O75586	Mediator of RNA polymerase II transcription subunit 6 OS=Homo sapiens OX=9606 GN=MED6 PE=1 SV=2	MED6	28.424	7.3	2	2	2	0.961	0.991	0.944	1.044	1.082	1.004	1.081	0.040103
O75592	E3 ubiquitin-protein ligase MYCBP2 OS=Homo sapiens OX=9606 GN=MYCBP2 PE=1 SV=4	MYCBP2	513.63	5.3	23	28	23	0.934	0.962	0.991	1.028	1.056	1.063	1.09	0.0122961
O75600	2-amino-3-ketobutyrate coenzyme A ligase, mitochondrial OS=Homo sapiens OX=9606 GN=GCAT PE=1 SV=1	GCAT	45.285	2.4	1	1	1
O75607	Nucleoplasmin-3 OS=Homo sapiens OX=9606 GN=NPM3 PE=1 SV=3	NPM3	19.343	26.4	3	5	3	1.047	1.037	0.972	0.926	0.989	1.026	0.962	0.36604
O75608	Acyl-protein thioesterase 1 OS=Homo sapiens OX=9606 GN=LYPLA1 PE=1 SV=1	LYPLA1	24.669	13.9	3	5	3	0.962	1.06	0.962	0.996	1.012	1.018	1.014	0.67308
O75616	GTPase Era, mitochondrial OS=Homo sapiens OX=9606 GN=ERAL1 PE=1 SV=2	ERAL1	48.349	18.8	6	7	6	0.939	0.926	0.93	0.978	1.127	1.091	1.143	0.091762
O75635	Serpin B7 OS=Homo sapiens OX=9606 GN=SERPINB7 PE=1 SV=1	SERPINB7	42.904	2.6	1	1	1	1.095	1.195	1.224	0.745	0.939	0.704	0.68	0.014084
O75643	U5 small nuclear ribonucleoprotein 200 kDa helicase OS=Homo sapiens OX=9606 GN=SNRNP200 PE=1 SV=2	SNRNP200	244.5	34.1	63	90	63	0.971	0.991	1.019	1.009	1	0.999	1.009	0.55594
O75663	TIP41-like protein OS=Homo sapiens OX=9606 GN=TIPRL PE=1 SV=2	TIPRL	31.444	21.7	6	8	6	1	0.941	0.986	0.992	1.054	1	1.041	0.2065
O75674	TOM1-like protein 1 OS=Homo sapiens OX=9606 GN=TOM1L1 PE=1 SV=2	TOM1L1	52.988	13	4	4	4	1.018	1.022	1.016	0.95	0.997	0.953	0.949	0.078557
O75676	Ribosomal protein S6 kinase alpha-4 OS=Homo sapiens OX=9606 GN=RPS6KA4 PE=1 SV=1	RPS6KA4	85.605	21.8	15	17	14	0.967	0.98	1.015	1.021	1.056	0.985	1.034	0.25316
O75683	Surfeit locus protein 6 OS=Homo sapiens OX=9606 GN=SURF6 PE=1 SV=3	SURF6	41.45	15.5	7	10	7	1.047	0.98	1.063	0.982	0.932	0.981	0.937	0.099335
O75688	Protein phosphatase 1B OS=Homo sapiens OX=9606 GN=PPM1B PE=1 SV=1	PPM1B	52.642	4.6	2	2	2	0.973	0.678	1.059	1.309	0.917	1.13	1.238	0.26634
O75691	Small subunit processome component 20 homolog OS=Homo sapiens OX=9606 GN=UTP20 PE=1 SV=3	UTP20	318.38	10.4	25	29	25	0.975	1.027	0.963	1.014	0.966	1.006	1.007	0.78516
O75694	Nuclear pore complex protein Nup155 OS=Homo sapiens OX=9606 GN=NUP155 PE=1 SV=1	NUP155	155.2	26.6	27	39	27	1.003	0.996	0.988	1.039	0.995	1.005	1.017	0.28244
O75695	Protein XRP2 OS=Homo sapiens OX=9606 GN=RP2 PE=1 SV=4	RP2	39.641	10.6	6	9	6	0.982	1.017	0.989	0.959	1.002	1.055	1.009	0.7837
O75712	Gap junction beta-3 protein OS=Homo sapiens OX=9606 GN=GJB3 PE=1 SV=1	GJB3	30.818	2.6	1	1	1	0.975	0.937	0.939	1.174	0.933	1.078	1.117	0.193865
O75716	Serine/threonine-protein kinase 16 OS=Homo sapiens OX=9606 GN=STK16 PE=1 SV=4	STK16	34.656	7.2	2	2	2	1.163	1.024	0.886	0.947	1.028	0.94	0.949	0.60076
O75717	WD repeat and HMG-box DNA-binding protein 1 OS=Homo sapiens OX=9606 GN=WDHD1 PE=1 SV=1	WDHD1	125.97	24.3	22	25	22	1.012	0.952	0.993	1.011	0.995	1.037	1.029	0.25458
O75718	Cartilage-associated protein OS=Homo sapiens OX=9606 GN=CRTAP PE=1 SV=1	CRTAP	46.561	30.2	10	20	10	1.008	0.992	1.027	0.993	0.963	1.007	0.979	0.26522
O75746	Calcium-binding mitochondrial carrier protein Aralar1 OS=Homo sapiens OX=9606 GN=SLC25A12 PE=1 SV=2	SLC25A12	74.761	10.2	7	10	5	0.985	1.01	1.012	0.994	1.071	0.945	1.001	0.99492
O75764	Transcription elongation factor A protein 3 OS=Homo sapiens OX=9606 GN=TCEA3 PE=1 SV=2	TCEA3	38.971	4	1	1	1	1.067	0.961	1.03	0.91	0.931	1.102	0.962	0.57676
O75781	Paralemmin-1 OS=Homo sapiens OX=9606 GN=PALM PE=1 SV=2	PALM	42.075	2.6	1	1	1
O75787	Renin receptor OS=Homo sapiens OX=9606 GN=ATP6AP2 PE=1 SV=2	ATP6AP2	39.008	10	3	3	3
O75792	Ribonuclease H2 subunit A OS=Homo sapiens OX=9606 GN=RNASEH2A PE=1 SV=2	RNASEH2A	33.395	23.7	6	7	6	0.786	1.231	1.009	0.877	1.065	1.034	0.983	0.9811
O75794	Cell division cycle protein 123 homolog OS=Homo sapiens OX=9606 GN=CDC123 PE=1 SV=1	CDC123	39.134	8.6	2	3	2	1.119	0.985	1.01	0.913	0.808	1.158	0.925	0.47706
O75815	Breast cancer anti-estrogen resistance protein 3 OS=Homo sapiens OX=9606 GN=BCAR3 PE=1 SV=1	BCAR3	92.565	18.1	11	14	11	0.983	1.004	1.02	0.991	1.077	0.968	1.01	0.81212
O75818	Ribonuclease P protein subunit p40 OS=Homo sapiens OX=9606 GN=RPP40 PE=1 SV=3	RPP40	41.833	19	5	6	5	1.031	1.026	0.946	1	1.002	1.016	1.005	0.8497
O75821	Eukaryotic translation initiation factor 3 subunit G OS=Homo sapiens OX=9606 GN=EIF3G PE=1 SV=2	EIF3G	35.611	41.6	18	29	18	0.957	0.991	1.001	1.038	1.027	1.004	1.041	0.075956
O75822	Eukaryotic translation initiation factor 3 subunit J OS=Homo sapiens OX=9606 GN=EIF3J PE=1 SV=2	EIF3J	29.062	36	10	17	10	0.986	1.078	0.989	0.98	0.975	1.004	0.969	0.37552
O75828	Carbonyl reductase [NADPH] 3 OS=Homo sapiens OX=9606 GN=CBR3 PE=1 SV=3	CBR3	30.85	37.9	7	11	5	1.099	0.969	1.124	0.941	0.932	0.907	0.871	0.045483
O75832	26S proteasome non-ATPase regulatory subunit 10 OS=Homo sapiens OX=9606 GN=PSMD10 PE=1 SV=1	PSMD10	24.428	33.2	5	8	5	1.078	0.954	1.021	1.018	0.974	0.891	0.944	0.33662
O75843	AP-1 complex subunit gamma-like 2 OS=Homo sapiens OX=9606 GN=AP1G2 PE=1 SV=1	AP1G2	87.116	5.4	3	3	3	1.007	0.972	0.966	1.064	1.026	0.98	1.042	0.20316
O75844	CAAX prenyl protease 1 homolog OS=Homo sapiens OX=9606 GN=ZMPSTE24 PE=1 SV=2	ZMPSTE24	54.812	16.4	7	17	7	1.046	0.946	1	0.976	0.999	1.015	0.999	0.99892
O75864	Protein phosphatase 1 regulatory subunit 37 OS=Homo sapiens OX=9606 GN=PPP1R37 PE=1 SV=4	PPP1R37	74.766	3.2	2	2	2
O75874	Isocitrate dehydrogenase [NADP] cytoplasmic OS=Homo sapiens OX=9606 GN=IDH1 PE=1 SV=2	IDH1	46.659	48.3	19	36	19	1.038	1.034	1.027	0.952	0.977	0.943	0.927	0.0023044
O75880	Protein SCO1 homolog, mitochondrial OS=Homo sapiens OX=9606 GN=SCO1 PE=1 SV=1	SCO1	33.814	7.6	3	4	3	0.904	0.974	1.004	1.121	1.043	0.979	1.091	0.160244
O75884	Serine hydrolase RBBP9 OS=Homo sapiens OX=9606 GN=RBBP9 PE=1 SV=2	RBBP9	21	29.6	4	6	4	1.03	1.105	0.975	0.949	0.913	1.012	0.924	0.170502
O75886	Signal transducing adapter molecule 2 OS=Homo sapiens OX=9606 GN=STAM2 PE=1 SV=1	STAM2	58.164	18.9	10	13	9	0.996	1.024	1.006	0.995	0.964	0.992	0.975	0.124039
O75896	Tumor suppressor candidate 2 OS=Homo sapiens OX=9606 GN=TUSC2 PE=1 SV=3	TUSC2	12.074	8.2	1	1	1
O75907	Diacylglycerol O-acyltransferase 1 OS=Homo sapiens OX=9606 GN=DGAT1 PE=1 SV=2	DGAT1	55.278	4.9	2	2	2	0.988	1.017	1.004	0.92	0.928	1.156	0.998	0.93146
O75909	Cyclin-K OS=Homo sapiens OX=9606 GN=CCNK PE=1 SV=2	CCNK	64.239	11.2	4	5	4	0.987	1.02	1.022	1.031	1.05	0.904	0.985	0.74798
O75915	PRA1 family protein 3 OS=Homo sapiens OX=9606 GN=ARL6IP5 PE=1 SV=1	ARL6IP5	21.614	23.4	4	7	4	1	1.023	0.992	1.027	1.006	0.916	0.978	0.55712
O75923	Dysferlin OS=Homo sapiens OX=9606 GN=DYSF PE=1 SV=1	DYSF	237.29	11.9	21	27	18	0.945	1.011	0.996	1.011	0.995	1.019	1.025	0.31574
O75925	E3 SUMO-protein ligase PIAS1 OS=Homo sapiens OX=9606 GN=PIAS1 PE=1 SV=2	PIAS1	71.835	3.8	2	2	2
O75934	Pre-mRNA-splicing factor SPF27 OS=Homo sapiens OX=9606 GN=BCAS2 PE=1 SV=1	BCAS2	26.131	43.1	8	12	8	1.073	1.047	0.919	0.988	0.99	0.943	0.961	0.49924
O75935	Dynactin subunit 3 OS=Homo sapiens OX=9606 GN=DCTN3 PE=1 SV=1	DCTN3	21.119	36	8	10	8	1.071	1.001	1.021	0.918	0.934	0.98	0.916	0.034642
O75937	DnaJ homolog subfamily C member 8 OS=Homo sapiens OX=9606 GN=DNAJC8 PE=1 SV=2	DNAJC8	29.841	22.1	6	11	6	0.977	0.949	0.981	1.02	0.968	1.091	1.059	0.1939
O75940	Survival of motor neuron-related-splicing factor 30 OS=Homo sapiens OX=9606 GN=SMNDC1 PE=1 SV=1	SMNDC1	26.711	38.2	5	9	5	1.024	1.035	0.903	1.078	0.953	1.072	1.048	0.47512
O75943	Cell cycle checkpoint protein RAD17 OS=Homo sapiens OX=9606 GN=RAD17 PE=1 SV=2	RAD17	77.054	3.4	2	2	2	1.08	0.932	0.932	1.017	1.023	1.033	1.044	0.45534
O75947	ATP synthase subunit d, mitochondrial OS=Homo sapiens OX=9606 GN=ATP5PD PE=1 SV=3	ATP5PD	18.491	64	12	21	12	0.992	0.937	0.968	1.027	1.051	1.01	1.066	0.033679
O75954	Tetraspanin-9 OS=Homo sapiens OX=9606 GN=TSPAN9 PE=1 SV=1	TSPAN9	26.779	4.6	1	1	1	0.988	0.976	1.049	1.106	0.97	0.911	0.991	0.86082
O75955	Flotillin-1 OS=Homo sapiens OX=9606 GN=FLOT1 PE=1 SV=3	FLOT1	47.355	44.7	15	29	15	0.984	0.994	1.013	0.998	1.035	1.001	1.014	0.38086
O75962	Triple functional domain protein OS=Homo sapiens OX=9606 GN=TRIO PE=1 SV=2	TRIO	346.9	9.2	24	28	22	0.966	1.003	0.997	0.986	1.007	1.033	1.02	0.32466
O75964	ATP synthase subunit g, mitochondrial OS=Homo sapiens OX=9606 GN=ATP5MG PE=1 SV=3	ATP5MG	11.428	43.7	5	11	5	1	0.977	0.95	1.008	1.039	1.054	1.059	0.043425
O75970	Multiple PDZ domain protein OS=Homo sapiens OX=9606 GN=MPDZ PE=1 SV=2	MPDZ	221.62	3.3	6	7	6
O75976	Carboxypeptidase D OS=Homo sapiens OX=9606 GN=CPD PE=1 SV=2	CPD	152.93	29.5	36	50	36	0.969	0.957	0.977	1.005	1.058	1.022	1.063	0.020422
O76003	Glutaredoxin-3 OS=Homo sapiens OX=9606 GN=GLRX3 PE=1 SV=2	GLRX3	37.432	28.7	8	12	8	0.997	0.983	0.997	0.968	0.999	1.013	1.001	0.95532
O76021	Ribosomal L1 domain-containing protein 1 OS=Homo sapiens OX=9606 GN=RSL1D1 PE=1 SV=3	RSL1D1	54.972	31	17	27	17	1.011	0.966	0.991	0.991	1.032	0.991	1.015	0.46116
O76024	Wolframin OS=Homo sapiens OX=9606 GN=WFS1 PE=1 SV=2	WFS1	100.29	13	11	15	11	0.932	0.982	0.999	1.008	1.044	1.045	1.063	0.062422
O76031	ATP-dependent Clp protease ATP-binding subunit clpX-like, mitochondrial OS=Homo sapiens OX=9606 GN=CLPX PE=1 SV=2	CLPX	69.223	27.2	15	18	15	0.956	0.894	0.941	1.05	1.093	1.065	1.149	0.003977
O76054	SEC14-like protein 2 OS=Homo sapiens OX=9606 GN=SEC14L2 PE=1 SV=1	SEC14L2	46.145	7.9	2	2	2	0.969	0.982	0.965	0.999	1.021	1.089	1.066	0.074318
O76071	Probable cytosolic iron-sulfur protein assembly protein CIAO1 OS=Homo sapiens OX=9606 GN=CIAO1 PE=1 SV=1	CIAO1	37.84	30.7	8	10	8	0.977	0.964	1.002	1.023	1.03	1.045	1.053	0.0165567
O76080	AN1-type zinc finger protein 5 OS=Homo sapiens OX=9606 GN=ZFAND5 PE=1 SV=1	ZFAND5	23.132	8.5	1	1	1	0.853	1.047	1.312	0.998	1.015	0.739	0.857	0.40744
O76094	Signal recognition particle subunit SRP72 OS=Homo sapiens OX=9606 GN=SRP72 PE=1 SV=3	SRP72	74.605	38	23	43	23	1.012	0.977	0.986	0.998	0.994	0.976	0.998	0.8643
O76095	Protein JTB OS=Homo sapiens OX=9606 GN=JTB PE=1 SV=1	JTB	16.358	8.9	1	2	1	0.966	1.007	0.898	1.044	1.067	1.048	1.1	0.047319
O94760	N(G),N(G)-dimethylarginine dimethylaminohydrolase 1 OS=Homo sapiens OX=9606 GN=DDAH1 PE=1 SV=3	DDAH1	31.121	56.1	12	19	12	0.992	1.031	1.009	0.977	1.002	0.996	0.981	0.2342
O94763	Unconventional prefoldin RPB5 interactor 1 OS=Homo sapiens OX=9606 GN=URI1 PE=1 SV=3	URI1	59.832	5.4	3	3	3	0.979	0.982	0.967	0.959	1.1	1.036	1.057	0.30988
O94766	Galactosylgalactosylxylosylprotein 3-beta-glucuronosyltransferase 3 OS=Homo sapiens OX=9606 GN=B3GAT3 PE=1 SV=2	B3GAT3	37.121	22.7	4	4	4	1.051	0.938	0.953	1.086	0.898	1.093	1.046	0.59818
O94768	Serine/threonine-protein kinase 17B OS=Homo sapiens OX=9606 GN=STK17B PE=1 SV=1	STK17B	42.344	2.4	1	1	1	0.916	0.982	1.027	1.009	1.112	0.975	1.058	0.33576
O94776	Metastasis-associated protein MTA2 OS=Homo sapiens OX=9606 GN=MTA2 PE=1 SV=1	MTA2	75.022	31.4	20	22	17	0.956	0.975	0.961	1.019	1.042	1.037	1.071	0.0015602
O94804	Serine/threonine-protein kinase 10 OS=Homo sapiens OX=9606 GN=STK10 PE=1 SV=1	STK10	112.13	31.1	27	37	26	1.016	1.023	1.021	0.962	0.998	1.001	0.968	0.125145
O94806	Serine/threonine-protein kinase D3 OS=Homo sapiens OX=9606 GN=PRKD3 PE=1 SV=1	PRKD3	100.47	1	1	1	1	1.048	0.917	1.004	1.021	0.999	1.025	1.026	0.54186
O94808	Glutamine--fructose-6-phosphate aminotransferase [isomerizing] 2 OS=Homo sapiens OX=9606 GN=GFPT2 PE=1 SV=3	GFPT2	76.93	30.6	17	24	13	1.029	1.062	1.071	0.953	0.945	0.949	0.9	0.00107954
O94817	Ubiquitin-like protein ATG12 OS=Homo sapiens OX=9606 GN=ATG12 PE=1 SV=1	ATG12	15.113	10	2	2	2	1.107	0.928	1.05	0.961	0.95	0.996	0.942	0.3525
O94819	Kelch repeat and BTB domain-containing protein 11 OS=Homo sapiens OX=9606 GN=KBTBD11 PE=1 SV=1	KBTBD11	65.719	2.4	1	1	1
O94822	E3 ubiquitin-protein ligase listerin OS=Homo sapiens OX=9606 GN=LTN1 PE=1 SV=6	LTN1	200.55	3.4	6	6	6	0.937	1.029	1.11	0.948	0.896	1.079	0.95	0.52162
O94826	Mitochondrial import receptor subunit TOM70 OS=Homo sapiens OX=9606 GN=TOMM70 PE=1 SV=1	TOMM70	67.454	40.1	19	31	19	0.938	0.986	0.957	1.051	1.074	1.033	1.096	0.0074612
O94830	Phospholipase DDHD2 OS=Homo sapiens OX=9606 GN=DDHD2 PE=1 SV=2	DDHD2	81.031	3.8	3	3	2	1.035	0.903	0.981	0.999	0.985	1.124	1.065	0.33924
O94842	TOX high mobility group box family member 4 OS=Homo sapiens OX=9606 GN=TOX4 PE=1 SV=1	TOX4	66.194	4.7	3	5	3
O94851	[F-actin]-monooxygenase MICAL2 OS=Homo sapiens OX=9606 GN=MICAL2 PE=1 SV=1	MICAL2	126.69	18.9	18	24	17	1.033	0.976	0.964	1.026	0.969	1.026	1.016	0.60286
O94854	Uncharacterized protein KIAA0754 OS=Homo sapiens OX=9606 GN=KIAA0754 PE=2 SV=4	KIAA0754	135.15	0.9	1	1	1	1.007	1.013	0.99	0.995	0.976	1.024	0.995	0.75748
O94855	Protein transport protein Sec24D OS=Homo sapiens OX=9606 GN=SEC24D PE=1 SV=2	SEC24D	113.01	16.2	14	18	14	0.962	1.039	1.03	1.004	0.97	0.991	0.978	0.45958
O94874	E3 UFM1-protein ligase 1 OS=Homo sapiens OX=9606 GN=UFL1 PE=1 SV=2	UFL1	89.594	19.6	15	18	14	1.031	1.031	1.059	0.954	0.91	0.953	0.903	0.004623
O94880	PHD finger protein 14 OS=Homo sapiens OX=9606 GN=PHF14 PE=1 SV=2	PHF14	100.05	1.1	1	1	1	0.93	1.003	1.047	1.006	1.019	1.007	1.017	0.64928
O94885	SAM and SH3 domain-containing protein 1 OS=Homo sapiens OX=9606 GN=SASH1 PE=1 SV=3	SASH1	136.65	2.6	3	3	3	1.008	1.139	1.082	0.877	0.932	0.924	0.846	0.0145356
O94886	CSC1-like protein 1 OS=Homo sapiens OX=9606 GN=TMEM63A PE=1 SV=3	TMEM63A	92.125	3.2	3	3	3	0.983	0.906	1.024	0.931	1.078	1.109	1.07	0.3652
O94888	UBX domain-containing protein 7 OS=Homo sapiens OX=9606 GN=UBXN7 PE=1 SV=2	UBXN7	54.862	19.4	8	9	8	1.006	1.042	1.019	0.961	0.978	0.99	0.955	0.026544
O94898	Leucine-rich repeats and immunoglobulin-like domains protein 2 OS=Homo sapiens OX=9606 GN=LRIG2 PE=2 SV=3	LRIG2	118.96	0.9	1	1	1	0.975	0.916	0.918	0.99	1.139	1.11	1.153	0.041679
O94901	SUN domain-containing protein 1 OS=Homo sapiens OX=9606 GN=SUN1 PE=1 SV=3	SUN1	90.063	24.9	15	20	15	0.948	0.977	1.012	1.092	0.983	1.008	1.05	0.2644
O94903	Pyridoxal phosphate homeostasis protein OS=Homo sapiens OX=9606 GN=PLPBP PE=1 SV=1	PLPBP	30.344	18.2	4	6	4	1.013	1.037	1.08	1.001	0.939	0.964	0.928	0.046681
O94905	Erlin-2 OS=Homo sapiens OX=9606 GN=ERLIN2 PE=1 SV=1	ERLIN2	37.839	42.8	13	29	10	1.043	1.016	1.01	0.944	1.006	0.957	0.947	0.066001
O94906	Pre-mRNA-processing factor 6 OS=Homo sapiens OX=9606 GN=PRPF6 PE=1 SV=1	PRPF6	106.92	31.2	28	40	28	1.034	0.952	0.988	1.041	0.994	1.005	1.022	0.4648
O94907	Dickkopf-related protein 1 OS=Homo sapiens OX=9606 GN=DKK1 PE=1 SV=1	DKK1	28.671	12.4	3	3	3	0.999	1.029	0.983	1.113	0.941	0.933	0.992	0.85886
O94913	Pre-mRNA cleavage complex 2 protein Pcf11 OS=Homo sapiens OX=9606 GN=PCF11 PE=1 SV=3	PCF11	173.05	3.2	4	4	4	0.923	0.964	0.997	0.948	0.968	1.24	1.094	0.40424
O94915	Protein furry homolog-like OS=Homo sapiens OX=9606 GN=FRYL PE=1 SV=2	FRYL	339.59	8.3	24	28	24	0.988	1	0.944	1.047	0.987	1.015	1.04	0.1848
O94919	Endonuclease domain-containing 1 protein OS=Homo sapiens OX=9606 GN=ENDOD1 PE=1 SV=2	ENDOD1	55.016	19.4	8	14	8	1.075	1.025	1.114	0.954	0.854	0.978	0.867	0.040278
O94923	D-glucuronyl C5-epimerase OS=Homo sapiens OX=9606 GN=GLCE PE=1 SV=3	GLCE	70.1	4.5	3	3	3	0.941	0.953	0.973	1.071	1.061	1.033	1.104	0.0024598
O94925	Glutaminase kidney isoform, mitochondrial OS=Homo sapiens OX=9606 GN=GLS PE=1 SV=1	GLS	73.46	24.5	13	27	13	0.968	0.967	0.975	1.045	1.06	1.073	1.092	0.00040019
O94927	HAUS augmin-like complex subunit 5 OS=Homo sapiens OX=9606 GN=HAUS5 PE=1 SV=2	HAUS5	71.682	4.6	2	2	2	0.959	1.053	0.979	1.011	0.958	1.048	1.009	0.83082
O94929	Actin-binding LIM protein 3 OS=Homo sapiens OX=9606 GN=ABLIM3 PE=1 SV=3	ABLIM3	77.801	7.2	5	6	5	0.871	0.918	1.027	1.049	1.12	1.061	1.147	0.057337
O94952	F-box only protein 21 OS=Homo sapiens OX=9606 GN=FBXO21 PE=2 SV=2	FBXO21	72.269	3.7	1	1	1	1.017	1.072	0.952	0.951	0.939	1.069	0.973	0.63092
O94953	Lysine-specific demethylase 4B OS=Homo sapiens OX=9606 GN=KDM4B PE=1 SV=4	KDM4B	121.9	1.9	2	2	2	0.932	1.073	1.085	1.124	1.035	0.728	0.934	0.59172
O94955	Rho-related BTB domain-containing protein 3 OS=Homo sapiens OX=9606 GN=RHOBTB3 PE=1 SV=2	RHOBTB3	69.413	2.3	1	1	1
O94964	Protein SOGA1 OS=Homo sapiens OX=9606 GN=SOGA1 PE=1 SV=2	SOGA1	159.76	5.9	7	7	6	0.844	0.889	1.303	1.01	0.921	1.042	0.979	0.98482
O94966	Ubiquitin carboxyl-terminal hydrolase 19 OS=Homo sapiens OX=9606 GN=USP19 PE=1 SV=2	USP19	145.65	7.3	7	7	7	1.02	0.968	0.947	1.004	0.988	1.095	1.052	0.26736
O94967	WD repeat-containing protein 47 OS=Homo sapiens OX=9606 GN=WDR47 PE=1 SV=1	WDR47	101.95	4.2	4	6	4	1.02	0.994	0.975	1.017	0.985	1.038	1.017	0.44854
O94973	AP-2 complex subunit alpha-2 OS=Homo sapiens OX=9606 GN=AP2A2 PE=1 SV=2	AP2A2	103.96	24.4	20	37	10	0.997	1.026	1.007	0.983	0.974	1.019	0.982	0.32484
O94979	Protein transport protein Sec31A OS=Homo sapiens OX=9606 GN=SEC31A PE=1 SV=3	SEC31A	133.01	20.3	21	35	21	0.984	0.984	1.009	1.019	1.017	0.99	1.016	0.26254
O94985	Calsyntenin-1 OS=Homo sapiens OX=9606 GN=CLSTN1 PE=1 SV=1	CLSTN1	109.79	3.2	3	4	3	1.024	0.967	0.992	1.04	1.068	0.915	1.013	0.83326
O94992	Protein HEXIM1 OS=Homo sapiens OX=9606 GN=HEXIM1 PE=1 SV=1	HEXIM1	40.623	43.2	9	16	9	1.053	1.068	1.019	0.999	0.948	0.855	0.892	0.072584
O95071	E3 ubiquitin-protein ligase UBR5 OS=Homo sapiens OX=9606 GN=UBR5 PE=1 SV=2	UBR5	309.35	6.8	14	16	14	0.969	0.969	1.01	1.046	0.981	1.011	1.031	0.26516
O95081	Arf-GAP domain and FG repeat-containing protein 2 OS=Homo sapiens OX=9606 GN=AGFG2 PE=1 SV=2	AGFG2	48.962	4.2	2	2	2	0.841	0.849	1.019	1.229	1.067	1.058	1.238	0.053077
O95084	Serine protease 23 OS=Homo sapiens OX=9606 GN=PRSS23 PE=1 SV=1	PRSS23	43.001	23	7	9	7	1.061	1.015	1.009	0.942	0.966	0.976	0.935	0.024181
O95104	SR-related and CTD-associated factor 4 OS=Homo sapiens OX=9606 GN=SCAF4 PE=1 SV=3	SCAF4	125.87	8.6	5	7	5	0.904	0.942	1.409	0.85	1.1	0.868	0.866	0.47116
O95139	NADH dehydrogenase [ubiquinone] 1 beta subcomplex subunit 6 OS=Homo sapiens OX=9606 GN=NDUFB6 PE=1 SV=3	NDUFB6	15.489	29.7	3	5	3	1.066	0.957	1.041	0.992	1.049	0.979	0.986	0.7402
O95140	Mitofusin-2 OS=Homo sapiens OX=9606 GN=MFN2 PE=1 SV=3	MFN2	86.401	12.2	7	7	7	0.989	1.029	1.031	0.95	1.003	1.018	0.974	0.3543
O95149	Snurportin-1 OS=Homo sapiens OX=9606 GN=SNUPN PE=1 SV=1	SNUPN	41.142	4.4	2	2	2
O95155	Ubiquitin conjugation factor E4 B OS=Homo sapiens OX=9606 GN=UBE4B PE=1 SV=1	UBE4B	146.18	7.9	7	9	7	1.049	0.985	1.113	0.978	0.895	0.96	0.9	0.078136
O95159	Zinc finger protein-like 1 OS=Homo sapiens OX=9606 GN=ZFPL1 PE=1 SV=2	ZFPL1	34.114	18.1	4	6	4	0.953	1.011	1.012	0.962	0.961	1.049	0.999	0.96156
O95163	Elongator complex protein 1 OS=Homo sapiens OX=9606 GN=ELP1 PE=1 SV=3	ELP1	150.25	15	16	24	16	1.005	1.006	0.958	1.032	0.98	1.048	1.031	0.311
O95166	Gamma-aminobutyric acid receptor-associated protein OS=Homo sapiens OX=9606 GN=GABARAP PE=1 SV=1	GABARAP	13.918	15.4	3	4	2
O95167	NADH dehydrogenase [ubiquinone] 1 alpha subcomplex subunit 3 OS=Homo sapiens OX=9606 GN=NDUFA3 PE=1 SV=1	NDUFA3	9.2787	50	3	4	3	1.039	0.95	0.98	1.015	1.045	0.981	1.024	0.48932
O95168	NADH dehydrogenase [ubiquinone] 1 beta subcomplex subunit 4 OS=Homo sapiens OX=9606 GN=NDUFB4 PE=1 SV=3	NDUFB4	15.208	23.3	2	3	2	0.971	0.947	0.948	1.103	1.046	1.016	1.104	0.0177424
O95169	NADH dehydrogenase [ubiquinone] 1 beta subcomplex subunit 8, mitochondrial OS=Homo sapiens OX=9606 GN=NDUFB8 PE=1 SV=1	NDUFB8	21.766	26.9	4	4	4
O95182	NADH dehydrogenase [ubiquinone] 1 alpha subcomplex subunit 7 OS=Homo sapiens OX=9606 GN=NDUFA7 PE=1 SV=3	NDUFA7	12.551	18.6	2	3	2	0.868	0.982	0.935	1.123	1.089	1.017	1.159	0.032804
O95197	Reticulon-3 OS=Homo sapiens OX=9606 GN=RTN3 PE=1 SV=2	RTN3	112.61	1.1	1	1	1	0.879	0.779	1.118	1.268	0.702	1.318	1.184	0.56934
O95202	Mitochondrial proton/calcium exchanger protein OS=Homo sapiens OX=9606 GN=LETM1 PE=1 SV=1	LETM1	83.353	28.7	19	31	19	1.005	0.98	0.944	1.014	1.075	1.024	1.063	0.076243
O95208	Epsin-2 OS=Homo sapiens OX=9606 GN=EPN2 PE=1 SV=3	EPN2	68.481	10.3	5	5	5	0.917	1.198	1.057	0.865	0.938	1.001	0.884	0.24722
O95210	Starch-binding domain-containing protein 1 OS=Homo sapiens OX=9606 GN=STBD1 PE=1 SV=1	STBD1	39.007	16.2	5	5	5	1.03	0.993	1.039	0.916	1.024	0.995	0.959	0.29764
O95218	Zinc finger Ran-binding domain-containing protein 2 OS=Homo sapiens OX=9606 GN=ZRANB2 PE=1 SV=2	ZRANB2	37.404	13	4	5	4	1.02	0.996	0.983	1.04	0.938	0.981	0.987	0.67802
O95219	Sorting nexin-4 OS=Homo sapiens OX=9606 GN=SNX4 PE=1 SV=1	SNX4	51.908	12.7	6	6	6	1.056	0.982	0.992	1.022	1.002	0.946	0.98	0.5708
O95229	ZW10 interactor OS=Homo sapiens OX=9606 GN=ZWINT PE=1 SV=2	ZWINT	31.293	7.2	2	2	2	0.962	1.003	0.963	1.062	1.058	0.969	1.055	0.184041
O95232	Luc7-like protein 3 OS=Homo sapiens OX=9606 GN=LUC7L3 PE=1 SV=2	LUC7L3	51.466	26.4	11	18	11	0.961	0.977	1.036	1.021	1.019	0.964	1.01	0.74734
O95235	Kinesin-like protein KIF20A OS=Homo sapiens OX=9606 GN=KIF20A PE=1 SV=1	KIF20A	100.28	9.1	6	7	6	0.958	1.073	1.014	1.005	1.007	0.892	0.954	0.40684
O95239	Chromosome-associated kinesin KIF4A OS=Homo sapiens OX=9606 GN=KIF4A PE=1 SV=3	KIF4A	139.88	16.4	17	20	16	0.897	0.983	1.021	1.034	0.949	1.063	1.05	0.3938
O95248	Myotubularin-related protein 5 OS=Homo sapiens OX=9606 GN=SBF1 PE=1 SV=4	SBF1	208.44	4.4	6	6	6	0.984	1.017	1.036	0.954	0.999	1.011	0.976	0.35262
O95249	Golgi SNAP receptor complex member 1 OS=Homo sapiens OX=9606 GN=GOSR1 PE=1 SV=1	GOSR1	28.612	10.4	3	3	3	1.061	0.982	1.108	1.034	0.977	0.883	0.918	0.21326
O95251	Histone acetyltransferase KAT7 OS=Homo sapiens OX=9606 GN=KAT7 PE=1 SV=1	KAT7	70.642	7.9	4	5	3	0.991	0.877	0.898	1.102	1.041	1.146	1.189	0.020402
O95260	Arginyl-tRNA--protein transferase 1 OS=Homo sapiens OX=9606 GN=ATE1 PE=1 SV=2	ATE1	59.09	14.3	6	7	6	1.052	1.001	0.96	0.948	0.879	0.968	0.928	0.129244
O95292	Vesicle-associated membrane protein-associated protein B/C OS=Homo sapiens OX=9606 GN=VAPB PE=1 SV=3	VAPB	27.228	38.3	8	13	7	0.972	0.97	0.993	0.968	0.98	1.082	1.032	0.44274
O95295	SNARE-associated protein Snapin OS=Homo sapiens OX=9606 GN=SNAPIN PE=1 SV=1	SNAPIN	14.874	26.5	3	4	3	1.044	1.076	1.063	0.942	0.876	0.953	0.871	0.0074353
O95297	Myelin protein zero-like protein 1 OS=Homo sapiens OX=9606 GN=MPZL1 PE=1 SV=1	MPZL1	29.082	17.8	5	6	5	0.966	0.956	0.917	1.042	1.089	1.054	1.122	0.0051037
O95298	NADH dehydrogenase [ubiquinone] 1 subunit C2 OS=Homo sapiens OX=9606 GN=NDUFC2 PE=1 SV=1	NDUFC2	14.187	28.6	4	6	4	0.958	0.996	0.925	1.036	1.031	1.094	1.098	0.030761
O95299	NADH dehydrogenase [ubiquinone] 1 alpha subcomplex subunit 10, mitochondrial OS=Homo sapiens OX=9606 GN=NDUFA10 PE=1 SV=1	NDUFA10	40.75	30.1	9	16	9	0.966	0.95	0.959	1.09	1.093	1	1.107	0.026997
O95302	Peptidyl-prolyl cis-trans isomerase FKBP9 OS=Homo sapiens OX=9606 GN=FKBP9 PE=1 SV=2	FKBP9	63.083	24.2	13	18	13	1.09	1.047	1.038	0.946	0.878	0.999	0.889	0.042302
O95336	6-phosphogluconolactonase OS=Homo sapiens OX=9606 GN=PGLS PE=1 SV=2	PGLS	27.547	55.8	10	18	10	1.054	1.028	1.004	0.989	0.984	0.936	0.943	0.058115
O95340	Bifunctional 3'-phosphoadenosine 5'-phosphosulfate synthase 2 OS=Homo sapiens OX=9606 GN=PAPSS2 PE=1 SV=2	PAPSS2	69.5	32.6	19	32	17	1.036	1.009	1.009	0.98	0.986	0.964	0.959	0.020185
O95347	Structural maintenance of chromosomes protein 2 OS=Homo sapiens OX=9606 GN=SMC2 PE=1 SV=2	SMC2	135.65	32.9	38	51	38	1.002	0.971	0.983	1.011	1.021	1.022	1.033	0.028736
O95352	Ubiquitin-like modifier-activating enzyme ATG7 OS=Homo sapiens OX=9606 GN=ATG7 PE=1 SV=1	ATG7	77.959	7.3	5	8	5	0.937	0.952	1.166	1.137	0.835	0.968	0.962	0.73482
O95359	Transforming acidic coiled-coil-containing protein 2 OS=Homo sapiens OX=9606 GN=TACC2 PE=1 SV=3	TACC2	309.42	2.4	6	7	5	1.016	1.037	0.994	0.991	0.993	0.965	0.968	0.100121
O95361	Tripartite motif-containing protein 16 OS=Homo sapiens OX=9606 GN=TRIM16 PE=1 SV=3	TRIM16	63.954	16.1	7	10	7	0.953	0.94	0.949	1.06	0.987	0.969	1.061	0.168024
O95363	Phenylalanine--tRNA ligase, mitochondrial OS=Homo sapiens OX=9606 GN=FARS2 PE=1 SV=1	FARS2	52.356	12.2	5	6	5	0.897	1.021	1.018	0.968	1.024	1.097	1.052	0.4112
O95365	Zinc finger and BTB domain-containing protein 7A OS=Homo sapiens OX=9606 GN=ZBTB7A PE=1 SV=1	ZBTB7A	61.438	2.4	1	1	1	0.946	1	0.983	0.973	1.127	0.991	1.055	0.3494
O95372	Acyl-protein thioesterase 2 OS=Homo sapiens OX=9606 GN=LYPLA2 PE=1 SV=1	LYPLA2	24.737	34.2	7	14	7	0.995	0.996	1.007	0.939	1.025	0.974	0.98	0.50242
O95373	Importin-7 OS=Homo sapiens OX=9606 GN=IPO7 PE=1 SV=1	IPO7	119.52	27.3	23	43	22	0.995	0.998	0.995	0.996	1.019	1.012	1.013	0.199203
O95376	E3 ubiquitin-protein ligase ARIH2 OS=Homo sapiens OX=9606 GN=ARIH2 PE=1 SV=1	ARIH2	57.818	16.2	8	9	8	1.062	0.992	1.003	0.93	0.972	1.026	0.958	0.2868
O95379	Tumor necrosis factor alpha-induced protein 8 OS=Homo sapiens OX=9606 GN=TNFAIP8 PE=1 SV=1	TNFAIP8	23.003	15.7	3	3	3	0.832	1.064	1.104	1.058	0.943	1.007	1.003	0.92734
O95391	Pre-mRNA-splicing factor SLU7 OS=Homo sapiens OX=9606 GN=SLU7 PE=1 SV=2	SLU7	68.386	13	7	8	7	0.998	0.873	0.992	0.889	1.044	1.082	1.053	0.53888
O95394	Phosphoacetylglucosamine mutase OS=Homo sapiens OX=9606 GN=PGM3 PE=1 SV=1	PGM3	59.851	29.2	14	21	14	1.01	1.001	0.985	0.998	1.012	0.989	1.001	0.92384
O95399	Urotensin-2 OS=Homo sapiens OX=9606 GN=UTS2 PE=1 SV=1	UTS2	14.295	6.5	1	2	1	0.94	0.996	0.896	1.302	0.935	0.96	1.129	0.37404
O95400	CD2 antigen cytoplasmic tail-binding protein 2 OS=Homo sapiens OX=9606 GN=CD2BP2 PE=1 SV=1	CD2BP2	37.646	10	3	3	3	0.94	0.97	0.976	1.072	1.032	1.038	1.089	0.0068793
O95425	Supervillin OS=Homo sapiens OX=9606 GN=SVIL PE=1 SV=2	SVIL	247.74	16.4	27	30	27	1.025	1.022	1.029	1.004	0.968	0.969	0.956	0.02082
O95429	BAG family molecular chaperone regulator 4 OS=Homo sapiens OX=9606 GN=BAG4 PE=1 SV=1	BAG4	49.593	3.9	2	2	2	1.021	0.872	0.798	1.01	1.2	1.168	1.255	0.06264
O95433	Activator of 90 kDa heat shock protein ATPase homolog 1 OS=Homo sapiens OX=9606 GN=AHSA1 PE=1 SV=1	AHSA1	38.274	46.7	12	26	12	1.006	0.992	0.985	0.975	1.006	0.979	0.992	0.53872
O95453	Poly(A)-specific ribonuclease PARN OS=Homo sapiens OX=9606 GN=PARN PE=1 SV=1	PARN	73.45	19.2	11	14	11	0.93	0.933	1.094	0.977	1.084	0.948	1.018	0.79486
O95456	Proteasome assembly chaperone 1 OS=Homo sapiens OX=9606 GN=PSMG1 PE=1 SV=1	PSMG1	32.854	6.9	2	3	2	0.99	0.989	0.948	1.042	1.043	1.008	1.057	0.038361
O95466	Formin-like protein 1 OS=Homo sapiens OX=9606 GN=FMNL1 PE=1 SV=3	FMNL1	121.85	21.4	22	28	20	1.029	1.028	1.023	0.962	1.014	1.007	0.969	0.191596
O95470	Sphingosine-1-phosphate lyase 1 OS=Homo sapiens OX=9606 GN=SGPL1 PE=1 SV=3	SGPL1	63.523	17.3	8	10	8	1.052	1.036	0.956	0.999	0.996	0.968	0.973	0.45006
O95478	Ribosome biogenesis protein NSA2 homolog OS=Homo sapiens OX=9606 GN=NSA2 PE=1 SV=1	NSA2	30.065	16.5	5	6	5	0.931	1.027	0.992	1.092	1.025	0.947	1.039	0.50182
O95479	GDH/6PGL endoplasmic bifunctional protein OS=Homo sapiens OX=9606 GN=H6PD PE=1 SV=2	H6PD	88.892	11.1	8	10	8	1.052	0.979	0.995	1.008	0.953	0.971	0.969	0.3151
O95486	Protein transport protein Sec24A OS=Homo sapiens OX=9606 GN=SEC24A PE=1 SV=2	SEC24A	119.75	12.1	11	16	11	1.017	1.019	1.025	1.023	0.981	0.973	0.973	0.21574
O95487	Protein transport protein Sec24B OS=Homo sapiens OX=9606 GN=SEC24B PE=1 SV=2	SEC24B	137.42	10.4	11	15	11	0.961	1.031	1.034	0.943	1.009	0.898	0.942	0.2178
O95503	Chromobox protein homolog 6 OS=Homo sapiens OX=9606 GN=CBX6 PE=1 SV=1	CBX6	43.898	3.9	1	1	1	0.887	0.804	0.946	1.028	1.171	1.252	1.309	0.023064
O95551	Tyrosyl-DNA phosphodiesterase 2 OS=Homo sapiens OX=9606 GN=TDP2 PE=1 SV=1	TDP2	40.929	20.4	6	7	6	0.975	0.904	0.978	0.953	1.098	1.143	1.118	0.14724
O95571	Persulfide dioxygenase ETHE1, mitochondrial OS=Homo sapiens OX=9606 GN=ETHE1 PE=1 SV=2	ETHE1	27.873	28	6	8	6	1.022	0.991	1.062	0.957	1.001	0.993	0.96	0.167702
O95573	Long-chain-fatty-acid--CoA ligase 3 OS=Homo sapiens OX=9606 GN=ACSL3 PE=1 SV=3	ACSL3	80.419	38.8	21	41	20	1.01	1.019	1.009	0.993	0.973	1.004	0.978	0.079397
O95602	DNA-directed RNA polymerase I subunit RPA1 OS=Homo sapiens OX=9606 GN=POLR1A PE=1 SV=2	POLR1A	194.81	17.2	22	34	22	0.962	1.02	0.984	1.009	1.049	1.004	1.032	0.21952
O95613	Pericentrin OS=Homo sapiens OX=9606 GN=PCNT PE=1 SV=4	PCNT	378.03	6.2	19	20	19	0.955	0.982	0.966	1.068	1.047	1.005	1.075	0.021639
O95619	YEATS domain-containing protein 4 OS=Homo sapiens OX=9606 GN=YEATS4 PE=1 SV=1	YEATS4	26.499	15.4	4	5	4	0.912	0.956	0.955	1.053	1.12	1.045	1.14	0.008264
O95625	Zinc finger and BTB domain-containing protein 11 OS=Homo sapiens OX=9606 GN=ZBTB11 PE=1 SV=2	ZBTB11	119.38	2	2	2	2	1.074	0.893	0.986	0.925	1.108	1.033	1.038	0.64148
O95628	CCR4-NOT transcription complex subunit 4 OS=Homo sapiens OX=9606 GN=CNOT4 PE=1 SV=3	CNOT4	63.509	9.4	5	6	5	0.941	0.979	1.029	1.006	1.048	1.014	1.04	0.23564
O95630	STAM-binding protein OS=Homo sapiens OX=9606 GN=STAMBP PE=1 SV=1	STAMBP	48.076	21.5	7	8	7	1.021	1.069	1.037	1.005	0.87	0.98	0.913	0.116679
O95639	Cleavage and polyadenylation specificity factor subunit 4 OS=Homo sapiens OX=9606 GN=CPSF4 PE=1 SV=1	CPSF4	30.255	18.2	3	4	3	0.97	0.978	1.019	0.986	0.992	0.988	1	0.99508
O95671	Probable bifunctional dTTP/UTP pyrophosphatase/methyltransferase protein OS=Homo sapiens OX=9606 GN=ASMTL PE=1 SV=3	ASMTL	68.856	9	5	6	5	0.996	1.063	1.032	1.062	0.985	0.844	0.935	0.36872
O95674	Phosphatidate cytidylyltransferase 2 OS=Homo sapiens OX=9606 GN=CDS2 PE=1 SV=1	CDS2	51.417	10.3	4	5	4	1.062	0.995	0.968	1.018	0.939	1.023	0.985	0.72072
O95684	FGFR1 oncogene partner OS=Homo sapiens OX=9606 GN=FGFR1OP PE=1 SV=1	FGFR1OP	43.064	19.8	5	5	5	1.025	1.09	0.971	0.915	0.83	1.165	0.943	0.55692
O95685	Protein phosphatase 1 regulatory subunit 3D OS=Homo sapiens OX=9606 GN=PPP1R3D PE=1 SV=1	PPP1R3D	32.559	7.7	2	2	2
O95696	Bromodomain-containing protein 1 OS=Homo sapiens OX=9606 GN=BRD1 PE=1 SV=1	BRD1	119.52	1.7	2	2	2
O95714	E3 ubiquitin-protein ligase HERC2 OS=Homo sapiens OX=9606 GN=HERC2 PE=1 SV=2	HERC2	527.22	2.9	11	11	11	1.022	1.064	0.899	1.11	1.003	0.969	1.032	0.6406
O95721	Synaptosomal-associated protein 29 OS=Homo sapiens OX=9606 GN=SNAP29 PE=1 SV=1	SNAP29	28.97	20.5	5	10	5	0.966	1.004	0.971	1.01	1.003	1.003	1.026	0.108876
O95747	Serine/threonine-protein kinase OSR1 OS=Homo sapiens OX=9606 GN=OXSR1 PE=1 SV=1	OXSR1	58.022	37	14	25	11	0.98	0.951	1.021	0.992	1.003	1.037	1.027	0.33298
O95749	Geranylgeranyl pyrophosphate synthase OS=Homo sapiens OX=9606 GN=GGPS1 PE=1 SV=1	GGPS1	34.87	7	2	2	2	1.124	1.004	0.954	0.912	1.104	0.889	0.943	0.5033
O95757	Heat shock 70 kDa protein 4L OS=Homo sapiens OX=9606 GN=HSPA4L PE=1 SV=3	HSPA4L	94.511	47.9	33	60	29	1.02	0.978	0.988	1.014	1.002	1.016	1.015	0.31326
O95758	Polypyrimidine tract-binding protein 3 OS=Homo sapiens OX=9606 GN=PTBP3 PE=1 SV=2	PTBP3	59.689	12.5	6	10	4	1.009	0.964	1.043	0.947	0.92	1.127	0.993	0.8794
O95759	TBC1 domain family member 8 OS=Homo sapiens OX=9606 GN=TBC1D8 PE=1 SV=3	TBC1D8	130.83	2.1	2	2	2
O95772	STARD3 N-terminal-like protein OS=Homo sapiens OX=9606 GN=STARD3NL PE=1 SV=1	STARD3NL	26.654	17.1	4	4	4	1.077	1.057	1.027	0.972	0.917	0.979	0.907	0.0173188
O95777	U6 snRNA-associated Sm-like protein LSm8 OS=Homo sapiens OX=9606 GN=LSM8 PE=1 SV=3	LSM8	10.403	33.3	3	3	3	1.139	0.872	1.142	0.857	0.999	0.974	0.898	0.3686
O95782	AP-2 complex subunit alpha-1 OS=Homo sapiens OX=9606 GN=AP2A1 PE=1 SV=3	AP2A1	107.54	41.1	37	69	27	1.021	1.039	0.996	0.97	0.979	0.98	0.958	0.028996
O95785	Protein Wiz OS=Homo sapiens OX=9606 GN=WIZ PE=1 SV=2	WIZ	178.67	3.4	5	6	5	1.1	0.699	1.219	1.172	1.006	0.805	0.988	0.98452
O95786	Probable ATP-dependent RNA helicase DDX58 OS=Homo sapiens OX=9606 GN=DDX58 PE=1 SV=2	DDX58	106.6	18.7	18	22	18	0.995	1.067	1.023	0.985	0.941	0.96	0.935	0.051835
O95793	Double-stranded RNA-binding protein Staufen homolog 1 OS=Homo sapiens OX=9606 GN=STAU1 PE=1 SV=2	STAU1	63.182	39.5	22	35	19	0.987	0.996	1.011	1.014	1.005	1.045	1.023	0.168896
O95801	Tetratricopeptide repeat protein 4 OS=Homo sapiens OX=9606 GN=TTC4 PE=1 SV=3	TTC4	44.678	19.9	7	8	7	0.979	0.992	0.991	1.049	0.964	1.017	1.023	0.42718
O95810	Caveolae-associated protein 2 OS=Homo sapiens OX=9606 GN=CAVIN2 PE=1 SV=3	CAVIN2	47.173	28.5	10	22	10	1.013	1.035	1.013	0.947	0.97	0.975	0.945	0.0077782
O95816	BAG family molecular chaperone regulator 2 OS=Homo sapiens OX=9606 GN=BAG2 PE=1 SV=1	BAG2	23.772	55.9	13	27	13	0.973	1.014	1.022	0.998	0.991	0.991	0.99	0.602
O95817	BAG family molecular chaperone regulator 3 OS=Homo sapiens OX=9606 GN=BAG3 PE=1 SV=3	BAG3	61.594	50.3	22	38	22	1.061	1.028	1.01	1.012	0.898	0.997	0.938	0.180977
O95819	Mitogen-activated protein kinase kinase kinase kinase 4 OS=Homo sapiens OX=9606 GN=MAP4K4 PE=1 SV=2	MAP4K4	142.1	13.5	17	27	13	0.998	0.988	0.991	1	1.006	1.033	1.021	0.120044
O95825	Quinone oxidoreductase-like protein 1 OS=Homo sapiens OX=9606 GN=CRYZL1 PE=1 SV=2	CRYZL1	38.696	16.6	5	5	5	1.048	0.996	0.987	0.95	1.016	0.954	0.963	0.26124
O95831	Apoptosis-inducing factor 1, mitochondrial OS=Homo sapiens OX=9606 GN=AIFM1 PE=1 SV=1	AIFM1	66.9	25.4	14	25	14	0.974	0.967	0.948	1.099	1.007	1.016	1.081	0.056605
O95833	Chloride intracellular channel protein 3 OS=Homo sapiens OX=9606 GN=CLIC3 PE=1 SV=2	CLIC3	26.648	53.8	10	16	10	1.003	1.057	0.994	0.949	0.964	1.014	0.958	0.199537
O95834	Echinoderm microtubule-associated protein-like 2 OS=Homo sapiens OX=9606 GN=EML2 PE=1 SV=1	EML2	70.678	18.3	10	14	10	1.018	1.05	1.021	0.959	0.971	1.002	0.949	0.033119
O95835	Serine/threonine-protein kinase LATS1 OS=Homo sapiens OX=9606 GN=LATS1 PE=1 SV=1	LATS1	126.87	1.9	2	2	2
O95837	Guanine nucleotide-binding protein subunit alpha-14 OS=Homo sapiens OX=9606 GN=GNA14 PE=1 SV=1	GNA14	41.57	10.4	4	5	1	0.966	0.913	1.095	0.958	1.08	1.004	1.023	0.72364
O95848	Uridine diphosphate glucose pyrophosphatase NUDT14 OS=Homo sapiens OX=9606 GN=NUDT14 PE=1 SV=2	NUDT14	24.118	14	2	2	2
O95858	Tetraspanin-15 OS=Homo sapiens OX=9606 GN=TSPAN15 PE=1 SV=1	TSPAN15	33.165	6.8	2	2	2	1.011	0.933	0.972	0.966	1.185	0.955	1.065	0.47152
O95861	3'(2'),5'-bisphosphate nucleotidase 1 OS=Homo sapiens OX=9606 GN=BPNT1 PE=1 SV=1	BPNT1	33.392	34.4	10	16	10	1.021	1.033	0.973	1.008	0.986	0.998	0.988	0.59018
O95864	Acyl-CoA 6-desaturase OS=Homo sapiens OX=9606 GN=FADS2 PE=1 SV=1	FADS2	52.259	14.2	6	8	5	0.861	0.881	0.777	1.209	1.137	1.221	1.416	0.0014407
O95865	N(G),N(G)-dimethylarginine dimethylaminohydrolase 2 OS=Homo sapiens OX=9606 GN=DDAH2 PE=1 SV=1	DDAH2	29.644	45.3	10	13	10	1.013	1.041	0.997	0.95	1.047	0.961	0.97	0.3926
O95870	Phosphatidylserine lipase ABHD16A OS=Homo sapiens OX=9606 GN=ABHD16A PE=1 SV=3	ABHD16A	63.243	18.3	7	8	7	0.968	1.003	1.052	0.974	0.982	1.001	0.978	0.44438
O95873	Uncharacterized protein C6orf47 OS=Homo sapiens OX=9606 GN=C6orf47 PE=1 SV=2	C6orf47	31.71	14.6	3	3	3	1.11	0.921	1.07	0.947	1.025	0.913	0.93	0.35104
O95881	Thioredoxin domain-containing protein 12 OS=Homo sapiens OX=9606 GN=TXNDC12 PE=1 SV=1	TXNDC12	19.206	27.9	4	10	4	1.033	1.006	1.015	0.982	0.968	0.975	0.958	0.0081001
O95900	Mitochondrial mRNA pseudouridine synthase TRUB2 OS=Homo sapiens OX=9606 GN=TRUB2 PE=1 SV=1	TRUB2	36.694	11.2	4	4	4
O95905	Protein ecdysoneless homolog OS=Homo sapiens OX=9606 GN=ECD PE=1 SV=1	ECD	72.757	7.6	5	5	5	0.936	0.979	1.073	0.97	0.975	0.978	0.978	0.66316
O95980	Reversion-inducing cysteine-rich protein with Kazal motifs OS=Homo sapiens OX=9606 GN=RECK PE=1 SV=1	RECK	106.46	1.1	1	1	1	0.965	1.011	1.03	0.949	1.096	0.955	0.998	0.94304
O95983	Methyl-CpG-binding domain protein 3 OS=Homo sapiens OX=9606 GN=MBD3 PE=1 SV=1	MBD3	32.844	4.1	1	1	1	0.999	0.93	1.013	1.021	0.977	1.083	1.047	0.31342
O95985	DNA topoisomerase 3-beta-1 OS=Homo sapiens OX=9606 GN=TOP3B PE=1 SV=1	TOP3B	96.661	1.3	1	1	1
O95989	Diphosphoinositol polyphosphate phosphohydrolase 1 OS=Homo sapiens OX=9606 GN=NUDT3 PE=1 SV=1	NUDT3	19.471	20.9	4	6	3	1.064	1.023	0.985	1.004	0.943	0.972	0.95	0.150681
O95994	Anterior gradient protein 2 homolog OS=Homo sapiens OX=9606 GN=AGR2 PE=1 SV=1	AGR2	19.979	22.3	3	8	3	1.097	1.087	1.087	0.918	0.845	0.839	0.795	0.0156197
O95999	B-cell lymphoma/leukemia 10 OS=Homo sapiens OX=9606 GN=BCL10 PE=1 SV=1	BCL10	26.251	3.4	1	1	1	0.996	0.989	1.136	0.96	0.998	0.905	0.917	0.185777
O96000	NADH dehydrogenase [ubiquinone] 1 beta subcomplex subunit 10 OS=Homo sapiens OX=9606 GN=NDUFB10 PE=1 SV=3	NDUFB10	20.776	35.5	5	6	5	0.979	0.966	0.948	1.011	0.961	0.997	1.026	0.22044
O96005	Cleft lip and palate transmembrane protein 1 OS=Homo sapiens OX=9606 GN=CLPTM1 PE=1 SV=1	CLPTM1	76.096	11.2	6	16	6	1.006	0.995	1.002	0.988	1.046	0.962	0.998	0.91692
O96007	Molybdopterin synthase catalytic subunit OS=Homo sapiens OX=9606 GN=MOCS2 PE=1 SV=1	MOCS2	20.944	13.3	2	2	2	0.965	0.854	1.015	1.172	0.988	1.044	1.131	0.162681
O96008	Mitochondrial import receptor subunit TOM40 homolog OS=Homo sapiens OX=9606 GN=TOMM40 PE=1 SV=1	TOMM40	37.893	34.9	7	18	7	0.97	0.994	0.984	1.016	1.054	1.013	1.046	0.037681
O96011	Peroxisomal membrane protein 11B OS=Homo sapiens OX=9606 GN=PEX11B PE=1 SV=1	PEX11B	28.431	12	3	4	3	0.942	1.068	0.966	1.002	0.94	1.028	0.998	0.98014
O96013	Serine/threonine-protein kinase PAK 4 OS=Homo sapiens OX=9606 GN=PAK4 PE=1 SV=1	PAK4	64.071	16.6	7	9	7	1.027	0.986	1.378	0.879	0.797	0.94	0.771	0.096762
O96019	Actin-like protein 6A OS=Homo sapiens OX=9606 GN=ACTL6A PE=1 SV=1	ACTL6A	47.46	26.3	9	19	9	0.939	1.042	1.017	0.98	1.023	0.978	0.994	0.89402
O96028	Histone-lysine N-methyltransferase NSD2 OS=Homo sapiens OX=9606 GN=NSD2 PE=1 SV=1	NSD2	152.26	8.4	10	10	10	0.97	1.015	1.015	0.96	1.056	1.031	1.016	0.66802
O96033	Molybdopterin synthase sulfur carrier subunit OS=Homo sapiens OX=9606 GN=MOCS2 PE=1 SV=1	MOCS2	9.7552	12.5	1	2	1
P00167	Cytochrome b5 OS=Homo sapiens OX=9606 GN=CYB5A PE=1 SV=2	CYB5A	15.33	26.9	3	4	3	1.028	0.963	1.021	1.056	0.999	0.924	0.989	0.79688
P00338	L-lactate dehydrogenase A chain OS=Homo sapiens OX=9606 GN=LDHA PE=1 SV=2	LDHA	36.688	39.8	15	72	14	1.016	1.009	1.015	0.997	0.988	0.959	0.968	0.054102
P00367	Glutamate dehydrogenase 1, mitochondrial OS=Homo sapiens OX=9606 GN=GLUD1 PE=1 SV=2	GLUD1	61.397	38.7	20	48	20	0.993	0.96	0.994	1.037	1.009	1.057	1.053	0.043501
P00374	Dihydrofolate reductase OS=Homo sapiens OX=9606 GN=DHFR PE=1 SV=2	DHFR	21.452	10.7	2	3	2	0.839	0.87	0.847	1.134	1.213	1.192	1.385	0.000141666
P00387	NADH-cytochrome b5 reductase 3 OS=Homo sapiens OX=9606 GN=CYB5R3 PE=1 SV=3	CYB5R3	34.234	51.2	14	29	14	1.005	0.978	0.962	1.026	1.008	1.001	1.031	0.109261
P00390	Glutathione reductase, mitochondrial OS=Homo sapiens OX=9606 GN=GSR PE=1 SV=2	GSR	56.256	34.9	12	18	12	1.014	0.996	1.002	0.961	1.021	0.968	0.979	0.34598
P00403	Cytochrome c oxidase subunit 2 OS=Homo sapiens OX=9606 GN=MT-CO2 PE=1 SV=1	MT-CO2	25.565	27.8	5	11	5	0.984	1.023	0.964	1.105	0.993	1.064	1.064	0.160317
P00414	Cytochrome c oxidase subunit 3 OS=Homo sapiens OX=9606 GN=MT-CO3 PE=1 SV=2	MT-CO3	29.95	5.4	1	1	1
P00441	Superoxide dismutase [Cu-Zn] OS=Homo sapiens OX=9606 GN=SOD1 PE=1 SV=2	SOD1	15.936	55.8	7	14	7	1.014	0.97	1.038	1.012	0.961	0.941	0.964	0.28202
P00491	Purine nucleoside phosphorylase OS=Homo sapiens OX=9606 GN=PNP PE=1 SV=2	PNP	32.118	50.9	12	35	12	1.066	1.016	0.997	0.962	0.972	1.033	0.964	0.28104
P00492	Hypoxanthine-guanine phosphoribosyltransferase OS=Homo sapiens OX=9606 GN=HPRT1 PE=1 SV=2	HPRT1	24.579	40.4	7	16	7	1.063	1.017	1.047	0.948	0.932	0.949	0.905	0.0021622
P00505	Aspartate aminotransferase, mitochondrial OS=Homo sapiens OX=9606 GN=GOT2 PE=1 SV=3	GOT2	47.517	47	19	44	19	0.984	0.945	0.97	1.052	1.042	1.023	1.075	0.0072831
P00533	Epidermal growth factor receptor OS=Homo sapiens OX=9606 GN=EGFR PE=1 SV=2	EGFR	134.28	43.5	39	69	38	0.958	0.978	0.988	1.022	1.03	1.032	1.055	0.0050355
P00558	Phosphoglycerate kinase 1 OS=Homo sapiens OX=9606 GN=PGK1 PE=1 SV=3	PGK1	44.614	66.2	25	90	20	1.048	1.049	1.032	0.964	0.931	0.937	0.905	0.00111972
P00568	Adenylate kinase isoenzyme 1 OS=Homo sapiens OX=9606 GN=AK1 PE=1 SV=3	AK1	21.635	49	8	11	8	1.047	1.041	1.016	0.954	0.944	0.958	0.92	0.00122455
P00742	Coagulation factor X OS=Homo sapiens OX=9606 GN=F10 PE=1 SV=2	F10	54.731	2.3	1	1	1
P00749	Urokinase-type plasminogen activator OS=Homo sapiens OX=9606 GN=PLAU PE=1 SV=2	PLAU	48.507	21.6	8	12	8	1.167	1.087	1.152	0.822	0.903	0.881	0.765	0.00166434
P00750	Tissue-type plasminogen activator OS=Homo sapiens OX=9606 GN=PLAT PE=1 SV=1	PLAT	62.916	26.7	13	16	13	1.022	1.061	1.042	0.971	0.944	0.963	0.921	0.0038398
P00813	Adenosine deaminase OS=Homo sapiens OX=9606 GN=ADA PE=1 SV=3	ADA	40.764	2.2	1	2	1	0.978	0.937	1.021	1.117	0.991	0.972	1.049	0.4047
P00918	Carbonic anhydrase 2 OS=Homo sapiens OX=9606 GN=CA2 PE=1 SV=2	CA2	29.246	8.1	2	2	2
P00966	Argininosuccinate synthase OS=Homo sapiens OX=9606 GN=ASS1 PE=1 SV=2	ASS1	46.53	8.7	3	3	3
P01024	Complement C3 OS=Homo sapiens OX=9606 GN=C3 PE=1 SV=2	C3	187.15	1.4	2	1	1	0.947	0.909	1.014	1.052	1.038	1.075	1.103	0.041976
P01033	Metalloproteinase inhibitor 1 OS=Homo sapiens OX=9606 GN=TIMP1 PE=1 SV=1	TIMP1	23.171	29	4	6	4	1.138	1.058	1.02	0.838	0.919	0.994	0.855	0.055518
P01034	Cystatin-C OS=Homo sapiens OX=9606 GN=CST3 PE=1 SV=1	CST3	15.799	36.3	4	15	4	0.977	0.951	0.962	1.04	0.951	1.018	1.041	0.23044
P01111	GTPase NRas OS=Homo sapiens OX=9606 GN=NRAS PE=1 SV=1	NRAS	21.229	30.2	5	11	1
P01112	GTPase HRas OS=Homo sapiens OX=9606 GN=HRAS PE=1 SV=1	HRAS	21.298	32.8	5	9	2
P01116	GTPase KRas OS=Homo sapiens OX=9606 GN=KRAS PE=1 SV=1	KRAS	21.656	25.4	4	7	2	1	0.894	1.037	1.016	1.008	1.07	1.056	0.31378
P01130	Low-density lipoprotein receptor OS=Homo sapiens OX=9606 GN=LDLR PE=1 SV=1	LDLR	95.375	28.1	19	34	19	0.989	1.003	0.982	1.009	1.009	0.986	1.01	0.36826
P01135	Protransforming growth factor alpha OS=Homo sapiens OX=9606 GN=TGFA PE=1 SV=1	TGFA	17.006	6.2	1	1	1	0.976	1.116	0.985	1.137	0.871	0.899	0.945	0.5466
P01137	Transforming growth factor beta-1 proprotein OS=Homo sapiens OX=9606 GN=TGFB1 PE=1 SV=2	TGFB1	44.341	5.4	2	2	2	1.013	0.982	0.993	1.031	1.018	0.97	1.01	0.65214
P01889	HLA class I histocompatibility antigen, B alpha chain OS=Homo sapiens OX=9606 GN=HLA-B PE=1 SV=3	HLA-B	40.46	30.7	9	20	4	1.139	1.066	0.955	0.833	0.959	1.06	0.903	0.29366
P01893	Putative HLA class I histocompatibility antigen, alpha chain H OS=Homo sapiens OX=9606 GN=HLA-H PE=5 SV=3	HLA-H	40.891	11.3	3	4	1
P01903	HLA class II histocompatibility antigen, DR alpha chain OS=Homo sapiens OX=9606 GN=HLA-DRA PE=1 SV=1	HLA-DRA	28.607	22.4	4	5	4	1.221	1.137	1.011	0.76	0.945	0.853	0.759	0.029776
P02462	Collagen alpha-1(IV) chain OS=Homo sapiens OX=9606 GN=COL4A1 PE=1 SV=4	COL4A1	160.61	0.9	1	1	1	1.123	0.987	1.055	0.896	1.017	0.896	0.888	0.100644
P02545	Prelamin-A/C OS=Homo sapiens OX=9606 GN=LMNA PE=1 SV=1	LMNA	74.139	64.3	42	159	41	1.027	1.037	1.014	0.999	0.964	0.964	0.951	0.020461
P02656	Apolipoprotein C-III OS=Homo sapiens OX=9606 GN=APOC3 PE=1 SV=1	APOC3	10.852	16.2	1	2	1	0.84	0.724	0.74	1.383	1.101	1.358	1.668	0.0042034
P02686	Myelin basic protein OS=Homo sapiens OX=9606 GN=MBP PE=1 SV=3	MBP	33.117	13.2	3	4	3	0.955	0.991	1.105	0.979	1.066	0.9	0.965	0.61422
P02751	Fibronectin OS=Homo sapiens OX=9606 GN=FN1 PE=1 SV=5	FN1	272.32	13.6	26	31	26	1.146	1.094	1.127	0.849	0.831	0.848	0.751	4.3689e-05
P02786	Transferrin receptor protein 1 OS=Homo sapiens OX=9606 GN=TFRC PE=1 SV=2	TFRC	84.87	49.5	34	80	34	1.006	0.993	0.982	1.008	0.988	1.014	1.01	0.40962
P02792	Ferritin light chain OS=Homo sapiens OX=9606 GN=FTL PE=1 SV=2	FTL	20.019	37.1	5	8	5	0.929	0.901	0.923	1.096	1.122	1.13	1.216	0.000118696
P02794	Ferritin heavy chain OS=Homo sapiens OX=9606 GN=FTH1 PE=1 SV=2	FTH1	21.225	59.6	10	21	10	0.937	0.958	0.89	1.062	1.105	1.105	1.175	0.0031843
P02795	Metallothionein-2 OS=Homo sapiens OX=9606 GN=MT2A PE=1 SV=1	MT2A	6.0422	67.2	5	10	3	0.82	0.703	0.763	1.3	1.251	1.199	1.64	0.00058423
P03891	NADH-ubiquinone oxidoreductase chain 2 OS=Homo sapiens OX=9606 GN=MT-ND2 PE=1 SV=2	MT-ND2	38.96	2.6	1	2	1	0.897	0.958	0.966	1.151	1.005	1.065	1.142	0.045183
P03928	ATP synthase protein 8 OS=Homo sapiens OX=9606 GN=MT-ATP8 PE=1 SV=1	MT-ATP8	7.9916	48.5	3	4	3	0.96	0.983	1.011	0.97	1.104	0.988	1.037	0.46852
P03956	Interstitial collagenase OS=Homo sapiens OX=9606 GN=MMP1 PE=1 SV=3	MMP1	54.006	23.9	8	9	8	0.999	1.067	1.154	0.9	0.887	0.879	0.828	0.0114384
P04035	3-hydroxy-3-methylglutaryl-coenzyme A reductase OS=Homo sapiens OX=9606 GN=HMGCR PE=1 SV=1	HMGCR	97.475	1.6	1	1	1
P04040	Catalase OS=Homo sapiens OX=9606 GN=CAT PE=1 SV=3	CAT	59.755	48.4	23	35	23	1.025	1.012	0.989	0.982	1.006	1.001	0.988	0.39252
P04049	RAF proto-oncogene serine/threonine-protein kinase OS=Homo sapiens OX=9606 GN=RAF1 PE=1 SV=1	RAF1	73.051	13.4	7	7	5	0.863	1.076	0.931	0.98	1.113	1.07	1.102	0.25232
P04062	Lysosomal acid glucosylceramidase OS=Homo sapiens OX=9606 GN=GBA PE=1 SV=3	GBA	59.716	17.5	10	13	10	1.034	1.051	1.034	0.961	0.979	0.923	0.918	0.0091989
P04066	Tissue alpha-L-fucosidase OS=Homo sapiens OX=9606 GN=FUCA1 PE=1 SV=4	FUCA1	53.688	5.2	2	2	2	1.069	1.116	1.036	0.904	0.877	0.961	0.851	0.0094612
P04075	Fructose-bisphosphate aldolase A OS=Homo sapiens OX=9606 GN=ALDOA PE=1 SV=2	ALDOA	39.42	81.3	27	122	22	1.024	1.029	1.02	0.953	0.968	0.955	0.936	0.00027739
P04080	Cystatin-B OS=Homo sapiens OX=9606 GN=CSTB PE=1 SV=2	CSTB	11.139	67.3	6	16	6	1.064	1.007	1.051	0.977	0.961	0.943	0.923	0.0149042
P04083	Annexin A1 OS=Homo sapiens OX=9606 GN=ANXA1 PE=1 SV=2	ANXA1	38.714	57.2	21	65	21	1.019	0.978	0.988	0.992	0.979	1.017	1.001	0.95352
P04114	Apolipoprotein B-100 OS=Homo sapiens OX=9606 GN=APOB PE=1 SV=2	APOB	515.6	2	9	11	7	1.115	1.054	1.053	0.935	0.948	0.893	0.862	0.0046985
P04150	Glucocorticoid receptor OS=Homo sapiens OX=9606 GN=NR3C1 PE=1 SV=1	NR3C1	85.658	21.2	13	15	13	0.994	1.033	1.045	1.002	0.968	0.972	0.958	0.081635
P04156	Major prion protein OS=Homo sapiens OX=9606 GN=PRNP PE=1 SV=1	PRNP	27.661	19.8	5	9	5	0.944	0.901	0.92	1.176	1.083	1.087	1.21	0.0031974
P04179	Superoxide dismutase [Mn], mitochondrial OS=Homo sapiens OX=9606 GN=SOD2 PE=1 SV=3	SOD2	24.75	41	7	17	7	0.932	0.926	0.925	1.098	1.05	1.113	1.172	0.0123644
P04181	Ornithine aminotransferase, mitochondrial OS=Homo sapiens OX=9606 GN=OAT PE=1 SV=1	OAT	48.534	34.4	13	19	13	0.911	1.018	0.922	1.019	1.066	1.066	1.105	0.057482
P04183	Thymidine kinase, cytosolic OS=Homo sapiens OX=9606 GN=TK1 PE=1 SV=2	TK1	25.468	39.7	10	11	10	0.981	1.004	1.038	0.982	0.925	1.022	0.969	0.3888
P04233	HLA class II histocompatibility antigen gamma chain OS=Homo sapiens OX=9606 GN=CD74 PE=1 SV=3	CD74	33.515	23.3	6	11	6	1.035	1.049	0.98	0.932	1.034	1.04	0.981	0.6542
P04350	Tubulin beta-4A chain OS=Homo sapiens OX=9606 GN=TUBB4A PE=1 SV=2	TUBB4A	49.585	50.9	17	134	0
P04406	Glyceraldehyde-3-phosphate dehydrogenase OS=Homo sapiens OX=9606 GN=GAPDH PE=1 SV=3	GAPDH	36.053	62.1	17	205	17	1.03	1.048	1.042	0.956	0.947	0.966	0.92	0.00039883
P04424	Argininosuccinate lyase OS=Homo sapiens OX=9606 GN=ASL PE=1 SV=4	ASL	51.657	15.7	6	8	6	1.042	1.077	1.059	0.886	0.96	0.926	0.872	0.0054414
P04439	HLA class I histocompatibility antigen, A alpha chain OS=Homo sapiens OX=9606 GN=HLA-A PE=1 SV=2	HLA-A	40.84	19.7	7	15	3	0.948	0.96	0.987	1.018	0.987	0.988	1.034	0.100142
P04626	Receptor tyrosine-protein kinase erbB-2 OS=Homo sapiens OX=9606 GN=ERBB2 PE=1 SV=1	ERBB2	137.91	4.7	4	5	3	1.182	0.932	0.789	1.237	0.851	1.025	1.072	0.6746
P04632	Calpain small subunit 1 OS=Homo sapiens OX=9606 GN=CAPNS1 PE=1 SV=1	CAPNS1	28.315	45.5	7	23	7	1.009	1.004	1.025	0.964	0.986	0.962	0.959	0.0135553
P04637	Cellular tumor antigen p53 OS=Homo sapiens OX=9606 GN=TP53 PE=1 SV=4	TP53	43.653	24.4	8	11	8	1.023	0.975	0.981	0.965	1.009	1.044	1.013	0.66592
P04733	Metallothionein-1F OS=Homo sapiens OX=9606 GN=MT1F PE=1 SV=1	MT1F	6.0863	32.8	2	1	1
P04792	Heat shock protein beta-1 OS=Homo sapiens OX=9606 GN=HSPB1 PE=1 SV=2	HSPB1	22.782	40.5	8	22	8	1.023	0.988	1.04	0.953	1	0.997	0.967	0.195665
P04818	Thymidylate synthase OS=Homo sapiens OX=9606 GN=TYMS PE=1 SV=3	TYMS	35.716	20.8	6	6	6	0.939	0.899	0.859	1.108	1.095	1.166	1.249	0.0022765
P04843	Dolichyl-diphosphooligosaccharide--protein glycosyltransferase subunit 1 OS=Homo sapiens OX=9606 GN=RPN1 PE=1 SV=1	RPN1	68.569	43.5	26	48	26	1.014	0.984	0.995	0.995	1.005	1.026	1.011	0.43304
P04844	Dolichyl-diphosphooligosaccharide--protein glycosyltransferase subunit 2 OS=Homo sapiens OX=9606 GN=RPN2 PE=1 SV=3	RPN2	69.283	30	14	34	14	0.987	1.028	1.031	0.991	0.969	1.012	0.976	0.26266
P04899	Guanine nucleotide-binding protein G(i) subunit alpha-2 OS=Homo sapiens OX=9606 GN=GNAI2 PE=1 SV=3	GNAI2	40.45	44.2	12	23	8	0.968	1.004	1.022	0.984	0.925	0.998	0.971	0.3517
P04920	Anion exchange protein 2 OS=Homo sapiens OX=9606 GN=SLC4A2 PE=1 SV=4	SLC4A2	137.01	7	6	6	6	0.994	0.877	0.916	1.082	1.035	1.146	1.171	0.028324
P05023	Sodium/potassium-transporting ATPase subunit alpha-1 OS=Homo sapiens OX=9606 GN=ATP1A1 PE=1 SV=1	ATP1A1	112.89	42.1	40	91	40	0.955	0.983	0.942	1.043	1.032	1.059	1.088	0.0044358
P05026	Sodium/potassium-transporting ATPase subunit beta-1 OS=Homo sapiens OX=9606 GN=ATP1B1 PE=1 SV=1	ATP1B1	35.061	25.7	6	10	6	0.987	0.91	0.95	1.058	1.077	1.051	1.119	0.010039
P05067	Amyloid-beta precursor protein OS=Homo sapiens OX=9606 GN=APP PE=1 SV=3	APP	86.942	17.8	13	21	12	0.911	0.98	1.033	0.997	1.012	1.046	1.045	0.31436
P05091	Aldehyde dehydrogenase, mitochondrial OS=Homo sapiens OX=9606 GN=ALDH2 PE=1 SV=2	ALDH2	56.381	42.6	15	34	14	0.952	0.954	0.95	1.057	1.058	1.066	1.114	1.6625e-06
P05106	Integrin beta-3 OS=Homo sapiens OX=9606 GN=ITGB3 PE=1 SV=2	ITGB3	87.057	1.4	1	2	1	0.971	1.131	0.836	1.182	0.915	0.974	1.045	0.7139
P05120	Plasminogen activator inhibitor 2 OS=Homo sapiens OX=9606 GN=SERPINB2 PE=1 SV=2	SERPINB2	46.596	8.2	3	4	3	1.071	0.955	1.009	1.064	0.992	0.903	0.975	0.6709
P05121	Plasminogen activator inhibitor 1 OS=Homo sapiens OX=9606 GN=SERPINE1 PE=1 SV=1	SERPINE1	45.059	37.8	12	21	12	1.06	1.056	1.055	0.936	0.921	0.928	0.878	1.59591e-05
P05129	Protein kinase C gamma type OS=Homo sapiens OX=9606 GN=PRKCG PE=1 SV=3	PRKCG	78.447	6.3	3	5	1	1.012	0.909	0.97	1.004	1.067	1.068	1.086	0.090555
P05141	ADP/ATP translocase 2 OS=Homo sapiens OX=9606 GN=SLC25A5 PE=1 SV=7	SLC25A5	32.852	43	15	29	6	0.98	0.97	0.975	1.055	1.085	1.037	1.086	0.0036438
P05161	Ubiquitin-like protein ISG15 OS=Homo sapiens OX=9606 GN=ISG15 PE=1 SV=5	ISG15	17.887	33.9	7	16	7	1.003	1.063	1.064	0.905	0.885	1.007	0.894	0.062475
P05165	Propionyl-CoA carboxylase alpha chain, mitochondrial OS=Homo sapiens OX=9606 GN=PCCA PE=1 SV=4	PCCA	80.058	2.1	1	1	1	1.021	0.992	1.015	0.975	1.013	0.985	0.982	0.2713
P05166	Propionyl-CoA carboxylase beta chain, mitochondrial OS=Homo sapiens OX=9606 GN=PCCB PE=1 SV=3	PCCB	58.215	2.8	1	1	1
P05187	Alkaline phosphatase, placental type OS=Homo sapiens OX=9606 GN=ALPP PE=1 SV=2	ALPP	57.953	14.4	8	10	8	1.097	1.093	1.127	0.937	0.713	0.916	0.774	0.095559
P05198	Eukaryotic translation initiation factor 2 subunit 1 OS=Homo sapiens OX=9606 GN=EIF2S1 PE=1 SV=3	EIF2S1	36.112	51.1	16	34	16	1.013	0.985	0.992	1.023	1.041	1.01	1.028	0.084763
P05204	Non-histone chromosomal protein HMG-17 OS=Homo sapiens OX=9606 GN=HMGN2 PE=1 SV=3	HMGN2	9.3926	10	1	1	1
P05362	Intercellular adhesion molecule 1 OS=Homo sapiens OX=9606 GN=ICAM1 PE=1 SV=2	ICAM1	57.825	33.1	14	25	14	0.919	0.978	0.933	1.054	1.022	1.083	1.116	0.0118809
P05386	60S acidic ribosomal protein P1 OS=Homo sapiens OX=9606 GN=RPLP1 PE=1 SV=1	RPLP1	11.514	14	1	6	1	1.017	1.068	1.077	0.947	0.962	0.961	0.908	0.0065199
P05387	60S acidic ribosomal protein P2 OS=Homo sapiens OX=9606 GN=RPLP2 PE=1 SV=1	RPLP2	11.665	76.5	5	17	5	1.088	1.007	0.99	0.951	0.97	0.929	0.924	0.067898
P05388	60S acidic ribosomal protein P0 OS=Homo sapiens OX=9606 GN=RPLP0 PE=1 SV=1	RPLP0	34.273	32.5	9	23	9	1.015	1.025	0.971	0.989	0.981	1.012	0.99	0.64502
P05412	Transcription factor AP-1 OS=Homo sapiens OX=9606 GN=JUN PE=1 SV=2	JUN	35.675	10.9	3	3	2
P05423	DNA-directed RNA polymerase III subunit RPC4 OS=Homo sapiens OX=9606 GN=POLR3D PE=1 SV=2	POLR3D	44.395	8.8	3	3	3
P05455	Lupus La protein OS=Homo sapiens OX=9606 GN=SSB PE=1 SV=2	SSB	46.836	54.2	24	51	24	0.997	0.986	1.012	1.013	1.006	0.978	1.001	0.96522
P05556	Integrin beta-1 OS=Homo sapiens OX=9606 GN=ITGB1 PE=1 SV=2	ITGB1	88.414	26.4	21	63	21	1.036	1.009	1.008	0.976	0.98	0.956	0.954	0.016095
P05783	Keratin, type I cytoskeletal 18 OS=Homo sapiens OX=9606 GN=KRT18 PE=1 SV=2	KRT18	48.057	59.3	27	93	17	0.998	1.013	0.998	0.996	0.986	1.009	0.994	0.50952
P05976	Myosin light chain 1/3, skeletal muscle isoform OS=Homo sapiens OX=9606 GN=MYL1 PE=1 SV=3	MYL1	21.145	8.2	2	8	2	1.074	1.067	1.114	0.924	0.89	0.894	0.832	0.00050165
P06132	Uroporphyrinogen decarboxylase OS=Homo sapiens OX=9606 GN=UROD PE=1 SV=2	UROD	40.786	22.9	6	10	6	1.037	1.046	1.087	0.961	0.954	0.951	0.904	0.0024431
P06213	Insulin receptor OS=Homo sapiens OX=9606 GN=INSR PE=1 SV=4	INSR	156.33	1.2	2	2	2	0.994	1.068	1.018	0.997	0.943	0.968	0.944	0.09712
P06280	Alpha-galactosidase A OS=Homo sapiens OX=9606 GN=GLA PE=1 SV=1	GLA	48.766	5.4	2	2	2
P06396	Gelsolin OS=Homo sapiens OX=9606 GN=GSN PE=1 SV=1	GSN	85.696	42.1	27	14	9	1.02	1.051	1.041	0.954	0.972	0.949	0.924	0.002281
P06400	Retinoblastoma-associated protein OS=Homo sapiens OX=9606 GN=RB1 PE=1 SV=2	RB1	106.16	15.7	14	15	14	0.934	0.922	0.914	1.063	1.065	1.109	1.169	0.00051516
P06493	Cyclin-dependent kinase 1 OS=Homo sapiens OX=9606 GN=CDK1 PE=1 SV=3	CDK1	34.095	50.2	12	35	10	0.961	1.001	0.996	1.03	0.971	1.049	1.031	0.31918
P06576	ATP synthase subunit beta, mitochondrial OS=Homo sapiens OX=9606 GN=ATP5F1B PE=1 SV=3	ATP5F1B	56.559	55.8	21	77	21	1.005	0.99	0.994	1.001	1.003	1.009	1.008	0.190624
P06703	Protein S100-A6 OS=Homo sapiens OX=9606 GN=S100A6 PE=1 SV=1	S100A6	10.18	34.4	4	11	4	1.08	1.1	1.108	0.888	0.85	0.875	0.795	0.000101969
P06730	Eukaryotic translation initiation factor 4E OS=Homo sapiens OX=9606 GN=EIF4E PE=1 SV=2	EIF4E	25.097	11.5	2	4	2	0.996	1.036	0.962	0.985	0.953	1.003	0.982	0.53682
P06733	Alpha-enolase OS=Homo sapiens OX=9606 GN=ENO1 PE=1 SV=2	ENO1	47.168	61.1	21	188	20	1.005	1.034	0.999	0.984	0.957	0.976	0.96	0.039257
P06737	Glycogen phosphorylase, liver form OS=Homo sapiens OX=9606 GN=PYGL PE=1 SV=4	PYGL	97.147	49.1	41	86	37	0.989	0.976	1.016	1.013	1.016	1.035	1.028	0.112621
P06744	Glucose-6-phosphate isomerase OS=Homo sapiens OX=9606 GN=GPI PE=1 SV=4	GPI	63.146	34.2	16	60	16	1.047	1.004	1.017	0.969	0.959	0.958	0.941	0.0091776
P06746	DNA polymerase beta OS=Homo sapiens OX=9606 GN=POLB PE=1 SV=3	POLB	38.177	13.7	5	7	5	1	0.988	1.047	0.953	0.983	0.994	0.965	0.181578
P06748	Nucleophosmin OS=Homo sapiens OX=9606 GN=NPM1 PE=1 SV=2	NPM1	32.575	44.2	12	55	12	0.994	1.03	1.026	0.953	0.998	1.012	0.971	0.24428
P06753	Tropomyosin alpha-3 chain OS=Homo sapiens OX=9606 GN=TPM3 PE=1 SV=2	TPM3	32.95	31.9	12	22	4	1.021	1.045	1.023	0.944	0.955	0.938	0.918	0.00073606
P06756	Integrin alpha-V OS=Homo sapiens OX=9606 GN=ITGAV PE=1 SV=2	ITGAV	116.04	15.8	15	17	15	0.988	1.007	0.953	0.987	0.986	1.051	1.026	0.39582
P06865	Beta-hexosaminidase subunit alpha OS=Homo sapiens OX=9606 GN=HEXA PE=1 SV=2	HEXA	60.702	15.9	7	9	7	1.09	1.057	1.09	0.939	0.891	0.892	0.841	0.00099671
P07099	Epoxide hydrolase 1 OS=Homo sapiens OX=9606 GN=EPHX1 PE=1 SV=1	EPHX1	52.948	31	12	20	12	0.982	0.957	0.988	1.052	1.038	0.958	1.041	0.26652
P07108	Acyl-CoA-binding protein OS=Homo sapiens OX=9606 GN=DBI PE=1 SV=2	DBI	10.044	58.6	6	10	6	1.044	1.014	1.03	0.988	0.981	0.986	0.957	0.0071779
P07195	L-lactate dehydrogenase B chain OS=Homo sapiens OX=9606 GN=LDHB PE=1 SV=2	LDHB	36.638	37.4	12	64	11	0.991	1.008	1.019	1.016	0.987	0.985	0.99	0.47986
P07199	Major centromere autoantigen B OS=Homo sapiens OX=9606 GN=CENPB PE=1 SV=2	CENPB	65.171	12.9	6	6	6	0.925	1.016	1.077	1.043	0.972	0.969	0.989	0.85302
P07203	Glutathione peroxidase 1 OS=Homo sapiens OX=9606 GN=GPX1 PE=1 SV=4	GPX1	22.088	59.6	10	25	10	1.042	0.997	1.015	0.933	1.02	0.974	0.958	0.2094
P07204	Thrombomodulin OS=Homo sapiens OX=9606 GN=THBD PE=1 SV=2	THBD	60.329	5.7	3	4	3	1.021	1.047	1.007	1.015	0.961	0.938	0.948	0.105205
P07205	Phosphoglycerate kinase 2 OS=Homo sapiens OX=9606 GN=PGK2 PE=1 SV=3	PGK2	44.796	17.5	7	17	2	0.977	1.015	1.003	0.987	1.026	1	1.006	0.72748
P07225	Vitamin K-dependent protein S OS=Homo sapiens OX=9606 GN=PROS1 PE=1 SV=1	PROS1	75.122	2.7	1	1	1	1.105	0.973	1.032	1.19	0.73	0.95	0.923	0.53596
P07237	Protein disulfide-isomerase OS=Homo sapiens OX=9606 GN=P4HB PE=1 SV=3	P4HB	57.116	50.8	28	88	28	1.05	1.033	1.037	0.961	0.948	0.944	0.914	0.00025709
P07305	Histone H1.0 OS=Homo sapiens OX=9606 GN=H1-0 PE=1 SV=3	H1-0	20.863	26.3	6	15	6	1.083	1.019	0.993	0.941	0.93	0.955	0.913	0.028163
P07311	Acylphosphatase-1 OS=Homo sapiens OX=9606 GN=ACYP1 PE=1 SV=2	ACYP1	11.261	39.4	4	4	4	0.986	0.99	1.048	0.982	1.014	0.97	0.981	0.46464
P07327	Alcohol dehydrogenase 1A OS=Homo sapiens OX=9606 GN=ADH1A PE=1 SV=2	ADH1A	39.858	5.3	1	1	1
P07339	Cathepsin D OS=Homo sapiens OX=9606 GN=CTSD PE=1 SV=1	CTSD	44.552	45.4	14	61	14	1.058	1.018	1.034	0.974	0.978	0.965	0.938	0.0057406
P07355	Annexin A2 OS=Homo sapiens OX=9606 GN=ANXA2 PE=1 SV=2	ANXA2	38.604	72	27	116	27	1.017	1.015	1.005	0.997	0.993	0.98	0.978	0.024697
P07384	Calpain-1 catalytic subunit OS=Homo sapiens OX=9606 GN=CAPN1 PE=1 SV=1	CAPN1	81.889	31.7	22	44	22	1.031	1.031	1.014	0.979	0.984	0.949	0.947	0.0121047
P07437	Tubulin beta chain OS=Homo sapiens OX=9606 GN=TUBB PE=1 SV=2	TUBB	49.67	56.3	19	163	4	1.132	1.113	1.111	0.842	0.882	0.884	0.777	0.000119188
P07602	Prosaposin OS=Homo sapiens OX=9606 GN=PSAP PE=1 SV=2	PSAP	58.112	32.8	17	31	17	1.041	1.04	1.056	0.96	0.942	0.929	0.902	0.00066133
P07686	Beta-hexosaminidase subunit beta OS=Homo sapiens OX=9606 GN=HEXB PE=1 SV=3	HEXB	63.111	20.5	12	22	12	1.043	1.026	1.047	0.976	0.937	0.938	0.915	0.0038379
P07711	Cathepsin L1 OS=Homo sapiens OX=9606 GN=CTSL PE=1 SV=2	CTSL	37.564	9.9	3	4	3	1.127	0.936	1.048	0.967	1.023	0.882	0.923	0.31782
P07737	Profilin-1 OS=Homo sapiens OX=9606 GN=PFN1 PE=1 SV=2	PFN1	15.054	70	10	59	10	1.023	1.023	1.012	0.991	0.997	0.996	0.976	0.0038025
P07738	Bisphosphoglycerate mutase OS=Homo sapiens OX=9606 GN=BPGM PE=1 SV=2	BPGM	30.005	11.6	2	2	2	0.946	1.009	1.133	0.988	0.999	0.916	0.94	0.37164
P07741	Adenine phosphoribosyltransferase OS=Homo sapiens OX=9606 GN=APRT PE=1 SV=2	APRT	19.608	33.9	5	7	5	0.998	0.957	0.991	1.05	0.872	0.931	0.968	0.56648
P07814	Bifunctional glutamate/proline--tRNA ligase OS=Homo sapiens OX=9606 GN=EPRS PE=1 SV=5	EPRS	170.59	45.2	59	134	58	1.027	0.999	1.002	0.99	1.01	0.984	0.985	0.28228
P07858	Cathepsin B OS=Homo sapiens OX=9606 GN=CTSB PE=1 SV=3	CTSB	37.821	30.4	9	18	9	1.096	0.982	1.048	0.989	0.936	1.013	0.94	0.194603
P07900	Heat shock protein HSP 90-alpha OS=Homo sapiens OX=9606 GN=HSP90AA1 PE=1 SV=5	HSP90AA1	84.659	44.7	33	170	20	1.013	0.999	1.005	1.005	0.978	0.992	0.986	0.186684
P07902	Galactose-1-phosphate uridylyltransferase OS=Homo sapiens OX=9606 GN=GALT PE=1 SV=3	GALT	43.363	6.6	2	3	2	0.858	0.941	1.063	1.082	1.154	0.933	1.107	0.3133
P07910	Heterogeneous nuclear ribonucleoproteins C1/C2 OS=Homo sapiens OX=9606 GN=HNRNPC PE=1 SV=4	HNRNPC	33.67	45.1	16	45	16	0.97	0.974	0.983	1.063	1.042	1.02	1.068	0.0065004
P07919	Cytochrome b-c1 complex subunit 6, mitochondrial OS=Homo sapiens OX=9606 GN=UQCRH PE=1 SV=2	UQCRH	10.739	19.8	1	2	1	1.13	1.012	0.768	1.045	0.968	1.098	1.069	0.55158
P07942	Laminin subunit beta-1 OS=Homo sapiens OX=9606 GN=LAMB1 PE=1 SV=2	LAMB1	198.04	13.6	21	28	21	0.992	0.999	0.982	0.996	1.051	0.986	1.02	0.39148
P07947	Tyrosine-protein kinase Yes OS=Homo sapiens OX=9606 GN=YES1 PE=1 SV=3	YES1	60.801	14.2	7	9	4	0.928	0.919	0.988	1.068	1.051	1.087	1.131	0.0074848
P07948	Tyrosine-protein kinase Lyn OS=Homo sapiens OX=9606 GN=LYN PE=1 SV=3	LYN	58.573	16	7	9	6	0.895	1.006	1.122	0.985	1.075	0.918	0.985	0.87978
P07954	Fumarate hydratase, mitochondrial OS=Homo sapiens OX=9606 GN=FH PE=1 SV=3	FH	54.636	33.7	13	29	13	0.989	0.985	0.972	1.046	1.007	1.046	1.052	0.02112
P07992	DNA excision repair protein ERCC-1 OS=Homo sapiens OX=9606 GN=ERCC1 PE=1 SV=1	ERCC1	32.562	7.7	2	2	2
P07996	Thrombospondin-1 OS=Homo sapiens OX=9606 GN=THBS1 PE=1 SV=2	THBS1	129.38	27.4	27	12	9	1.033	1.082	1.065	0.87	0.912	0.895	0.842	0.00087683
P08047	Transcription factor Sp1 OS=Homo sapiens OX=9606 GN=SP1 PE=1 SV=3	SP1	80.692	11.6	6	9	6	0.899	1.039	0.87	1.17	0.945	1.032	1.121	0.2424
P08048	Zinc finger Y-chromosomal protein OS=Homo sapiens OX=9606 GN=ZFY PE=1 SV=3	ZFY	90.504	4.2	2	2	2	1.025	0.972	1.065	0.848	0.981	1.113	0.961	0.61294
P08133	Annexin A6 OS=Homo sapiens OX=9606 GN=ANXA6 PE=1 SV=3	ANXA6	75.872	56.8	36	83	36	0.988	0.966	0.967	1.043	1.026	1.013	1.055	0.0086967
P08134	Rho-related GTP-binding protein RhoC OS=Homo sapiens OX=9606 GN=RHOC PE=1 SV=1	RHOC	22.006	32.6	6	16	1	1.038	0.916	1.05	0.969	1.005	1.032	1.001	0.96494
P08174	Complement decay-accelerating factor OS=Homo sapiens OX=9606 GN=CD55 PE=1 SV=4	CD55	41.4	41.5	14	23	14	1.008	0.987	1.035	1.002	1.022	0.984	0.993	0.70214
P08195	4F2 cell-surface antigen heavy chain OS=Homo sapiens OX=9606 GN=SLC3A2 PE=1 SV=3	SLC3A2	67.993	31.9	16	29	16	0.997	1.021	0.973	0.968	0.986	0.996	0.986	0.4464
P08236	Beta-glucuronidase OS=Homo sapiens OX=9606 GN=GUSB PE=1 SV=2	GUSB	74.731	4.9	4	7	4	1.022	0.942	1.073	0.98	0.944	0.994	0.961	0.3977
P08237	ATP-dependent 6-phosphofructokinase, muscle type OS=Homo sapiens OX=9606 GN=PFKM PE=1 SV=2	PFKM	85.182	24.4	17	23	14	1.019	1.011	0.962	0.995	0.989	1.035	1.009	0.71218
P08238	Heat shock protein HSP 90-beta OS=Homo sapiens OX=9606 GN=HSP90AB1 PE=1 SV=4	HSP90AB1	83.263	48.5	38	195	23	1.022	1.016	1.028	0.956	0.954	0.963	0.937	0.000122486
P08240	Signal recognition particle receptor subunit alpha OS=Homo sapiens OX=9606 GN=SRPRA PE=1 SV=2	SRPRA	69.81	24.1	14	18	14	1.025	0.972	1.028	0.997	1.018	0.992	0.994	0.78822
P08243	Asparagine synthetase [glutamine-hydrolyzing] OS=Homo sapiens OX=9606 GN=ASNS PE=1 SV=4	ASNS	64.369	25	13	20	13	1.014	0.999	0.988	0.98	1.021	1.007	1.002	0.88218
P08397	Porphobilinogen deaminase OS=Homo sapiens OX=9606 GN=HMBS PE=1 SV=2	HMBS	39.33	19.1	6	11	6	0.95	1.058	1.032	0.968	1.03	0.99	0.983	0.68022
P08559	Pyruvate dehydrogenase E1 component subunit alpha, somatic form, mitochondrial OS=Homo sapiens OX=9606 GN=PDHA1 PE=1 SV=3	PDHA1	43.295	44.9	15	29	15	0.993	1.004	1.013	1.015	0.978	0.982	0.988	0.41844
P08572	Collagen alpha-2(IV) chain OS=Homo sapiens OX=9606 GN=COL4A2 PE=1 SV=4	COL4A2	167.55	3.8	5	9	5	1.204	1.02	1.019	0.984	0.876	0.884	0.846	0.068658
P08574	Cytochrome c1, heme protein, mitochondrial OS=Homo sapiens OX=9606 GN=CYC1 PE=1 SV=3	CYC1	35.422	19.7	7	13	7	0.978	0.903	0.922	1.106	1.054	1.04	1.142	0.0119233
P08579	U2 small nuclear ribonucleoprotein B'' OS=Homo sapiens OX=9606 GN=SNRPB2 PE=1 SV=1	SNRPB2	25.486	41.3	9	22	7	0.928	1.004	1.03	0.994	1.051	0.99	1.025	0.53538
P08581	Hepatocyte growth factor receptor OS=Homo sapiens OX=9606 GN=MET PE=1 SV=4	MET	155.54	10.6	12	13	12	0.982	0.96	0.958	1.075	1.084	1.054	1.108	0.00087668
P08582	Melanotransferrin OS=Homo sapiens OX=9606 GN=MELTF PE=1 SV=2	MELTF	80.214	28.2	16	22	16	0.984	1.044	1.051	0.938	0.985	0.993	0.947	0.119459
P08621	U1 small nuclear ribonucleoprotein 70 kDa OS=Homo sapiens OX=9606 GN=SNRNP70 PE=1 SV=2	SNRNP70	51.556	24.9	12	25	12	0.985	1.008	1.033	0.981	1.017	0.961	0.978	0.35504
P08648	Integrin alpha-5 OS=Homo sapiens OX=9606 GN=ITGA5 PE=1 SV=2	ITGA5	114.54	12.5	10	17	10	1.019	1.03	1.101	0.944	0.967	0.902	0.893	0.023404
P08651	Nuclear factor 1 C-type OS=Homo sapiens OX=9606 GN=NFIC PE=1 SV=2	NFIC	55.674	9.3	4	5	4	0.947	1.01	0.992	1.014	1.054	1	1.04	0.18506
P08670	Vimentin OS=Homo sapiens OX=9606 GN=VIM PE=1 SV=4	VIM	53.651	75.8	43	267	34	1.031	1.021	1.016	0.997	0.977	0.963	0.957	0.0162049
P08708	40S ribosomal protein S17 OS=Homo sapiens OX=9606 GN=RPS17 PE=1 SV=2	RPS17	15.55	56.3	7	22	7	1.034	1.023	0.979	1.047	0.935	0.965	0.971	0.46144
P08754	Guanine nucleotide-binding protein G(i) subunit alpha OS=Homo sapiens OX=9606 GN=GNAI3 PE=1 SV=3	GNAI3	40.532	27.7	8	15	4	0.961	0.944	0.997	1.057	0.988	1.034	1.061	0.082002
P08758	Annexin A5 OS=Homo sapiens OX=9606 GN=ANXA5 PE=1 SV=2	ANXA5	35.936	68.4	20	51	20	1.014	1.02	1.043	0.959	0.989	0.961	0.945	0.0128809
P08833	Insulin-like growth factor-binding protein 1 OS=Homo sapiens OX=9606 GN=IGFBP1 PE=1 SV=1	IGFBP1	27.903	9.7	2	2	2	1.019	1.067	0.966	0.94	1.02	0.984	0.965	0.39088
P08865	40S ribosomal protein SA OS=Homo sapiens OX=9606 GN=RPSA PE=1 SV=4	RPSA	32.854	44.4	10	23	10	1.005	1.022	0.979	0.968	1.005	1.019	0.995	0.82226
P08962	CD63 antigen OS=Homo sapiens OX=9606 GN=CD63 PE=1 SV=2	CD63	25.636	7.6	2	8	2	1.026	0.949	0.963	1.02	1.053	1.034	1.058	0.09274
P09001	39S ribosomal protein L3, mitochondrial OS=Homo sapiens OX=9606 GN=MRPL3 PE=1 SV=1	MRPL3	38.632	28.2	10	12	10	0.931	0.947	1.039	1.052	1.065	1.016	1.074	0.121257
P09012	U1 small nuclear ribonucleoprotein A OS=Homo sapiens OX=9606 GN=SNRPA PE=1 SV=3	SNRPA	31.279	45.4	12	31	10	0.958	1.02	1.014	0.98	1.01	1.023	1.007	0.77556
P09104	Gamma-enolase OS=Homo sapiens OX=9606 GN=ENO2 PE=1 SV=3	ENO2	47.268	39.6	12	41	11	1.041	1.105	1.059	0.897	0.967	0.873	0.854	0.0109754
P09110	3-ketoacyl-CoA thiolase, peroxisomal OS=Homo sapiens OX=9606 GN=ACAA1 PE=1 SV=2	ACAA1	44.292	35.4	10	14	10	1.069	1.042	1.02	0.994	0.952	0.965	0.93	0.0173439
P09132	Signal recognition particle 19 kDa protein OS=Homo sapiens OX=9606 GN=SRP19 PE=1 SV=3	SRP19	16.156	20.1	2	3	2	0.992	1.024	0.872	1.006	0.984	1.153	1.088	0.2926
P09211	Glutathione S-transferase P OS=Homo sapiens OX=9606 GN=GSTP1 PE=1 SV=2	GSTP1	23.356	60.5	10	26	10	1.014	1	1.033	0.982	0.959	0.977	0.958	0.021796
P09228	Cystatin-SA OS=Homo sapiens OX=9606 GN=CST2 PE=1 SV=1	CST2	16.445	12.8	1	1	1	0.968	0.942	0.854	1.056	1.185	1.046	1.189	0.035138
P09234	U1 small nuclear ribonucleoprotein C OS=Homo sapiens OX=9606 GN=SNRPC PE=1 SV=1	SNRPC	17.394	24.5	3	5	3	1.025	1.01	1.047	0.86	0.998	0.971	0.918	0.135164
P09382	Galectin-1 OS=Homo sapiens OX=9606 GN=LGALS1 PE=1 SV=2	LGALS1	14.716	71.9	9	62	9	1.039	1.047	1.074	0.95	0.945	0.942	0.898	0.00047722
P09417	Dihydropteridine reductase OS=Homo sapiens OX=9606 GN=QDPR PE=1 SV=2	QDPR	25.789	48.4	8	11	8	1.019	1.131	1.023	0.892	0.854	0.971	0.856	0.037802
P09429	High mobility group protein B1 OS=Homo sapiens OX=9606 GN=HMGB1 PE=1 SV=3	HMGB1	24.893	25.1	6	8	5	1.004	0.917	0.961	1.17	1.004	0.97	1.091	0.2535
P09467	Fructose-1,6-bisphosphatase 1 OS=Homo sapiens OX=9606 GN=FBP1 PE=1 SV=5	FBP1	36.842	4.7	1	1	1
P09488	Glutathione S-transferase Mu 1 OS=Homo sapiens OX=9606 GN=GSTM1 PE=1 SV=3	GSTM1	25.712	38.1	8	12	0
P09493	Tropomyosin alpha-1 chain OS=Homo sapiens OX=9606 GN=TPM1 PE=1 SV=2	TPM1	32.708	15.8	7	6	2	1.071	1.138	1.058	0.983	0.9	0.798	0.821	0.035745
P09496	Clathrin light chain A OS=Homo sapiens OX=9606 GN=CLTA PE=1 SV=1	CLTA	27.076	25	8	16	8	1.032	1.02	1.027	0.975	0.962	0.957	0.94	0.00067869
P09497	Clathrin light chain B OS=Homo sapiens OX=9606 GN=CLTB PE=1 SV=1	CLTB	25.19	23.6	7	8	7	1.018	1.014	1.108	0.95	0.898	0.858	0.862	0.022677
P09525	Annexin A4 OS=Homo sapiens OX=9606 GN=ANXA4 PE=1 SV=4	ANXA4	35.882	46.1	15	23	15	1.011	1.001	1.025	1.037	0.96	1.007	0.989	0.6536
P09543	2',3'-cyclic-nucleotide 3'-phosphodiesterase OS=Homo sapiens OX=9606 GN=CNP PE=1 SV=2	CNP	47.578	37.3	17	29	17	0.987	0.954	1.005	1.022	1.035	1.001	1.038	0.107442
P09601	Heme oxygenase 1 OS=Homo sapiens OX=9606 GN=HMOX1 PE=1 SV=1	HMOX1	32.818	8.3	2	3	2
P09603	Macrophage colony-stimulating factor 1 OS=Homo sapiens OX=9606 GN=CSF1 PE=1 SV=2	CSF1	60.179	6	3	4	3	0.887	0.918	0.769	1.224	1.098	1.038	1.305	0.021304
P09622	Dihydrolipoyl dehydrogenase, mitochondrial OS=Homo sapiens OX=9606 GN=DLD PE=1 SV=2	DLD	54.177	24.6	11	25	11	0.994	0.979	1.041	1.015	1.024	0.995	1.007	0.75186
P09651	Heterogeneous nuclear ribonucleoprotein A1 OS=Homo sapiens OX=9606 GN=HNRNPA1 PE=1 SV=5	HNRNPA1	38.746	46.2	15	68	4	1.055	1.087	1.042	0.939	0.962	0.887	0.876	0.0079835
P09661	U2 small nuclear ribonucleoprotein A' OS=Homo sapiens OX=9606 GN=SNRPA1 PE=1 SV=2	SNRPA1	28.415	26.7	8	13	8	1.006	0.978	1.01	0.992	0.984	0.986	0.989	0.3647
P09668	Pro-cathepsin H OS=Homo sapiens OX=9606 GN=CTSH PE=1 SV=4	CTSH	37.393	3.9	1	1	1
P09669	Cytochrome c oxidase subunit 6C OS=Homo sapiens OX=9606 GN=COX6C PE=1 SV=2	COX6C	8.7813	38.7	4	6	4	1.088	1.016	1.059	0.95	0.982	0.956	0.913	0.0153985
P09758	Tumor-associated calcium signal transducer 2 OS=Homo sapiens OX=9606 GN=TACSTD2 PE=1 SV=3	TACSTD2	35.709	25.7	6	8	6	0.814	0.966	1.028	1.137	1.056	1.029	1.147	0.135984
P09874	Poly [ADP-ribose] polymerase 1 OS=Homo sapiens OX=9606 GN=PARP1 PE=1 SV=4	PARP1	113.08	40.1	38	63	38	0.967	0.945	0.964	1.06	1.079	1.029	1.102	0.0034635
P09884	DNA polymerase alpha catalytic subunit OS=Homo sapiens OX=9606 GN=POLA1 PE=1 SV=2	POLA1	165.91	5.4	6	6	6	0.966	0.94	1.011	0.97	1.036	1.09	1.061	0.214
P09913	Interferon-induced protein with tetratricopeptide repeats 2 OS=Homo sapiens OX=9606 GN=IFIT2 PE=1 SV=1	IFIT2	54.632	37.3	16	27	16	1.144	1.127	1.163	0.827	0.844	0.815	0.724	1.93387e-05
P09914	Interferon-induced protein with tetratricopeptide repeats 1 OS=Homo sapiens OX=9606 GN=IFIT1 PE=1 SV=2	IFIT1	55.36	32.4	14	32	13	1.081	1.064	1.108	0.886	0.929	0.864	0.824	0.00132282
P09960	Leukotriene A-4 hydrolase OS=Homo sapiens OX=9606 GN=LTA4H PE=1 SV=2	LTA4H	69.284	45	23	44	23	1.031	0.997	0.999	0.989	1.005	0.979	0.982	0.24784
P09972	Fructose-bisphosphate aldolase C OS=Homo sapiens OX=9606 GN=ALDOC PE=1 SV=2	ALDOC	39.455	56.3	18	55	13	1.024	1.029	1.04	0.981	0.939	0.981	0.938	0.0136424
P0C7P0	CDGSH iron-sulfur domain-containing protein 3, mitochondrial OS=Homo sapiens OX=9606 GN=CISD3 PE=1 SV=1	CISD3	14.215	15.7	2	2	2
P0CG08	Golgi pH regulator B OS=Homo sapiens OX=9606 GN=GPR89B PE=1 SV=1	GPR89B	52.916	2.4	1	2	1	0.982	0.996	1.056	0.958	0.877	1.139	0.98	0.76618
P0CG12	Decreased expression in renal and prostate cancer protein OS=Homo sapiens OX=9606 GN=DERPC PE=1 SV=1	DERPC	51.391	6.9	3	3	3
P0CG30	Glutathione S-transferase theta-2B OS=Homo sapiens OX=9606 GN=GSTT2B PE=1 SV=1	GSTT2B	27.507	24.6	5	6	5	0.989	1.098	0.949	0.926	0.995	1.043	0.976	0.69628
P0CG38	POTE ankyrin domain family member I OS=Homo sapiens OX=9606 GN=POTEI PE=3 SV=1	POTEI	121.28	7.6	8	29	1
P0CG39	POTE ankyrin domain family member J OS=Homo sapiens OX=9606 GN=POTEJ PE=3 SV=1	POTEJ	117.39	8	6	21	1
P0DI82	Trafficking protein particle complex subunit 2B OS=Homo sapiens OX=9606 GN=TRAPPC2B PE=1 SV=1	TRAPPC2B	16.445	5.7	1	1	1	0.947	1.054	1.117	1.004	1.062	0.794	0.917	0.41642
P0DI83	Ras-related protein Rab-34, isoform NARR OS=Homo sapiens OX=9606 GN=RAB34 PE=1 SV=1	RAB34	21.118	9.1	1	1	1	0.999	1.081	0.942	0.919	0.919	1.147	0.988	0.85544
P0DJ07	Protein PET100 homolog, mitochondrial OS=Homo sapiens OX=9606 GN=PET100 PE=1 SV=1	PET100	9.1135	11	1	1	1
P0DJ93	Small integral membrane protein 13 OS=Homo sapiens OX=9606 GN=SMIM13 PE=3 SV=1	SMIM13	10.351	13.2	2	3	2	0.986	1.004	0.979	1.087	1.041	0.911	1.024	0.73844
P0DMN0	Sulfotransferase 1A4 OS=Homo sapiens OX=9606 GN=SULT1A4 PE=1 SV=1	SULT1A4	34.196	14.2	3	3	3	1.061	1.117	1.127	0.917	0.933	0.787	0.798	0.0162964
P0DMV9	Heat shock 70 kDa protein 1B OS=Homo sapiens OX=9606 GN=HSPA1B PE=1 SV=1	HSPA1B	70.051	45.2	26	83	11	1.036	0.993	1.033	0.96	0.989	0.967	0.952	0.040643
P0DN76	Splicing factor U2AF 35 kDa subunit-like protein OS=Homo sapiens OX=9606 GN=U2AF1L5 PE=1 SV=1	U2AF1L5	27.872	28.3	7	13	7	1.006	0.964	1.036	0.993	1.015	1.051	1.018	0.54426
P0DP25	Calmodulin-3 OS=Homo sapiens OX=9606 GN=CALM3 PE=1 SV=1	CALM3	16.837	47.7	8	40	8	1.061	1.026	1.065	0.948	0.922	0.922	0.886	0.00129523
P0DP91	Chimeric ERCC6-PGBD3 protein OS=Homo sapiens OX=9606 GN=ERCC6 PE=1 SV=1	ERCC6	119.49	2.1	2	2	2
P0DPD6	Endothelin-converting enzyme 2 OS=Homo sapiens OX=9606 GN=ECE2 PE=1 SV=1	ECE2	91.21	0.9	1	1	1
P0DPF3	Neuroblastoma breakpoint family member 9 OS=Homo sapiens OX=9606 GN=NBPF9 PE=2 SV=1	NBPF9	127.75	0.7	1	1	1
P0DPI2	Glutamine amidotransferase-like class 1 domain-containing protein 3A, mitochondrial OS=Homo sapiens OX=9606 GN=GATD3A PE=1 SV=1	GATD3A	28.17	42.9	10	13	10	1.004	0.981	1.015	0.965	0.959	0.979	0.968	0.049335
P10109	Adrenodoxin, mitochondrial OS=Homo sapiens OX=9606 GN=FDX1 PE=1 SV=1	FDX1	19.393	9.2	2	2	2
P10144	Granzyme B OS=Homo sapiens OX=9606 GN=GZMB PE=1 SV=2	GZMB	27.716	3.2	1	1	1	0.822	0.764	0.859	1.198	1.231	1.246	1.503	0.00034375
P10155	60 kDa SS-A/Ro ribonucleoprotein OS=Homo sapiens OX=9606 GN=RO60 PE=1 SV=2	RO60	60.67	27.5	15	25	15	0.996	1.009	0.996	1.032	1.018	1.023	1.024	0.015757
P10176	Cytochrome c oxidase subunit 8A, mitochondrial OS=Homo sapiens OX=9606 GN=COX8A PE=1 SV=2	COX8A	7.579	13	1	3	1
P10253	Lysosomal alpha-glucosidase OS=Homo sapiens OX=9606 GN=GAA PE=1 SV=4	GAA	105.32	6.6	5	8	5	1.053	1.041	1.024	0.952	0.938	0.966	0.916	0.00170496
P10301	Ras-related protein R-Ras OS=Homo sapiens OX=9606 GN=RRAS PE=1 SV=1	RRAS	23.48	43.1	8	14	6	0.968	1.028	1.03	1.069	0.924	0.955	0.974	0.5996
P10321	HLA class I histocompatibility antigen, C alpha chain OS=Homo sapiens OX=9606 GN=HLA-C PE=1 SV=3	HLA-C	40.648	27	8	18	5	1.087	1.05	1.007	0.985	0.98	0.922	0.918	0.049761
P10398	Serine/threonine-protein kinase A-Raf OS=Homo sapiens OX=9606 GN=ARAF PE=1 SV=2	ARAF	67.585	16.5	8	10	6	1.016	1.055	0.955	1.016	0.976	0.982	0.983	0.62616
P10412	Histone H1.4 OS=Homo sapiens OX=9606 GN=H1-4 PE=1 SV=2	H1-4	21.865	41.6	11	26	3	0.855	0.733	0.852	1.148	1.264	1.171	1.468	0.0027586
P10515	Dihydrolipoyllysine-residue acetyltransferase component of pyruvate dehydrogenase complex, mitochondrial OS=Homo sapiens OX=9606 GN=DLAT PE=1 SV=3	DLAT	68.996	24.1	16	31	16	0.929	0.95	0.966	1.089	1.021	1.005	1.095	0.02894
P10586	Receptor-type tyrosine-protein phosphatase F OS=Homo sapiens OX=9606 GN=PTPRF PE=1 SV=2	PTPRF	212.88	10.6	13	15	11	0.907	0.987	0.971	1.029	1.078	1.072	1.11	0.024657
P10588	Nuclear receptor subfamily 2 group F member 6 OS=Homo sapiens OX=9606 GN=NR2F6 PE=1 SV=2	NR2F6	42.979	4.2	2	2	1
P10599	Thioredoxin OS=Homo sapiens OX=9606 GN=TXN PE=1 SV=3	TXN	11.737	51.4	7	16	7	0.958	1.033	1.022	0.954	1.006	0.979	0.975	0.43146
P10606	Cytochrome c oxidase subunit 5B, mitochondrial OS=Homo sapiens OX=9606 GN=COX5B PE=1 SV=2	COX5B	13.696	29.5	4	9	4	0.963	0.987	1.012	1.052	0.991	1.023	1.035	0.199683
P10619	Lysosomal protective protein OS=Homo sapiens OX=9606 GN=CTSA PE=1 SV=2	CTSA	54.465	18.8	8	11	8	1.084	1	0.998	0.969	0.988	0.954	0.945	0.123977
P10620	Microsomal glutathione S-transferase 1 OS=Homo sapiens OX=9606 GN=MGST1 PE=1 SV=1	MGST1	17.598	19.4	3	7	3	0.959	0.969	0.98	1.057	1.055	1.01	1.074	0.0117427
P10644	cAMP-dependent protein kinase type I-alpha regulatory subunit OS=Homo sapiens OX=9606 GN=PRKAR1A PE=1 SV=1	PRKAR1A	42.981	37.5	14	25	14	0.994	1.016	1.003	0.994	1.018	1.004	1.001	0.9213
P10646	Tissue factor pathway inhibitor OS=Homo sapiens OX=9606 GN=TFPI PE=1 SV=1	TFPI	35.015	5.6	2	2	2	1.095	1.087	0.985	0.998	0.926	0.877	0.884	0.072124
P10746	Uroporphyrinogen-III synthase OS=Homo sapiens OX=9606 GN=UROS PE=1 SV=1	UROS	28.627	24.2	4	4	4	1.096	1.012	1.158	0.799	1.09	0.8	0.823	0.138704
P10768	S-formylglutathione hydrolase OS=Homo sapiens OX=9606 GN=ESD PE=1 SV=2	ESD	31.462	36.9	8	12	8	1.027	0.964	1.025	1.01	1.011	0.959	0.988	0.68406
P10809	60 kDa heat shock protein, mitochondrial OS=Homo sapiens OX=9606 GN=HSPD1 PE=1 SV=2	HSPD1	61.054	64.6	31	120	31	0.989	0.999	0.975	1.016	1.021	1.02	1.032	0.0122812
P10909	Clusterin OS=Homo sapiens OX=9606 GN=CLU PE=1 SV=1	CLU	52.494	2	1	1	1
P11021	Endoplasmic reticulum chaperone BiP OS=Homo sapiens OX=9606 GN=HSPA5 PE=1 SV=2	HSPA5	72.332	52.8	35	183	33	0.991	0.989	0.99	1.008	1.003	1.018	1.02	0.046676
P11047	Laminin subunit gamma-1 OS=Homo sapiens OX=9606 GN=LAMC1 PE=1 SV=3	LAMC1	177.6	25.4	32	42	32	0.995	0.973	0.98	1.017	1.025	1.019	1.038	0.0057649
P11117	Lysosomal acid phosphatase OS=Homo sapiens OX=9606 GN=ACP2 PE=1 SV=3	ACP2	48.344	13.7	5	6	5	1.007	1.038	1.006	0.994	0.936	1.017	0.966	0.25946
P11142	Heat shock cognate 71 kDa protein OS=Homo sapiens OX=9606 GN=HSPA8 PE=1 SV=1	HSPA8	70.897	62.8	38	220	31	1.023	1.015	1.012	0.983	0.991	0.971	0.966	0.0065378
P11166	Solute carrier family 2, facilitated glucose transporter member 1 OS=Homo sapiens OX=9606 GN=SLC2A1 PE=1 SV=2	SLC2A1	54.083	12	6	17	6	1.016	1.024	1.007	0.963	0.993	0.958	0.956	0.021422
P11169	Solute carrier family 2, facilitated glucose transporter member 3 OS=Homo sapiens OX=9606 GN=SLC2A3 PE=1 SV=1	SLC2A3	53.924	5.4	3	4	3	1.093	0.99	0.934	1.034	0.826	0.969	0.938	0.45702
P11171	Protein 4.1 OS=Homo sapiens OX=9606 GN=EPB41 PE=1 SV=4	EPB41	97.016	3	2	2	2
P11172	Uridine 5'-monophosphate synthase OS=Homo sapiens OX=9606 GN=UMPS PE=1 SV=1	UMPS	52.221	27.7	12	13	12	0.991	1.061	1.003	0.915	1.021	0.984	0.956	0.29974
P11177	Pyruvate dehydrogenase E1 component subunit beta, mitochondrial OS=Homo sapiens OX=9606 GN=PDHB PE=1 SV=3	PDHB	39.233	38.4	11	28	11	1.002	0.95	0.974	1.032	1.009	1.054	1.058	0.0475
P11182	Lipoamide acyltransferase component of branched-chain alpha-keto acid dehydrogenase complex, mitochondrial OS=Homo sapiens OX=9606 GN=DBT PE=1 SV=3	DBT	53.486	12	5	5	5
P11216	Glycogen phosphorylase, brain form OS=Homo sapiens OX=9606 GN=PYGB PE=1 SV=5	PYGB	96.695	48.8	37	87	33	1.033	1.007	1.045	0.961	0.927	0.975	0.928	0.0157816
P11233	Ras-related protein Ral-A OS=Homo sapiens OX=9606 GN=RALA PE=1 SV=1	RALA	23.567	29.1	6	8	5	0.945	0.93	0.998	1.05	1.022	1.068	1.093	0.023185
P11234	Ras-related protein Ral-B OS=Homo sapiens OX=9606 GN=RALB PE=1 SV=1	RALB	23.408	19.4	5	5	4	1.058	0.976	0.997	1.028	0.934	1.01	0.981	0.62842
P11274	Breakpoint cluster region protein OS=Homo sapiens OX=9606 GN=BCR PE=1 SV=2	BCR	142.82	6.8	8	8	6	1.014	1.09	0.934	0.896	0.966	1.054	0.96	0.55914
P11279	Lysosome-associated membrane glycoprotein 1 OS=Homo sapiens OX=9606 GN=LAMP1 PE=1 SV=3	LAMP1	44.882	10.6	5	8	5	1.008	1.027	0.999	0.996	0.987	1.014	0.988	0.34116
P11310	Medium-chain specific acyl-CoA dehydrogenase, mitochondrial OS=Homo sapiens OX=9606 GN=ACADM PE=1 SV=1	ACADM	46.588	25.7	9	14	9	0.953	0.96	0.984	1.083	1.003	1.071	1.09	0.029661
P11362	Fibroblast growth factor receptor 1 OS=Homo sapiens OX=9606 GN=FGFR1 PE=1 SV=3	FGFR1	91.867	8	5	5	5	0.973	1.043	1.007	1.012	1.002	0.964	0.985	0.58446
P11387	DNA topoisomerase 1 OS=Homo sapiens OX=9606 GN=TOP1 PE=1 SV=2	TOP1	90.725	43.7	33	63	33	0.993	0.979	0.982	1.037	1.015	1.022	1.041	0.0065183
P11388	DNA topoisomerase 2-alpha OS=Homo sapiens OX=9606 GN=TOP2A PE=1 SV=3	TOP2A	174.38	34.2	50	82	39	0.988	1	0.957	1.055	1.004	1.004	1.04	0.136696
P11413	Glucose-6-phosphate 1-dehydrogenase OS=Homo sapiens OX=9606 GN=G6PD PE=1 SV=4	G6PD	59.256	52.6	22	47	22	1.003	1.001	1.013	0.966	1.013	0.981	0.981	0.25406
P11441	Ubiquitin-like protein 4A OS=Homo sapiens OX=9606 GN=UBL4A PE=1 SV=1	UBL4A	17.776	22.3	3	3	3
P11498	Pyruvate carboxylase, mitochondrial OS=Homo sapiens OX=9606 GN=PC PE=1 SV=2	PC	129.63	32.3	30	53	30	0.937	0.966	0.946	1.05	1.069	1.04	1.109	0.00102366
P11586	C-1-tetrahydrofolate synthase, cytoplasmic OS=Homo sapiens OX=9606 GN=MTHFD1 PE=1 SV=3	MTHFD1	101.56	41.5	34	62	34	0.997	0.991	1.017	1.004	0.965	0.976	0.98	0.2255
P11717	Cation-independent mannose-6-phosphate receptor OS=Homo sapiens OX=9606 GN=IGF2R PE=1 SV=3	IGF2R	274.37	27.9	54	75	54	0.997	1.015	1.002	0.975	0.998	1.007	0.989	0.35828
P11766	Alcohol dehydrogenase class-3 OS=Homo sapiens OX=9606 GN=ADH5 PE=1 SV=4	ADH5	39.724	42.2	15	27	15	1.025	1.037	0.986	0.98	0.956	1.001	0.964	0.140998
P11802	Cyclin-dependent kinase 4 OS=Homo sapiens OX=9606 GN=CDK4 PE=1 SV=2	CDK4	33.729	21.8	5	5	4	1.036	0.904	0.945	0.969	1.038	1.143	1.092	0.23538
P11908	Ribose-phosphate pyrophosphokinase 2 OS=Homo sapiens OX=9606 GN=PRPS2 PE=1 SV=2	PRPS2	34.769	35.2	9	17	6	1.037	0.974	0.976	0.988	0.999	0.958	0.986	0.59492
P11940	Polyadenylate-binding protein 1 OS=Homo sapiens OX=9606 GN=PABPC1 PE=1 SV=2	PABPC1	70.67	34.9	22	51	16	0.969	0.999	0.968	1.012	1.045	1.002	1.042	0.066402
P12004	Proliferating cell nuclear antigen OS=Homo sapiens OX=9606 GN=PCNA PE=1 SV=1	PCNA	28.768	52.9	12	40	12	0.961	0.997	0.994	1.029	0.997	0.978	1.018	0.41062
P12074	Cytochrome c oxidase subunit 6A1, mitochondrial OS=Homo sapiens OX=9606 GN=COX6A1 PE=1 SV=4	COX6A1	12.155	26.6	1	3	1	0.973	0.994	1.075	1.014	0.977	1.028	0.992	0.8488
P12081	Histidine--tRNA ligase, cytoplasmic OS=Homo sapiens OX=9606 GN=HARS PE=1 SV=2	HARS	57.41	41.5	21	30	16	1.062	1.014	0.998	0.986	0.992	1.024	0.977	0.34626
P12109	Collagen alpha-1(VI) chain OS=Homo sapiens OX=9606 GN=COL6A1 PE=1 SV=3	COL6A1	108.53	5	4	4	4	0.988	1.094	1.102	0.917	0.915	0.956	0.876	0.025679
P12235	ADP/ATP translocase 1 OS=Homo sapiens OX=9606 GN=SLC25A4 PE=1 SV=4	SLC25A4	33.064	40.3	13	25	4	1.027	0.965	0.974	1.107	0.993	0.943	1.026	0.66606
P12236	ADP/ATP translocase 3 OS=Homo sapiens OX=9606 GN=SLC25A6 PE=1 SV=4	SLC25A6	32.866	41.9	14	31	2	1.009	0.948	0.959	0.999	1.039	1.01	1.045	0.118416
P12268	Inosine-5'-monophosphate dehydrogenase 2 OS=Homo sapiens OX=9606 GN=IMPDH2 PE=1 SV=2	IMPDH2	55.804	50.8	23	46	21	1.005	1.057	1.019	0.985	0.963	0.976	0.949	0.033703
P12270	Nucleoprotein TPR OS=Homo sapiens OX=9606 GN=TPR PE=1 SV=3	TPR	267.29	33.4	72	121	72	1.012	0.994	0.985	1.016	1.006	0.973	1.001	0.93986
P12277	Creatine kinase B-type OS=Homo sapiens OX=9606 GN=CKB PE=1 SV=1	CKB	42.644	37.3	10	15	10	0.963	0.992	0.977	1.017	1.011	1.067	1.056	0.047761
P12429	Annexin A3 OS=Homo sapiens OX=9606 GN=ANXA3 PE=1 SV=3	ANXA3	36.375	58.5	18	32	18	0.957	0.978	0.978	1.03	1.023	1.041	1.062	0.0024157
P12532	Creatine kinase U-type, mitochondrial OS=Homo sapiens OX=9606 GN=CKMT1A PE=1 SV=1	CKMT1A	47.036	2.4	1	1	1
P12694	2-oxoisovalerate dehydrogenase subunit alpha, mitochondrial OS=Homo sapiens OX=9606 GN=BCKDHA PE=1 SV=2	BCKDHA	50.47	5.4	2	2	2
P12814	Alpha-actinin-1 OS=Homo sapiens OX=9606 GN=ACTN1 PE=1 SV=2	ACTN1	103.06	62.8	50	176	28	1.027	1.006	1	1.006	0.993	0.99	0.985	0.197961
P12882	Myosin-1 OS=Homo sapiens OX=9606 GN=MYH1 PE=1 SV=3	MYH1	223.14	0.8	2	3	1	1.015	0.973	0.895	1.058	1.051	1.036	1.091	0.078024
P12931	Proto-oncogene tyrosine-protein kinase Src OS=Homo sapiens OX=9606 GN=SRC PE=1 SV=3	SRC	59.834	8	4	7	1	0.937	0.957	1.008	1.084	0.951	1.091	1.077	0.21678
P12955	Xaa-Pro dipeptidase OS=Homo sapiens OX=9606 GN=PEPD PE=1 SV=3	PEPD	54.548	26.4	12	21	12	1.024	1.011	1.008	1.008	0.977	1.004	0.982	0.175701
P12956	X-ray repair cross-complementing protein 6 OS=Homo sapiens OX=9606 GN=XRCC6 PE=1 SV=2	XRCC6	69.842	38.3	23	66	23	0.998	0.982	0.98	1.034	0.992	1.037	1.035	0.092256
P13010	X-ray repair cross-complementing protein 5 OS=Homo sapiens OX=9606 GN=XRCC5 PE=1 SV=3	XRCC5	82.704	32.9	22	52	22	1.013	1.034	1.013	0.988	0.956	0.962	0.95	0.0132757
P13051	Uracil-DNA glycosylase OS=Homo sapiens OX=9606 GN=UNG PE=1 SV=2	UNG	34.645	7.7	1	2	1	0.76	0.962	1.011	1.338	1.102	0.876	1.213	0.28476
P13056	Nuclear receptor subfamily 2 group C member 1 OS=Homo sapiens OX=9606 GN=NR2C1 PE=1 SV=2	NR2C1	67.314	1.8	1	1	1
P13073	Cytochrome c oxidase subunit 4 isoform 1, mitochondrial OS=Homo sapiens OX=9606 GN=COX4I1 PE=1 SV=1	COX4I1	19.576	43.2	8	19	8	0.999	0.977	0.931	1.023	1.035	1.017	1.058	0.057579
P13473	Lysosome-associated membrane glycoprotein 2 OS=Homo sapiens OX=9606 GN=LAMP2 PE=1 SV=2	LAMP2	44.96	8.8	4	8	4	1.049	0.986	0.902	1.081	1.007	0.989	1.048	0.40682
P13489	Ribonuclease inhibitor OS=Homo sapiens OX=9606 GN=RNH1 PE=1 SV=2	RNH1	49.973	46.2	16	32	16	0.977	1.007	1.015	0.994	0.978	0.998	0.99	0.50562
P13639	Elongation factor 2 OS=Homo sapiens OX=9606 GN=EEF2 PE=1 SV=4	EEF2	95.337	49.2	45	128	44	1.002	1.007	1.012	0.995	1.01	0.995	0.993	0.29102
P13667	Protein disulfide-isomerase A4 OS=Homo sapiens OX=9606 GN=PDIA4 PE=1 SV=2	PDIA4	72.932	50.9	33	103	33	0.998	0.996	1.001	1.005	1.001	1.003	1.005	0.06578
P13674	Prolyl 4-hydroxylase subunit alpha-1 OS=Homo sapiens OX=9606 GN=P4HA1 PE=1 SV=2	P4HA1	61.049	31.6	16	26	16	1.039	1.016	1.024	0.955	0.987	0.969	0.945	0.008323
P13693	Translationally-controlled tumor protein OS=Homo sapiens OX=9606 GN=TPT1 PE=1 SV=1	TPT1	19.595	43	7	20	7	1.034	1.062	1.03	1.004	0.953	0.927	0.923	0.032781
P13716	Delta-aminolevulinic acid dehydratase OS=Homo sapiens OX=9606 GN=ALAD PE=1 SV=1	ALAD	36.294	6.4	2	2	2
P13726	Tissue factor OS=Homo sapiens OX=9606 GN=F3 PE=1 SV=1	F3	33.067	24.7	8	19	8	0.936	0.827	0.848	1.18	1.142	1.175	1.339	0.00169776
P13747	HLA class I histocompatibility antigen, alpha chain E OS=Homo sapiens OX=9606 GN=HLA-E PE=1 SV=4	HLA-E	40.057	11.5	4	6	3	0.901	0.86	1.054	0.924	1.139	1.176	1.151	0.22828
P13796	Plastin-2 OS=Homo sapiens OX=9606 GN=LCP1 PE=1 SV=6	LCP1	70.288	8.1	6	13	1
P13797	Plastin-3 OS=Homo sapiens OX=9606 GN=PLS3 PE=1 SV=4	PLS3	70.81	46.3	27	56	20	0.995	0.965	1.007	0.997	1.055	1.011	1.032	0.2093
P13798	Acylamino-acid-releasing enzyme OS=Homo sapiens OX=9606 GN=APEH PE=1 SV=4	APEH	81.224	19.7	12	18	12	0.989	1.042	0.976	0.971	1.004	1.048	1.005	0.86938
P13804	Electron transfer flavoprotein subunit alpha, mitochondrial OS=Homo sapiens OX=9606 GN=ETFA PE=1 SV=1	ETFA	35.079	44.7	12	23	12	1.022	0.989	0.97	1.035	1.043	1.046	1.048	0.038977
P13807	Glycogen [starch] synthase, muscle OS=Homo sapiens OX=9606 GN=GYS1 PE=1 SV=2	GYS1	83.785	20.8	12	14	12	1.071	1.024	1.02	0.95	0.986	0.955	0.928	0.0187409
P13861	cAMP-dependent protein kinase type II-alpha regulatory subunit OS=Homo sapiens OX=9606 GN=PRKAR2A PE=1 SV=2	PRKAR2A	45.518	44.3	15	26	15	1.012	1.064	0.994	0.941	0.936	0.942	0.918	0.053479
P13984	General transcription factor IIF subunit 2 OS=Homo sapiens OX=9606 GN=GTF2F2 PE=1 SV=2	GTF2F2	28.38	51.8	12	18	12	1.065	1.026	0.98	0.989	1.004	1.002	0.975	0.37406
P13987	CD59 glycoprotein OS=Homo sapiens OX=9606 GN=CD59 PE=1 SV=1	CD59	14.177	25	4	14	4	1.059	1.029	1.002	0.981	0.953	0.952	0.934	0.022115
P13995	Bifunctional methylenetetrahydrofolate dehydrogenase/cyclohydrolase, mitochondrial OS=Homo sapiens OX=9606 GN=MTHFD2 PE=1 SV=2	MTHFD2	37.895	15.7	3	3	3	0.789	1.25	1.091	0.901	1.154	0.79	0.909	0.636
P14174	Macrophage migration inhibitory factor OS=Homo sapiens OX=9606 GN=MIF PE=1 SV=4	MIF	12.476	17.4	2	8	2	1.076	1.013	0.968	0.975	0.984	0.981	0.962	0.34116
P14209	CD99 antigen OS=Homo sapiens OX=9606 GN=CD99 PE=1 SV=1	CD99	18.848	21.1	2	2	2	1.134	1.018	1.014	0.971	0.902	0.934	0.887	0.0479
P14314	Glucosidase 2 subunit beta OS=Homo sapiens OX=9606 GN=PRKCSH PE=1 SV=2	PRKCSH	59.425	39.2	17	60	17	1.017	1.035	1.021	0.927	0.969	0.976	0.935	0.0161
P14316	Interferon regulatory factor 2 OS=Homo sapiens OX=9606 GN=IRF2 PE=1 SV=2	IRF2	39.354	4.6	2	2	2	0.968	0.894	0.968	1.119	1.007	1.085	1.135	0.037204
P14324	Farnesyl pyrophosphate synthase OS=Homo sapiens OX=9606 GN=FDPS PE=1 SV=4	FDPS	48.275	19.3	8	16	8	0.987	0.986	0.959	1.04	1.017	1.048	1.059	0.0117189
P14373	Zinc finger protein RFP OS=Homo sapiens OX=9606 GN=TRIM27 PE=1 SV=1	TRIM27	58.489	9.4	4	4	4	0.985	1.061	1.066	0.977	0.997	1.048	0.971	0.4273
P14406	Cytochrome c oxidase subunit 7A2, mitochondrial OS=Homo sapiens OX=9606 GN=COX7A2 PE=1 SV=1	COX7A2	9.3959	27.7	2	4	2	0.918	1.056	1.018	1.008	0.997	0.931	0.981	0.73394
P14550	Aldo-keto reductase family 1 member A1 OS=Homo sapiens OX=9606 GN=AKR1A1 PE=1 SV=3	AKR1A1	36.573	55.1	15	21	15	1.008	0.999	1.023	1.003	0.945	1.04	0.986	0.63658
P14618	Pyruvate kinase PKM OS=Homo sapiens OX=9606 GN=PKM PE=1 SV=4	PKM	57.936	72.9	36	194	36	1.018	1.008	1.014	0.981	0.975	0.99	0.969	0.0040042
P14621	Acylphosphatase-2 OS=Homo sapiens OX=9606 GN=ACYP2 PE=1 SV=2	ACYP2	11.139	29.3	3	6	3	0.988	1.025	0.964	0.975	1.049	1.058	1.035	0.33676
P14625	Endoplasmin OS=Homo sapiens OX=9606 GN=HSP90B1 PE=1 SV=1	HSP90B1	92.468	42	30	130	29	1.006	1.012	0.98	1.012	1.011	1	1.008	0.47246
P14635	G2/mitotic-specific cyclin-B1 OS=Homo sapiens OX=9606 GN=CCNB1 PE=1 SV=1	CCNB1	48.337	13.2	7	9	7	0.947	0.975	0.938	1.072	1.081	1.029	1.113	0.0051199
P14649	Myosin light chain 6B OS=Homo sapiens OX=9606 GN=MYL6B PE=1 SV=1	MYL6B	22.764	40.4	8	21	6	1.015	0.968	1.063	0.966	1.031	0.939	0.964	0.39502
P14678	Small nuclear ribonucleoprotein-associated proteins B and B' OS=Homo sapiens OX=9606 GN=SNRPB PE=1 SV=2	SNRPB	24.61	24.2	6	15	6	1.015	0.975	0.976	1.018	0.917	1.056	1.008	0.88544
P14735	Insulin-degrading enzyme OS=Homo sapiens OX=9606 GN=IDE PE=1 SV=4	IDE	117.97	26.9	25	39	25	0.99	1.035	1.019	0.973	0.99	1.025	0.982	0.4063
P14854	Cytochrome c oxidase subunit 6B1 OS=Homo sapiens OX=9606 GN=COX6B1 PE=1 SV=2	COX6B1	10.192	74.4	6	7	6	1.028	0.899	1.023	0.964	0.964	1.144	1.041	0.61588
P14859	POU domain, class 2, transcription factor 1 OS=Homo sapiens OX=9606 GN=POU2F1 PE=1 SV=2	POU2F1	76.471	5.2	2	2	2	0.869	1.07	1.186	0.851	0.993	1.021	0.917	0.4894
P14866	Heterogeneous nuclear ribonucleoprotein L OS=Homo sapiens OX=9606 GN=HNRNPL PE=1 SV=2	HNRNPL	64.132	53.1	23	70	22	1.018	1.022	1.035	0.979	0.968	0.981	0.952	0.00165809
P14868	Aspartate--tRNA ligase, cytoplasmic OS=Homo sapiens OX=9606 GN=DARS PE=1 SV=2	DARS	57.136	55.7	28	52	28	1.023	0.998	1.038	0.964	1.004	0.993	0.968	0.122884
P14923	Junction plakoglobin OS=Homo sapiens OX=9606 GN=JUP PE=1 SV=3	JUP	81.744	26.2	14	20	11	0.989	0.911	1.038	0.954	1.016	1.071	1.035	0.53028
P14927	Cytochrome b-c1 complex subunit 7 OS=Homo sapiens OX=9606 GN=UQCRB PE=1 SV=2	UQCRB	13.53	36	4	11	4	1.014	1.038	0.974	1.032	1.01	0.977	0.998	0.93194
P15056	Serine/threonine-protein kinase B-raf OS=Homo sapiens OX=9606 GN=BRAF PE=1 SV=4	BRAF	84.436	5.2	4	4	1	0.908	1.102	1.141	0.932	0.918	0.98	0.898	0.2354
P15104	Glutamine synthetase OS=Homo sapiens OX=9606 GN=GLUL PE=1 SV=4	GLUL	42.064	16.9	6	8	6	0.958	0.993	1.022	1.045	1.058	1.003	1.045	0.150503
P15121	Aldo-keto reductase family 1 member B1 OS=Homo sapiens OX=9606 GN=AKR1B1 PE=1 SV=3	AKR1B1	35.853	39.6	12	34	11	1.132	1.09	1.09	0.877	0.842	0.83	0.77	0.00022353
P15151	Poliovirus receptor OS=Homo sapiens OX=9606 GN=PVR PE=1 SV=2	PVR	45.302	2.9	1	1	1	1.133	1.132	1.052	0.826	0.883	0.92	0.793	0.0042951
P15153	Ras-related C3 botulinum toxin substrate 2 OS=Homo sapiens OX=9606 GN=RAC2 PE=1 SV=1	RAC2	21.429	34.4	6	10	2	1.028	1.012	0.974	1.066	0.97	0.95	0.991	0.8034
P15170	Eukaryotic peptide chain release factor GTP-binding subunit ERF3A OS=Homo sapiens OX=9606 GN=GSPT1 PE=1 SV=1	GSPT1	55.755	34.3	14	29	7	1.016	1.028	0.966	1.036	1.076	0.942	1.015	0.77676
P15260	Interferon gamma receptor 1 OS=Homo sapiens OX=9606 GN=IFNGR1 PE=1 SV=1	IFNGR1	54.404	8.8	4	4	4	0.903	0.973	1.002	1.03	1.02	1.106	1.097	0.082423
P15291	Beta-1,4-galactosyltransferase 1 OS=Homo sapiens OX=9606 GN=B4GALT1 PE=1 SV=5	B4GALT1	43.92	14.3	3	4	3
P15311	Ezrin OS=Homo sapiens OX=9606 GN=EZR PE=1 SV=4	EZR	69.412	39.9	28	85	16	0.987	1.007	0.963	1.029	1.019	0.999	1.03	0.125743
P15374	Ubiquitin carboxyl-terminal hydrolase isozyme L3 OS=Homo sapiens OX=9606 GN=UCHL3 PE=1 SV=1	UCHL3	26.182	55.2	9	18	9	1.073	1.034	1.023	0.936	0.952	0.988	0.919	0.0170811
P15407	Fos-related antigen 1 OS=Homo sapiens OX=9606 GN=FOSL1 PE=1 SV=1	FOSL1	29.413	23.6	4	4	4	1.048	1.124	1.062	0.952	0.899	0.911	0.854	0.0046396
P15509	Granulocyte-macrophage colony-stimulating factor receptor subunit alpha OS=Homo sapiens OX=9606 GN=CSF2RA PE=1 SV=1	CSF2RA	46.206	2.2	1	1	1
P15514	Amphiregulin OS=Homo sapiens OX=9606 GN=AREG PE=1 SV=2	AREG	27.895	11.5	3	3	3	1.141	1.108	1.134	0.985	0.814	0.745	0.752	0.07204
P15529	Membrane cofactor protein OS=Homo sapiens OX=9606 GN=CD46 PE=1 SV=3	CD46	43.747	19.1	10	16	10	0.998	0.967	1.022	0.99	1.04	1.004	1.016	0.51086
P15531	Nucleoside diphosphate kinase A OS=Homo sapiens OX=9606 GN=NME1 PE=1 SV=1	NME1	17.149	69.7	10	37	5	1.03	1.011	0.992	1.013	1.049	0.968	0.999	0.95878
P15586	N-acetylglucosamine-6-sulfatase OS=Homo sapiens OX=9606 GN=GNS PE=1 SV=3	GNS	62.081	17.4	10	22	10	1.061	1.115	1.025	0.909	0.873	0.941	0.851	0.0077645
P15735	Phosphorylase b kinase gamma catalytic chain, liver/testis isoform OS=Homo sapiens OX=9606 GN=PHKG2 PE=1 SV=1	PHKG2	46.442	5.9	2	2	2	1.068	0.983	1.016	1.039	0.946	0.937	0.953	0.29686
P15848	Arylsulfatase B OS=Homo sapiens OX=9606 GN=ARSB PE=1 SV=1	ARSB	59.687	6.8	3	3	3	1.044	1.047	1.026	0.946	0.943	0.979	0.92	0.0035566
P15880	40S ribosomal protein S2 OS=Homo sapiens OX=9606 GN=RPS2 PE=1 SV=2	RPS2	31.324	46.1	12	35	12	0.975	0.977	0.981	1.013	1.053	0.99	1.042	0.153042
P15924	Desmoplakin OS=Homo sapiens OX=9606 GN=DSP PE=1 SV=3	DSP	331.77	19.4	50	61	50	1.026	1.051	1.029	0.966	0.952	0.958	0.926	0.00089908
P15927	Replication protein A 32 kDa subunit OS=Homo sapiens OX=9606 GN=RPA2 PE=1 SV=1	RPA2	29.247	35.2	7	11	7	0.985	0.979	0.998	1.004	1.05	1.014	1.036	0.076155
P15954	Cytochrome c oxidase subunit 7C, mitochondrial OS=Homo sapiens OX=9606 GN=COX7C PE=1 SV=1	COX7C	7.2454	28.6	2	4	2	1.06	1.04	0.949	1.021	0.98	1.013	0.989	0.78624
P16035	Metalloproteinase inhibitor 2 OS=Homo sapiens OX=9606 GN=TIMP2 PE=1 SV=2	TIMP2	24.399	24.1	6	7	6	1.024	1.013	1.063	0.877	0.935	1.081	0.933	0.31614
P16070	CD44 antigen OS=Homo sapiens OX=9606 GN=CD44 PE=1 SV=3	CD44	81.537	11.1	9	28	9	1.008	0.996	0.998	0.99	0.993	0.988	0.99	0.059857
P16083	Ribosyldihydronicotinamide dehydrogenase [quinone] OS=Homo sapiens OX=9606 GN=NQO2 PE=1 SV=5	NQO2	25.918	22.5	3	3	3	1.017	0.964	1.055	1.047	0.888	1.031	0.977	0.68804
P16104	Histone H2AX OS=Homo sapiens OX=9606 GN=H2AFX PE=1 SV=2	H2AFX	15.144	28.7	6	14	4	0.952	0.937	0.935	1.038	1.108	1.069	1.138	0.0027836
P16144	Integrin beta-4 OS=Homo sapiens OX=9606 GN=ITGB4 PE=1 SV=5	ITGB4	202.16	31	45	65	45	0.994	1.034	1.023	0.963	0.998	0.987	0.966	0.095816
P16152	Carbonyl reductase [NADPH] 1 OS=Homo sapiens OX=9606 GN=CBR1 PE=1 SV=3	CBR1	30.375	50.5	11	22	9	1.02	0.989	1.017	0.994	0.967	0.988	0.975	0.116724
P16157	Ankyrin-1 OS=Homo sapiens OX=9606 GN=ANK1 PE=1 SV=3	ANK1	206.26	1.3	2	2	1	1.007	0.969	1.041	1.02	0.945	1.024	0.991	0.7883
P16219	Short-chain specific acyl-CoA dehydrogenase, mitochondrial OS=Homo sapiens OX=9606 GN=ACADS PE=1 SV=1	ACADS	44.297	11.4	4	4	4	0.975	0.958	1.075	1.027	0.993	0.979	0.997	0.96304
P16220	Cyclic AMP-responsive element-binding protein 1 OS=Homo sapiens OX=9606 GN=CREB1 PE=1 SV=2	CREB1	36.688	13.2	3	5	1	0.896	1.219	1.025	1.018	1.242	0.56	0.898	0.58208
P16278	Beta-galactosidase OS=Homo sapiens OX=9606 GN=GLB1 PE=1 SV=2	GLB1	76.074	16	7	11	7	1.018	1.098	1.003	1.037	1.01	0.872	0.936	0.32362
P16298	Serine/threonine-protein phosphatase 2B catalytic subunit beta isoform OS=Homo sapiens OX=9606 GN=PPP3CB PE=1 SV=2	PPP3CB	59.024	15.5	7	10	3
P16333	Cytoplasmic protein NCK1 OS=Homo sapiens OX=9606 GN=NCK1 PE=1 SV=1	NCK1	42.864	32.1	11	14	10	1.005	0.969	0.981	0.989	0.99	1.046	1.024	0.33938
P16383	GC-rich sequence DNA-binding factor 2 OS=Homo sapiens OX=9606 GN=GCFC2 PE=1 SV=2	GCFC2	89.384	4.5	3	4	3	1.038	0.921	0.968	1.089	1.073	0.927	1.055	0.44502
P16403	Histone H1.2 OS=Homo sapiens OX=9606 GN=H1-2 PE=1 SV=2	H1-2	21.364	41.3	11	23	3	0.854	0.816	0.786	1.21	1.215	1.233	1.489	8.2722e-05
P16422	Epithelial cell adhesion molecule OS=Homo sapiens OX=9606 GN=EPCAM PE=1 SV=2	EPCAM	34.932	17.5	4	4	4	0.919	0.949	1.003	1.056	1.036	1.046	1.093	0.026619
P16435	NADPH--cytochrome P450 reductase OS=Homo sapiens OX=9606 GN=POR PE=1 SV=2	POR	76.689	28.4	17	23	17	0.965	0.923	0.991	1.068	1.062	1.053	1.106	0.0088571
P16591	Tyrosine-protein kinase Fer OS=Homo sapiens OX=9606 GN=FER PE=1 SV=2	FER	94.637	1.6	1	1	1	0.988	0.993	1.008	0.992	1.015	1.013	1.01	0.33864
P16615	Sarcoplasmic/endoplasmic reticulum calcium ATPase 2 OS=Homo sapiens OX=9606 GN=ATP2A2 PE=1 SV=1	ATP2A2	114.76	37.7	37	99	37	1	0.978	0.957	1.029	1.021	1.005	1.041	0.049898
P16885	1-phosphatidylinositol 4,5-bisphosphate phosphodiesterase gamma-2 OS=Homo sapiens OX=9606 GN=PLCG2 PE=1 SV=4	PLCG2	147.87	1.7	2	3	2	1.062	0.969	1.052	0.927	0.987	0.996	0.944	0.193981
P16930	Fumarylacetoacetase OS=Homo sapiens OX=9606 GN=FAH PE=1 SV=2	FAH	46.374	22	9	13	9	1.003	0.99	1.189	0.915	0.898	0.952	0.869	0.089341
P16949	Stathmin OS=Homo sapiens OX=9606 GN=STMN1 PE=1 SV=3	STMN1	17.302	46.3	10	27	9	0.962	0.983	0.903	1.062	1.097	1.067	1.133	0.0102818
P16989	Y-box-binding protein 3 OS=Homo sapiens OX=9606 GN=YBX3 PE=1 SV=4	YBX3	40.089	30.4	11	18	8	1.035	0.985	0.965	1.012	1.095	0.953	1.025	0.6293
P17019	Zinc finger protein 708 OS=Homo sapiens OX=9606 GN=ZNF708 PE=1 SV=5	ZNF708	57.357	3	2	2	1
P17023	Zinc finger protein 19 OS=Homo sapiens OX=9606 GN=ZNF19 PE=2 SV=4	ZNF19	52.448	1.5	1	1	1
P17028	Zinc finger protein 24 OS=Homo sapiens OX=9606 GN=ZNF24 PE=1 SV=4	ZNF24	42.155	12.8	4	4	4
P17050	Alpha-N-acetylgalactosaminidase OS=Homo sapiens OX=9606 GN=NAGA PE=1 SV=2	NAGA	46.564	2.9	1	1	1
P17066	Heat shock 70 kDa protein 6 OS=Homo sapiens OX=9606 GN=HSPA6 PE=1 SV=2	HSPA6	71.027	11.5	7	42	1	1.004	0.93	1.012	1.015	1.071	0.994	1.045	0.2697
P17096	High mobility group protein HMG-I/HMG-Y OS=Homo sapiens OX=9606 GN=HMGA1 PE=1 SV=3	HMGA1	11.676	37.4	4	4	4	1.095	1.058	0.799	1.028	0.995	1.037	1.037	0.69602
P17174	Aspartate aminotransferase, cytoplasmic OS=Homo sapiens OX=9606 GN=GOT1 PE=1 SV=3	GOT1	46.247	39.7	14	32	14	0.999	1	1.024	0.984	0.996	0.976	0.978	0.088762
P17252	Protein kinase C alpha type OS=Homo sapiens OX=9606 GN=PRKCA PE=1 SV=4	PRKCA	76.749	29.2	17	27	15	1.03	1.011	0.965	1.01	0.972	0.971	0.982	0.49276
P17275	Transcription factor jun-B OS=Homo sapiens OX=9606 GN=JUNB PE=1 SV=1	JUNB	35.879	26.2	6	7	5	1.071	1.115	1.197	0.78	0.807	0.863	0.724	0.00185528
P17301	Integrin alpha-2 OS=Homo sapiens OX=9606 GN=ITGA2 PE=1 SV=1	ITGA2	129.29	26.3	26	42	26	1.002	1.097	1.02	0.94	0.968	0.965	0.921	0.049457
P17302	Gap junction alpha-1 protein OS=Homo sapiens OX=9606 GN=GJA1 PE=1 SV=2	GJA1	43.008	10.5	3	3	3	0.923	1.043	1.137	0.962	1.012	0.91	0.929	0.35732
P17405	Sphingomyelin phosphodiesterase OS=Homo sapiens OX=9606 GN=SMPD1 PE=1 SV=5	SMPD1	69.935	3.3	2	2	2	0.98	0.922	1.059	1.052	0.922	1.084	1.033	0.64864
P17480	Nucleolar transcription factor 1 OS=Homo sapiens OX=9606 GN=UBTF PE=1 SV=1	UBTF	89.405	18.8	12	16	12	0.996	0.994	0.924	1.006	1.033	1.054	1.061	0.099755
P17535	Transcription factor jun-D OS=Homo sapiens OX=9606 GN=JUND PE=1 SV=3	JUND	35.173	8.1	3	3	2
P17544	Cyclic AMP-dependent transcription factor ATF-7 OS=Homo sapiens OX=9606 GN=ATF7 PE=1 SV=2	ATF7	52.967	12.1	5	6	5	1.009	1.004	0.885	1	1.04	1.089	1.08	0.190498
P17568	NADH dehydrogenase [ubiquinone] 1 beta subcomplex subunit 7 OS=Homo sapiens OX=9606 GN=NDUFB7 PE=1 SV=4	NDUFB7	16.402	24.8	3	5	3	0.972	0.968	0.998	1.045	1.049	0.973	1.044	0.181125
P17612	cAMP-dependent protein kinase catalytic subunit alpha OS=Homo sapiens OX=9606 GN=PRKACA PE=1 SV=2	PRKACA	40.589	15.4	6	9	6	1.032	1.022	0.975	0.983	0.947	1.01	0.971	0.3085
P17655	Calpain-2 catalytic subunit OS=Homo sapiens OX=9606 GN=CAPN2 PE=1 SV=6	CAPN2	79.994	41.4	23	64	23	1.07	1.026	1.045	0.938	0.939	0.963	0.904	0.0024973
P17661	Desmin OS=Homo sapiens OX=9606 GN=DES PE=1 SV=3	DES	53.535	11.1	7	23	1	0.929	1.089	1.121	0.864	1.013	0.967	0.906	0.26382
P17676	CCAAT/enhancer-binding protein beta OS=Homo sapiens OX=9606 GN=CEBPB PE=1 SV=2	CEBPB	36.105	21.4	6	8	6	1.087	0.964	1.024	0.948	0.981	0.926	0.928	0.129617
P17693	HLA class I histocompatibility antigen, alpha chain G OS=Homo sapiens OX=9606 GN=HLA-G PE=1 SV=1	HLA-G	38.224	6.8	2	3	1	0.915	1.091	1.103	0.982	0.737	1.166	0.928	0.57854
P17706	Tyrosine-protein phosphatase non-receptor type 2 OS=Homo sapiens OX=9606 GN=PTPN2 PE=1 SV=2	PTPN2	48.473	7	3	4	3	1.012	1.04	0.99	0.913	0.984	1.063	0.973	0.56334
P17812	CTP synthase 1 OS=Homo sapiens OX=9606 GN=CTPS1 PE=1 SV=2	CTPS1	66.69	42.5	20	28	18	0.972	0.973	0.961	1.045	1.023	1.052	1.074	0.00159673
P17844	Probable ATP-dependent RNA helicase DDX5 OS=Homo sapiens OX=9606 GN=DDX5 PE=1 SV=1	DDX5	69.147	54.4	31	60	23	0.983	0.979	0.949	1.033	1.032	1.003	1.054	0.023421
P17858	ATP-dependent 6-phosphofructokinase, liver type OS=Homo sapiens OX=9606 GN=PFKL PE=1 SV=6	PFKL	85.018	24.9	18	34	13	1.074	1.029	1.036	0.943	0.977	0.954	0.916	0.0064353
P17900	Ganglioside GM2 activator OS=Homo sapiens OX=9606 GN=GM2A PE=1 SV=4	GM2A	20.838	24.9	4	5	4	1.013	1.002	0.993	1.038	0.985	1.014	1.01	0.5933
P17931	Galectin-3 OS=Homo sapiens OX=9606 GN=LGALS3 PE=1 SV=5	LGALS3	26.152	28	8	24	8	0.977	1.084	0.977	0.989	0.976	0.973	0.967	0.45374
P17980	26S proteasome regulatory subunit 6A OS=Homo sapiens OX=9606 GN=PSMC3 PE=1 SV=3	PSMC3	49.203	55.1	19	54	19	1.024	1.03	1.061	0.958	0.957	0.969	0.926	0.0027594
P17987	T-complex protein 1 subunit alpha OS=Homo sapiens OX=9606 GN=TCP1 PE=1 SV=1	TCP1	60.343	42.6	21	52	21	0.989	1.007	0.982	0.969	1.05	1.01	1.017	0.5353
P18031	Tyrosine-protein phosphatase non-receptor type 1 OS=Homo sapiens OX=9606 GN=PTPN1 PE=1 SV=1	PTPN1	49.966	56.1	24	55	24	1.005	1.006	0.977	0.993	1.007	1.034	1.015	0.37462
P18074	General transcription and DNA repair factor IIH helicase subunit XPD OS=Homo sapiens OX=9606 GN=ERCC2 PE=1 SV=1	ERCC2	86.908	12.2	8	8	8	0.887	0.997	0.982	1.168	1.069	0.962	1.116	0.182023
P18077	60S ribosomal protein L35a OS=Homo sapiens OX=9606 GN=RPL35A PE=1 SV=2	RPL35A	12.538	52.7	8	17	8	1.005	0.971	0.985	1.007	1.001	1.016	1.021	0.123942
P18084	Integrin beta-5 OS=Homo sapiens OX=9606 GN=ITGB5 PE=1 SV=1	ITGB5	88.053	15.4	9	11	9	1.02	0.933	1.048	1.038	1.021	0.966	1.008	0.84314
P18085	ADP-ribosylation factor 4 OS=Homo sapiens OX=9606 GN=ARF4 PE=1 SV=3	ARF4	20.511	52.8	9	25	6	0.975	1.034	0.983	1.001	1.015	0.987	1.004	0.8538
P18124	60S ribosomal protein L7 OS=Homo sapiens OX=9606 GN=RPL7 PE=1 SV=1	RPL7	29.225	51.2	15	43	15	1.016	0.995	1.005	0.979	0.985	0.986	0.978	0.026362
P18206	Vinculin OS=Homo sapiens OX=9606 GN=VCL PE=1 SV=4	VCL	123.8	52.5	55	142	55	1.021	1.021	1.02	0.972	0.964	0.972	0.95	0.0028784
P18433	Receptor-type tyrosine-protein phosphatase alpha OS=Homo sapiens OX=9606 GN=PTPRA PE=1 SV=3	PTPRA	90.718	13	8	10	7	1.042	1.068	0.958	0.968	0.961	0.985	0.95	0.20858
P18440	Arylamine N-acetyltransferase 1 OS=Homo sapiens OX=9606 GN=NAT1 PE=1 SV=2	NAT1	33.898	20	4	4	4	1.078	1.007	0.86	1.072	0.958	1.039	1.042	0.58376
P18583	Protein SON OS=Homo sapiens OX=9606 GN=SON PE=1 SV=4	SON	263.83	10.3	21	24	21	0.979	1	0.936	1.058	1.012	1.005	1.055	0.101565
P18615	Negative elongation factor E OS=Homo sapiens OX=9606 GN=NELFE PE=1 SV=3	NELFE	43.239	35.3	10	12	10	1.065	0.981	0.982	0.972	1.011	0.977	0.978	0.50034
P18621	60S ribosomal protein L17 OS=Homo sapiens OX=9606 GN=RPL17 PE=1 SV=3	RPL17	21.397	46.7	8	23	8	1.033	0.987	0.989	0.984	1.015	0.945	0.978	0.4356
P18669	Phosphoglycerate mutase 1 OS=Homo sapiens OX=9606 GN=PGAM1 PE=1 SV=2	PGAM1	28.804	54.3	14	48	14	1.032	1.027	1.03	0.952	0.979	0.975	0.941	0.0022833
P18754	Regulator of chromosome condensation OS=Homo sapiens OX=9606 GN=RCC1 PE=1 SV=1	RCC1	44.969	31.6	12	16	12	1.002	1.031	0.998	0.959	1.048	1.048	1.008	0.8311
P18827	Syndecan-1 OS=Homo sapiens OX=9606 GN=SDC1 PE=1 SV=3	SDC1	32.461	3.9	1	1	1	0.92	0.888	0.931	1.115	1.122	1.082	1.212	0.00044237
P18846	Cyclic AMP-dependent transcription factor ATF-1 OS=Homo sapiens OX=9606 GN=ATF1 PE=1 SV=2	ATF1	29.232	15.5	3	5	1
P18850	Cyclic AMP-dependent transcription factor ATF-6 alpha OS=Homo sapiens OX=9606 GN=ATF6 PE=1 SV=3	ATF6	74.584	4	3	3	3	0.848	0.997	0.946	0.95	1.196	1.117	1.169	0.138298
P18858	DNA ligase 1 OS=Homo sapiens OX=9606 GN=LIG1 PE=1 SV=1	LIG1	101.73	7.7	6	7	6	0.987	0.985	0.932	1.053	1.005	1.021	1.06	0.065083
P18859	ATP synthase-coupling factor 6, mitochondrial OS=Homo sapiens OX=9606 GN=ATP5PF PE=1 SV=1	ATP5PF	12.587	13	2	2	2	1.047	1.048	0.993	0.953	1.048	0.897	0.938	0.251
P18887	DNA repair protein XRCC1 OS=Homo sapiens OX=9606 GN=XRCC1 PE=1 SV=2	XRCC1	69.476	13.6	8	12	8	0.962	0.973	1.02	1.029	0.992	1.045	1.038	0.193177
P19021	Peptidyl-glycine alpha-amidating monooxygenase OS=Homo sapiens OX=9606 GN=PAM PE=1 SV=2	PAM	108.33	1.5	1	1	1	0.873	1.045	0.998	0.993	0.988	1.132	1.068	0.39732
P19105	Myosin regulatory light chain 12A OS=Homo sapiens OX=9606 GN=MYL12A PE=1 SV=2	MYL12A	19.794	56.1	8	29	2	0.999	1.037	1.018	0.949	0.96	0.988	0.949	0.030565
P19174	1-phosphatidylinositol 4,5-bisphosphate phosphodiesterase gamma-1 OS=Homo sapiens OX=9606 GN=PLCG1 PE=1 SV=1	PLCG1	148.53	16.4	19	21	19	0.964	1.024	0.983	0.996	1.071	0.993	1.03	0.39168
P19256	Lymphocyte function-associated antigen 3 OS=Homo sapiens OX=9606 GN=CD58 PE=1 SV=1	CD58	28.147	3.2	1	3	1	0.995	0.925	1.005	0.999	1.068	1.03	1.059	0.151856
P19338	Nucleolin OS=Homo sapiens OX=9606 GN=NCL PE=1 SV=3	NCL	76.613	30.6	28	59	28	0.99	0.995	0.984	1.015	1.035	0.983	1.022	0.24142
P19367	Hexokinase-1 OS=Homo sapiens OX=9606 GN=HK1 PE=1 SV=3	HK1	102.48	38.4	33	63	30	0.966	1.009	0.991	1.01	1.039	1.018	1.034	0.091621
P19387	DNA-directed RNA polymerase II subunit RPB3 OS=Homo sapiens OX=9606 GN=POLR2C PE=1 SV=2	POLR2C	31.441	31.6	8	9	8	0.971	0.991	1.07	1	0.961	1.019	0.983	0.6509
P19388	DNA-directed RNA polymerases I, II, and III subunit RPABC1 OS=Homo sapiens OX=9606 GN=POLR2E PE=1 SV=4	POLR2E	24.551	29.5	6	9	6	0.978	1.006	1.057	0.937	0.993	1.04	0.977	0.55932
P19404	NADH dehydrogenase [ubiquinone] flavoprotein 2, mitochondrial OS=Homo sapiens OX=9606 GN=NDUFV2 PE=1 SV=2	NDUFV2	27.391	34.9	7	13	7	0.983	0.969	0.99	1.056	1.025	1.006	1.049	0.03622
P19438	Tumor necrosis factor receptor superfamily member 1A OS=Homo sapiens OX=9606 GN=TNFRSF1A PE=1 SV=1	TNFRSF1A	50.494	7.5	3	3	3	0.782	0.882	0.79	1.037	1.382	1.244	1.493	0.0128426
P19440	Glutathione hydrolase 1 proenzyme OS=Homo sapiens OX=9606 GN=GGT1 PE=1 SV=2	GGT1	61.409	10.2	5	5	5	0.917	1.098	0.995	0.999	0.907	1.092	0.996	0.95844
P19447	General transcription and DNA repair factor IIH helicase subunit XPB OS=Homo sapiens OX=9606 GN=ERCC3 PE=1 SV=1	ERCC3	89.277	12.4	8	9	8	1.063	0.95	0.778	1.021	1.078	1.159	1.167	0.1759
P19474	E3 ubiquitin-protein ligase TRIM21 OS=Homo sapiens OX=9606 GN=TRIM21 PE=1 SV=1	TRIM21	54.169	15.6	6	6	6	1.024	1.033	1.038	0.958	0.934	0.971	0.925	0.0029408
P19525	Interferon-induced, double-stranded RNA-activated protein kinase OS=Homo sapiens OX=9606 GN=EIF2AK2 PE=1 SV=2	EIF2AK2	62.094	16.7	9	13	9	0.974	1.022	0.987	1.013	1.01	0.981	1.007	0.70702
P19532	Transcription factor E3 OS=Homo sapiens OX=9606 GN=TFE3 PE=1 SV=4	TFE3	61.52	6.3	4	5	4	1.023	1.069	1.015	1.01	0.91	0.955	0.925	0.08386
P19623	Spermidine synthase OS=Homo sapiens OX=9606 GN=SRM PE=1 SV=1	SRM	33.824	66.9	13	25	13	1.066	1.021	1.024	0.924	0.989	1.008	0.939	0.100459
P19634	Sodium/hydrogen exchanger 1 OS=Homo sapiens OX=9606 GN=SLC9A1 PE=1 SV=2	SLC9A1	90.762	2.2	1	1	1
P19784	Casein kinase II subunit alpha' OS=Homo sapiens OX=9606 GN=CSNK2A2 PE=1 SV=1	CSNK2A2	41.213	46	12	25	12	0.994	1.017	1.013	0.996	0.949	1.033	0.985	0.56802
P19793	Retinoic acid receptor RXR-alpha OS=Homo sapiens OX=9606 GN=RXRA PE=1 SV=1	RXRA	50.811	3.7	2	2	1
P19838	Nuclear factor NF-kappa-B p105 subunit OS=Homo sapiens OX=9606 GN=NFKB1 PE=1 SV=2	NFKB1	105.35	8.9	7	9	7	1.05	1.018	1.018	0.913	0.985	0.952	0.924	0.030058
P20020	Plasma membrane calcium-transporting ATPase 1 OS=Homo sapiens OX=9606 GN=ATP2B1 PE=1 SV=4	ATP2B1	134.68	24	23	38	13	1.017	1.013	0.97	1.006	0.979	0.993	0.993	0.69516
P20036	HLA class II histocompatibility antigen, DP alpha 1 chain OS=Homo sapiens OX=9606 GN=HLA-DPA1 PE=1 SV=1	HLA-DPA1	29.38	4.6	1	1	1
P20042	Eukaryotic translation initiation factor 2 subunit 2 OS=Homo sapiens OX=9606 GN=EIF2S2 PE=1 SV=2	EIF2S2	38.388	55	16	27	16	1.042	1.012	1.018	0.985	0.986	0.964	0.955	0.0169029
P20073	Annexin A7 OS=Homo sapiens OX=9606 GN=ANXA7 PE=1 SV=3	ANXA7	52.739	33.8	15	29	15	1.023	0.964	1.027	0.987	0.992	1.019	0.995	0.83666
P20226	TATA-box-binding protein OS=Homo sapiens OX=9606 GN=TBP PE=1 SV=2	TBP	37.698	5	2	2	2
P20248	Cyclin-A2 OS=Homo sapiens OX=9606 GN=CCNA2 PE=1 SV=2	CCNA2	48.55	16.9	6	7	6	0.92	0.948	0.931	1.085	1.078	1.123	1.174	0.00048021
P20290	Transcription factor BTF3 OS=Homo sapiens OX=9606 GN=BTF3 PE=1 SV=1	BTF3	22.168	32.5	6	9	6	0.917	0.945	0.95	1.09	1.129	1.099	1.18	0.00041708
P20338	Ras-related protein Rab-4A OS=Homo sapiens OX=9606 GN=RAB4A PE=1 SV=3	RAB4A	24.389	16.1	3	3	3
P20339	Ras-related protein Rab-5A OS=Homo sapiens OX=9606 GN=RAB5A PE=1 SV=2	RAB5A	23.658	48.4	8	17	5	0.972	1	0.944	1.065	1.036	0.985	1.058	0.116735
P20340	Ras-related protein Rab-6A OS=Homo sapiens OX=9606 GN=RAB6A PE=1 SV=3	RAB6A	23.593	51	9	27	9	0.987	1.021	1.011	0.959	1.014	0.985	0.98	0.33956
P20585	DNA mismatch repair protein Msh3 OS=Homo sapiens OX=9606 GN=MSH3 PE=1 SV=4	MSH3	127.41	8	8	8	8	0.978	0.973	1.008	0.964	1.022	1.015	1.014	0.55344
P20591	Interferon-induced GTP-binding protein Mx1 OS=Homo sapiens OX=9606 GN=MX1 PE=1 SV=4	MX1	75.519	8.9	4	4	3	0.96	0.999	0.878	0.969	1.094	1.141	1.129	0.123797
P20618	Proteasome subunit beta type-1 OS=Homo sapiens OX=9606 GN=PSMB1 PE=1 SV=2	PSMB1	26.489	30.7	6	14	6	1.013	1.012	1.022	0.94	1.007	1.005	0.969	0.29432
P20645	Cation-dependent mannose-6-phosphate receptor OS=Homo sapiens OX=9606 GN=M6PR PE=1 SV=1	M6PR	30.993	13.7	4	8	4	1.022	1.036	1.05	0.978	0.996	0.924	0.932	0.042161
P20674	Cytochrome c oxidase subunit 5A, mitochondrial OS=Homo sapiens OX=9606 GN=COX5A PE=1 SV=2	COX5A	16.762	24	4	11	4	0.918	0.969	0.997	1.101	1.034	1.006	1.089	0.077283
P20700	Lamin-B1 OS=Homo sapiens OX=9606 GN=LMNB1 PE=1 SV=2	LMNB1	66.408	54.1	33	82	31	0.995	0.991	1.022	1	0.987	0.99	0.99	0.38064
P20810	Calpastatin OS=Homo sapiens OX=9606 GN=CAST PE=1 SV=4	CAST	76.572	39.3	21	41	21	1.04	1.039	1.002	0.999	0.957	0.937	0.939	0.048324
P20839	Inosine-5'-monophosphate dehydrogenase 1 OS=Homo sapiens OX=9606 GN=IMPDH1 PE=1 SV=2	IMPDH1	55.405	17.9	9	13	7	0.964	0.993	1.019	0.992	1	0.96	0.992	0.71402
P20908	Collagen alpha-1(V) chain OS=Homo sapiens OX=9606 GN=COL5A1 PE=1 SV=3	COL5A1	183.56	4.1	5	7	5	0.94	0.98	0.997	1	1.008	1.016	1.037	0.11486
P20936	Ras GTPase-activating protein 1 OS=Homo sapiens OX=9606 GN=RASA1 PE=1 SV=1	RASA1	116.4	14.4	13	20	13	1.014	1.034	1.039	0.967	0.977	0.942	0.935	0.0068978
P20962	Parathymosin OS=Homo sapiens OX=9606 GN=PTMS PE=1 SV=2	PTMS	11.53	10.8	1	2	1	1.044	1.079	1.064	0.937	0.902	0.944	0.873	0.00134258
P21127	Cyclin-dependent kinase 11B OS=Homo sapiens OX=9606 GN=CDK11B PE=1 SV=4	CDK11B	92.619	19.4	14	19	1	1.06	1.018	1.009	0.979	1.008	0.914	0.94	0.127815
P21266	Glutathione S-transferase Mu 3 OS=Homo sapiens OX=9606 GN=GSTM3 PE=1 SV=3	GSTM3	26.559	39.1	9	18	7	1.007	0.996	0.943	0.971	1.068	1.095	1.064	0.21922
P21281	V-type proton ATPase subunit B, brain isoform OS=Homo sapiens OX=9606 GN=ATP6V1B2 PE=1 SV=3	ATP6V1B2	56.5	39.3	15	28	15	1.028	1.061	1.036	0.951	0.963	0.965	0.921	0.00148036
P21283	V-type proton ATPase subunit C 1 OS=Homo sapiens OX=9606 GN=ATP6V1C1 PE=1 SV=4	ATP6V1C1	43.941	47.4	19	31	19	0.975	0.956	0.991	1.003	1.027	1.063	1.059	0.045863
P21291	Cysteine and glycine-rich protein 1 OS=Homo sapiens OX=9606 GN=CSRP1 PE=1 SV=3	CSRP1	20.567	61.1	10	25	10	1.036	0.996	1.038	0.978	0.974	0.982	0.956	0.029839
P21333	Filamin-A OS=Homo sapiens OX=9606 GN=FLNA PE=1 SV=4	FLNA	280.74	55.6	113	273	104	1.009	1.017	1.007	0.987	0.983	0.99	0.976	0.0026223
P21397	Amine oxidase [flavin-containing] A OS=Homo sapiens OX=9606 GN=MAOA PE=1 SV=1	MAOA	59.681	22.8	11	14	9	0.974	0.934	0.969	1.005	0.995	1.007	1.045	0.031859
P21399	Cytoplasmic aconitate hydratase OS=Homo sapiens OX=9606 GN=ACO1 PE=1 SV=3	ACO1	98.398	29	22	32	21	0.988	1.014	0.979	1.023	1.042	1.023	1.036	0.044041
P21589	5'-nucleotidase OS=Homo sapiens OX=9606 GN=NT5E PE=1 SV=1	NT5E	63.367	31.5	14	37	14	1.006	1.05	0.996	0.949	0.947	0.991	0.946	0.064558
P21741	Midkine OS=Homo sapiens OX=9606 GN=MDK PE=1 SV=1	MDK	15.585	7	1	1	1	1.103	1.206	0.982	0.74	0.958	0.961	0.808	0.107779
P21796	Voltage-dependent anion-selective channel protein 1 OS=Homo sapiens OX=9606 GN=VDAC1 PE=1 SV=2	VDAC1	30.772	69.6	16	49	16	0.987	0.985	0.999	1.018	1.031	1	1.026	0.059144
P21912	Succinate dehydrogenase [ubiquinone] iron-sulfur subunit, mitochondrial OS=Homo sapiens OX=9606 GN=SDHB PE=1 SV=3	SDHB	31.629	20.7	7	14	7	0.961	0.974	0.944	1.091	1.048	1.035	1.102	0.0059996
P21926	CD9 antigen OS=Homo sapiens OX=9606 GN=CD9 PE=1 SV=4	CD9	25.416	7.5	3	7	3	0.995	0.968	0.952	1.037	1.119	1.054	1.101	0.022238
P21953	2-oxoisovalerate dehydrogenase subunit beta, mitochondrial OS=Homo sapiens OX=9606 GN=BCKDHB PE=1 SV=2	BCKDHB	43.122	5.6	2	3	2	1.045	0.907	0.974	1.047	0.953	1.1	1.059	0.3812
P21964	Catechol O-methyltransferase OS=Homo sapiens OX=9606 GN=COMT PE=1 SV=2	COMT	30.037	37.3	8	9	8	1.006	1.076	1.014	0.984	0.971	0.834	0.901	0.135155
P21980	Protein-glutamine gamma-glutamyltransferase 2 OS=Homo sapiens OX=9606 GN=TGM2 PE=1 SV=2	TGM2	77.328	37.3	22	72	22	1.081	1.042	1.045	0.955	0.934	0.908	0.883	0.0026761
P22033	Methylmalonyl-CoA mutase, mitochondrial OS=Homo sapiens OX=9606 GN=MMUT PE=1 SV=4	MMUT	83.134	10.4	7	9	7	0.922	0.889	0.946	1.101	1.069	1.067	1.174	0.00148067
P22059	Oxysterol-binding protein 1 OS=Homo sapiens OX=9606 GN=OSBP PE=1 SV=1	OSBP	89.42	26.5	17	24	17	0.989	1.017	1.012	0.973	0.969	0.979	0.968	0.023158
P22061	Protein-L-isoaspartate(D-aspartate) O-methyltransferase OS=Homo sapiens OX=9606 GN=PCMT1 PE=1 SV=4	PCMT1	24.636	54.2	10	14	10	1.006	1.061	1.032	0.976	0.934	1.008	0.942	0.088121
P22087	rRNA 2'-O-methyltransferase fibrillarin OS=Homo sapiens OX=9606 GN=FBL PE=1 SV=2	FBL	33.784	43.3	14	36	12	1.008	0.972	0.993	1.016	0.984	1.022	1.016	0.36024
P22102	Trifunctional purine biosynthetic protein adenosine-3 OS=Homo sapiens OX=9606 GN=GART PE=1 SV=1	GART	107.77	30.7	26	44	26	0.989	0.982	0.992	1.027	0.999	0.998	1.021	0.10846
P22234	Multifunctional protein ADE2 OS=Homo sapiens OX=9606 GN=PAICS PE=1 SV=3	PAICS	47.079	42.8	18	43	18	1.005	1.009	0.991	1.013	1.016	0.999	1.008	0.36904
P22307	Non-specific lipid-transfer protein OS=Homo sapiens OX=9606 GN=SCP2 PE=1 SV=2	SCP2	58.993	33.5	18	40	18	0.998	0.994	1.026	1.003	0.985	0.972	0.981	0.22402
P22314	Ubiquitin-like modifier-activating enzyme 1 OS=Homo sapiens OX=9606 GN=UBA1 PE=1 SV=3	UBA1	117.85	37.4	30	66	30	1.015	1.017	0.992	0.998	0.979	0.981	0.978	0.093338
P22392	Nucleoside diphosphate kinase B OS=Homo sapiens OX=9606 GN=NME2 PE=1 SV=1	NME2	17.298	71.1	11	43	1	1.11	0.951	0.792	1.012	1.118	1.049	1.114	0.31528
P22413	Ectonucleotide pyrophosphatase/phosphodiesterase family member 1 OS=Homo sapiens OX=9606 GN=ENPP1 PE=1 SV=2	ENPP1	104.92	17.1	13	15	13	1.008	1.043	1.006	0.972	0.983	1	0.967	0.077503
P22570	NADPH:adrenodoxin oxidoreductase, mitochondrial OS=Homo sapiens OX=9606 GN=FDXR PE=1 SV=3	FDXR	53.836	9.8	4	4	4	1.032	0.947	1.05	1.035	1.091	0.966	1.021	0.69058
P22626	Heterogeneous nuclear ribonucleoproteins A2/B1 OS=Homo sapiens OX=9606 GN=HNRNPA2B1 PE=1 SV=2	HNRNPA2B1	37.429	63.5	19	75	19	1.062	1.012	1.034	0.94	0.948	0.954	0.914	0.0036154
P22670	MHC class II regulatory factor RFX1 OS=Homo sapiens OX=9606 GN=RFX1 PE=1 SV=2	RFX1	104.76	7	5	7	5	0.998	0.996	1.037	1.079	0.982	0.921	0.984	0.72214
P22676	Calretinin OS=Homo sapiens OX=9606 GN=CALB2 PE=2 SV=2	CALB2	31.54	17	5	8	5	1.085	1.054	1.075	0.926	0.954	0.93	0.874	0.00044101
P22681	E3 ubiquitin-protein ligase CBL OS=Homo sapiens OX=9606 GN=CBL PE=1 SV=2	CBL	99.632	13.9	9	12	9	0.931	1.024	1.046	1.007	0.993	1.031	1.01	0.78176
P22692	Insulin-like growth factor-binding protein 4 OS=Homo sapiens OX=9606 GN=IGFBP4 PE=1 SV=2	IGFBP4	27.934	34.1	6	10	6	1.022	1.054	1.001	0.923	0.972	0.992	0.938	0.070899
P22695	Cytochrome b-c1 complex subunit 2, mitochondrial OS=Homo sapiens OX=9606 GN=UQCRC2 PE=1 SV=3	UQCRC2	48.442	41.3	15	31	15	0.994	0.98	0.93	1.063	1.05	1.024	1.08	0.028222
P22830	Ferrochelatase, mitochondrial OS=Homo sapiens OX=9606 GN=FECH PE=1 SV=2	FECH	47.862	11.6	5	6	5	0.914	0.955	0.949	1.057	0.981	1.012	1.082	0.036999
P23193	Transcription elongation factor A protein 1 OS=Homo sapiens OX=9606 GN=TCEA1 PE=1 SV=2	TCEA1	33.969	44.9	14	23	14	1.016	0.995	0.978	1.014	1.026	1.003	1.018	0.23328
P23229	Integrin alpha-6 OS=Homo sapiens OX=9606 GN=ITGA6 PE=1 SV=5	ITGA6	126.6	32.8	30	46	30	1.025	1.007	1.026	0.94	0.955	0.974	0.938	0.0058835
P23246	Splicing factor, proline- and glutamine-rich OS=Homo sapiens OX=9606 GN=SFPQ PE=1 SV=2	SFPQ	76.149	37.5	25	81	24	1.009	1.002	0.995	1.01	1.028	0.98	1.004	0.80632
P23258	Tubulin gamma-1 chain OS=Homo sapiens OX=9606 GN=TUBG1 PE=1 SV=2	TUBG1	51.169	19.3	7	9	7	0.941	0.981	0.968	1.06	0.969	1.052	1.066	0.112662
P23284	Peptidyl-prolyl cis-trans isomerase B OS=Homo sapiens OX=9606 GN=PPIB PE=1 SV=2	PPIB	23.742	43.5	9	44	9	1.032	1.017	1.006	0.964	0.986	0.979	0.959	0.0133447
P23352	Anosmin-1 OS=Homo sapiens OX=9606 GN=ANOS1 PE=1 SV=3	ANOS1	76.111	3.7	2	2	2
P23368	NAD-dependent malic enzyme, mitochondrial OS=Homo sapiens OX=9606 GN=ME2 PE=1 SV=1	ME2	65.443	25.3	13	20	13	1.015	0.99	1	1.002	1.005	1.025	1.009	0.42814
P23381	Tryptophan--tRNA ligase, cytoplasmic OS=Homo sapiens OX=9606 GN=WARS PE=1 SV=2	WARS	53.165	47.1	18	31	18	1.044	1.026	1.026	0.951	0.935	0.946	0.915	0.00031634
P23396	40S ribosomal protein S3 OS=Homo sapiens OX=9606 GN=RPS3 PE=1 SV=2	RPS3	26.688	66.3	16	41	16	0.992	0.986	0.969	1.013	0.999	1.028	1.032	0.045819
P23434	Glycine cleavage system H protein, mitochondrial OS=Homo sapiens OX=9606 GN=GCSH PE=1 SV=2	GCSH	18.884	17.3	2	6	2	1.049	0.998	1.039	0.906	0.96	1.063	0.949	0.33214
P23443	Ribosomal protein S6 kinase beta-1 OS=Homo sapiens OX=9606 GN=RPS6KB1 PE=1 SV=2	RPS6KB1	59.139	3.4	2	2	1	1.025	0.915	1.063	1.046	0.958	1	1	0.97534
P23458	Tyrosine-protein kinase JAK1 OS=Homo sapiens OX=9606 GN=JAK1 PE=1 SV=2	JAK1	133.28	9.4	11	13	11	0.938	0.969	1.006	1.025	1.067	0.996	1.06	0.109297
P23469	Receptor-type tyrosine-protein phosphatase epsilon OS=Homo sapiens OX=9606 GN=PTPRE PE=1 SV=1	PTPRE	80.641	6.7	4	5	3	1.022	0.992	0.993	1.021	1.036	0.957	1.002	0.94776
P23470	Receptor-type tyrosine-protein phosphatase gamma OS=Homo sapiens OX=9606 GN=PTPRG PE=1 SV=4	PTPRG	162	8.5	12	14	12	0.968	0.961	0.98	1.017	1.08	1.015	1.07	0.033856
P23497	Nuclear autoantigen Sp-100 OS=Homo sapiens OX=9606 GN=SP100 PE=1 SV=3	SP100	100.42	12.9	9	14	8	1.017	0.993	0.995	0.993	0.972	1.106	1.022	0.64614
P23511	Nuclear transcription factor Y subunit alpha OS=Homo sapiens OX=9606 GN=NFYA PE=1 SV=2	NFYA	36.876	5.5	1	1	1	0.853	1.381	0.969	1.065	0.822	0.865	0.859	0.4523
P23526	Adenosylhomocysteinase OS=Homo sapiens OX=9606 GN=AHCY PE=1 SV=4	AHCY	47.716	47.2	19	53	19	1.02	1.004	1	0.997	1.003	0.99	0.989	0.188435
P23528	Cofilin-1 OS=Homo sapiens OX=9606 GN=CFL1 PE=1 SV=3	CFL1	18.502	62	15	48	13	1.007	1.011	0.979	1.018	0.991	0.999	1.004	0.7881
P23588	Eukaryotic translation initiation factor 4B OS=Homo sapiens OX=9606 GN=EIF4B PE=1 SV=2	EIF4B	69.15	35.2	23	38	23	0.944	0.951	0.99	1.058	1.02	1.063	1.089	0.0125032
P23610	40-kDa huntingtin-associated protein OS=Homo sapiens OX=9606 GN=F8A1 PE=1 SV=2	F8A1	39.103	8.4	2	2	2
P23634	Plasma membrane calcium-transporting ATPase 4 OS=Homo sapiens OX=9606 GN=ATP2B4 PE=1 SV=2	ATP2B4	137.92	23	21	35	11	1.007	1.071	1.064	0.972	1.001	0.956	0.932	0.041919
P23786	Carnitine O-palmitoyltransferase 2, mitochondrial OS=Homo sapiens OX=9606 GN=CPT2 PE=1 SV=2	CPT2	73.776	23.4	12	14	12	0.988	1.048	1.016	1.016	0.969	0.957	0.964	0.2146
P23919	Thymidylate kinase OS=Homo sapiens OX=9606 GN=DTYMK PE=1 SV=4	DTYMK	23.819	49.5	13	19	13	1.002	0.996	0.922	1.018	0.99	1.022	1.038	0.25906
P23921	Ribonucleoside-diphosphate reductase large subunit OS=Homo sapiens OX=9606 GN=RRM1 PE=1 SV=1	RRM1	90.069	20.7	15	22	15	0.995	0.955	0.962	1.038	1.004	1.056	1.064	0.033676
P23945	Follicle-stimulating hormone receptor OS=Homo sapiens OX=9606 GN=FSHR PE=1 SV=3	FSHR	78.264	1.7	1	2	1	1.013	1.174	0.845	0.997	1.055	0.906	0.976	0.87428
P24385	G1/S-specific cyclin-D1 OS=Homo sapiens OX=9606 GN=CCND1 PE=1 SV=1	CCND1	33.729	3.7	1	1	1
P24386	Rab proteins geranylgeranyltransferase component A 1 OS=Homo sapiens OX=9606 GN=CHM PE=1 SV=3	CHM	73.475	6.1	3	4	3	0.88	1.116	0.805	1.143	1.049	1.045	1.156	0.20604
P24468	COUP transcription factor 2 OS=Homo sapiens OX=9606 GN=NR2F2 PE=1 SV=1	NR2F2	45.571	18.1	7	8	6	0.734	0.822	0.749	1.19	1.344	1.236	1.636	0.00060116
P24530	Endothelin receptor type B OS=Homo sapiens OX=9606 GN=EDNRB PE=1 SV=1	EDNRB	49.643	3.2	1	1	1
P24534	Elongation factor 1-beta OS=Homo sapiens OX=9606 GN=EEF1B2 PE=1 SV=3	EEF1B2	24.763	32.9	7	34	5	1.063	1.045	1.036	0.978	0.952	0.939	0.913	0.0029226
P24539	ATP synthase F(0) complex subunit B1, mitochondrial OS=Homo sapiens OX=9606 GN=ATP5PB PE=1 SV=2	ATP5PB	28.908	28.5	8	18	8	0.99	0.987	0.946	1.036	1.008	1.021	1.049	0.046198
P24588	A-kinase anchor protein 5 OS=Homo sapiens OX=9606 GN=AKAP5 PE=1 SV=3	AKAP5	47.088	3.7	1	1	1	1.074	1.038	0.983	1.059	0.944	0.883	0.932	0.2889
P24592	Insulin-like growth factor-binding protein 6 OS=Homo sapiens OX=9606 GN=IGFBP6 PE=1 SV=1	IGFBP6	25.322	5.4	1	1	1
P24666	Low molecular weight phosphotyrosine protein phosphatase OS=Homo sapiens OX=9606 GN=ACP1 PE=1 SV=3	ACP1	18.042	25.9	3	3	3	1.052	1.023	0.999	0.97	1.003	0.943	0.949	0.085478
P24752	Acetyl-CoA acetyltransferase, mitochondrial OS=Homo sapiens OX=9606 GN=ACAT1 PE=1 SV=1	ACAT1	45.199	52	18	44	18	0.99	0.973	0.963	1.004	1.025	1.037	1.048	0.0198043
P24844	Myosin regulatory light polypeptide 9 OS=Homo sapiens OX=9606 GN=MYL9 PE=1 SV=4	MYL9	19.827	50	7	25	1	1.069	0.869	0.901	0.962	1.002	1.244	1.13	0.306
P24863	Cyclin-C OS=Homo sapiens OX=9606 GN=CCNC PE=1 SV=2	CCNC	33.242	6	1	2	1	1.035	1.013	1	1.074	0.894	0.977	0.966	0.52932
P24928	DNA-directed RNA polymerase II subunit RPB1 OS=Homo sapiens OX=9606 GN=POLR2A PE=1 SV=2	POLR2A	217.17	14.6	25	30	25	0.951	0.975	1.014	1.001	1.048	1.007	1.039	0.174877
P24941	Cyclin-dependent kinase 2 OS=Homo sapiens OX=9606 GN=CDK2 PE=1 SV=2	CDK2	33.929	27.5	7	9	5	0.904	1.017	0.769	1.067	1.012	1.168	1.207	0.101841
P25098	Beta-adrenergic receptor kinase 1 OS=Homo sapiens OX=9606 GN=GRK2 PE=1 SV=2	GRK2	79.573	6.7	5	5	5	1.035	1.028	0.98	0.945	0.988	0.947	0.946	0.070784
P25116	Proteinase-activated receptor 1 OS=Homo sapiens OX=9606 GN=F2R PE=1 SV=2	F2R	47.44	4.2	1	1	1	1.062	0.907	1.089	1.133	1.008	0.789	0.958	0.69702
P25205	DNA replication licensing factor MCM3 OS=Homo sapiens OX=9606 GN=MCM3 PE=1 SV=3	MCM3	90.98	34.5	25	37	25	0.964	0.988	0.984	1.02	1.042	1.038	1.056	0.0056603
P25208	Nuclear transcription factor Y subunit beta OS=Homo sapiens OX=9606 GN=NFYB PE=1 SV=2	NFYB	22.831	3.9	1	1	1	0.978	1	0.988	0.981	1.009	1.06	1.028	0.30812
P25325	3-mercaptopyruvate sulfurtransferase OS=Homo sapiens OX=9606 GN=MPST PE=1 SV=3	MPST	33.178	12.8	3	4	3	0.987	1.007	0.95	1.046	0.965	1.062	1.044	0.28482
P25398	40S ribosomal protein S12 OS=Homo sapiens OX=9606 GN=RPS12 PE=1 SV=3	RPS12	14.515	54.5	8	20	8	1.023	0.997	1.01	0.963	0.991	0.968	0.964	0.034541
P25440	Bromodomain-containing protein 2 OS=Homo sapiens OX=9606 GN=BRD2 PE=1 SV=2	BRD2	88.06	6.5	4	4	3	0.976	0.887	0.862	1.098	1.128	1.109	1.224	0.0060836
P25490	Transcriptional repressor protein YY1 OS=Homo sapiens OX=9606 GN=YY1 PE=1 SV=2	YY1	44.712	14.7	5	7	5	0.972	0.89	0.948	1.115	1.068	1.055	1.152	0.0102816
P25685	DnaJ homolog subfamily B member 1 OS=Homo sapiens OX=9606 GN=DNAJB1 PE=1 SV=4	DNAJB1	38.044	44.7	16	25	15	0.959	1.009	0.973	0.974	1.051	1.026	1.037	0.24936
P25686	DnaJ homolog subfamily B member 2 OS=Homo sapiens OX=9606 GN=DNAJB2 PE=1 SV=3	DNAJB2	35.58	10.8	3	3	2	0.943	1.03	0.868	0.963	1.166	1.067	1.125	0.189218
P25705	ATP synthase subunit alpha, mitochondrial OS=Homo sapiens OX=9606 GN=ATP5F1A PE=1 SV=1	ATP5F1A	59.75	46.5	23	65	23	0.963	0.985	0.971	1.038	1.039	1.045	1.07	0.00062409
P25774	Cathepsin S OS=Homo sapiens OX=9606 GN=CTSS PE=1 SV=3	CTSS	37.495	10.3	3	4	3	1.042	1.081	1.033	0.999	0.846	0.974	0.893	0.097518
P25786	Proteasome subunit alpha type-1 OS=Homo sapiens OX=9606 GN=PSMA1 PE=1 SV=1	PSMA1	29.555	48.7	13	32	13	1.013	1.014	1.032	0.99	1.001	1.002	0.978	0.038361
P25787	Proteasome subunit alpha type-2 OS=Homo sapiens OX=9606 GN=PSMA2 PE=1 SV=2	PSMA2	25.898	49.6	10	16	10	1.012	1.009	1.063	1.023	1.015	0.978	0.978	0.36744
P25788	Proteasome subunit alpha type-3 OS=Homo sapiens OX=9606 GN=PSMA3 PE=1 SV=2	PSMA3	28.433	34.9	8	19	8	1.027	1.008	0.983	0.998	1.007	0.985	0.991	0.55272
P25789	Proteasome subunit alpha type-4 OS=Homo sapiens OX=9606 GN=PSMA4 PE=1 SV=1	PSMA4	29.483	44.8	10	18	10	1.003	0.99	0.999	1.032	1.002	0.974	1.005	0.78212
P25942	Tumor necrosis factor receptor superfamily member 5 OS=Homo sapiens OX=9606 GN=CD40 PE=1 SV=1	CD40	30.619	31	4	4	4	0.987	1.111	1.064	0.981	1.021	0.803	0.887	0.2048
P26006	Integrin alpha-3 OS=Homo sapiens OX=9606 GN=ITGA3 PE=1 SV=5	ITGA3	116.61	20.5	18	45	18	0.966	1.018	0.991	1.017	0.977	0.986	1.002	0.93206
P26022	Pentraxin-related protein PTX3 OS=Homo sapiens OX=9606 GN=PTX3 PE=1 SV=3	PTX3	41.975	18.4	6	7	6	0.988	1.047	1.082	0.954	0.85	0.9	0.868	0.028703
P26038	Moesin OS=Homo sapiens OX=9606 GN=MSN PE=1 SV=3	MSN	67.819	50.4	36	115	24	1.001	1.016	0.998	1.017	1.001	0.992	0.998	0.86288
P26196	Probable ATP-dependent RNA helicase DDX6 OS=Homo sapiens OX=9606 GN=DDX6 PE=1 SV=2	DDX6	54.416	40.6	14	28	14	1	1.026	0.994	1.004	1	1.01	0.998	0.86026
P26358	DNA (cytosine-5)-methyltransferase 1 OS=Homo sapiens OX=9606 GN=DNMT1 PE=1 SV=2	DNMT1	183.16	22.1	31	42	31	0.916	0.937	0.907	1.106	1.097	1.081	1.19	0.000120238
P26368	Splicing factor U2AF 65 kDa subunit OS=Homo sapiens OX=9606 GN=U2AF2 PE=1 SV=4	U2AF2	53.5	35.6	10	21	10	1.033	0.981	0.977	1.007	0.994	1.023	1.011	0.60046
P26373	60S ribosomal protein L13 OS=Homo sapiens OX=9606 GN=RPL13 PE=1 SV=4	RPL13	24.261	33.6	7	24	7	0.998	1.005	0.979	1.001	1.011	1.002	1.011	0.27316
P26374	Rab proteins geranylgeranyltransferase component A 2 OS=Homo sapiens OX=9606 GN=CHML PE=1 SV=2	CHML	74.071	4.1	2	2	2	1.027	1.001	0.966	1.005	0.949	1.062	1.007	0.8675
P26440	Isovaleryl-CoA dehydrogenase, mitochondrial OS=Homo sapiens OX=9606 GN=IVD PE=1 SV=2	IVD	46.65	15.7	7	9	7	0.892	0.969	1.002	1.039	1.07	1.083	1.115	0.04022
P26447	Protein S100-A4 OS=Homo sapiens OX=9606 GN=S100A4 PE=1 SV=1	S100A4	11.728	36.6	5	11	5	1.026	1.032	0.994	0.947	0.981	0.93	0.936	0.0281
P26572	Alpha-1,3-mannosyl-glycoprotein 2-beta-N-acetylglucosaminyltransferase OS=Homo sapiens OX=9606 GN=MGAT1 PE=1 SV=2	MGAT1	50.878	15.3	6	8	6	0.943	0.998	1.022	0.988	1.052	1.005	1.028	0.4158
P26583	High mobility group protein B2 OS=Homo sapiens OX=9606 GN=HMGB2 PE=1 SV=2	HMGB2	24.033	20.1	4	4	4	1.047	1.022	1.018	0.938	0.956	1.01	0.941	0.06134
P26599	Polypyrimidine tract-binding protein 1 OS=Homo sapiens OX=9606 GN=PTBP1 PE=1 SV=1	PTBP1	57.221	27.7	11	45	9	1.013	0.96	1.045	0.99	0.992	1.025	0.996	0.91298
P26639	Threonine--tRNA ligase 1, cytoplasmic OS=Homo sapiens OX=9606 GN=TARS1 PE=1 SV=3	TARS1	83.434	43.4	29	64	29	1.041	0.991	1.031	1.011	0.972	0.964	0.962	0.140404
P26640	Valine--tRNA ligase OS=Homo sapiens OX=9606 GN=VARS PE=1 SV=4	VARS	140.47	31.6	36	64	36	1.026	0.992	1.013	1.045	0.945	0.993	0.984	0.61466
P26641	Elongation factor 1-gamma OS=Homo sapiens OX=9606 GN=EEF1G PE=1 SV=3	EEF1G	50.118	41.9	22	62	22	1.007	1.003	1.01	0.997	1.002	0.973	0.984	0.158218
P26885	Peptidyl-prolyl cis-trans isomerase FKBP2 OS=Homo sapiens OX=9606 GN=FKBP2 PE=1 SV=2	FKBP2	15.649	33.1	6	11	6	1.042	1.039	0.966	0.907	1.027	0.968	0.952	0.32028
P27037	Activin receptor type-2A OS=Homo sapiens OX=9606 GN=ACVR2A PE=1 SV=1	ACVR2A	57.847	4.7	2	2	2	1.004	0.942	0.792	1.028	1.07	1.225	1.214	0.091521
P27105	Erythrocyte band 7 integral membrane protein OS=Homo sapiens OX=9606 GN=STOM PE=1 SV=3	STOM	31.73	33.7	8	13	8	1.128	1.034	1.064	0.93	0.958	0.893	0.862	0.0105804
P27144	Adenylate kinase 4, mitochondrial OS=Homo sapiens OX=9606 GN=AK4 PE=1 SV=1	AK4	25.268	40.8	6	12	6	1.033	1.045	1.038	0.961	0.97	0.99	0.937	0.0023364
P27348	14-3-3 protein theta OS=Homo sapiens OX=9606 GN=YWHAQ PE=1 SV=1	YWHAQ	27.764	43.3	13	67	8	1.045	1.038	1.023	0.967	0.975	0.965	0.936	0.00070373
P27361	Mitogen-activated protein kinase 3 OS=Homo sapiens OX=9606 GN=MAPK3 PE=1 SV=4	MAPK3	43.135	26.1	8	10	4	1.066	1.004	0.934	1.032	0.994	0.972	0.998	0.98486
P27448	MAP/microtubule affinity-regulating kinase 3 OS=Homo sapiens OX=9606 GN=MARK3 PE=1 SV=5	MARK3	84.428	12.6	6	7	4	0.94	1.033	1.06	0.972	0.989	1.007	0.979	0.6183
P27635	60S ribosomal protein L10 OS=Homo sapiens OX=9606 GN=RPL10 PE=1 SV=4	RPL10	24.604	30.8	5	12	5	1.003	1.041	1.002	0.972	1.012	0.97	0.97	0.175296
P27658	Collagen alpha-1(VIII) chain OS=Homo sapiens OX=9606 GN=COL8A1 PE=1 SV=2	COL8A1	73.363	5.6	5	7	5	1.015	1.048	0.991	1.008	0.986	0.961	0.968	0.19718
P27694	Replication protein A 70 kDa DNA-binding subunit OS=Homo sapiens OX=9606 GN=RPA1 PE=1 SV=2	RPA1	68.137	50.8	28	49	28	0.992	0.968	1.015	1.011	1.02	1.004	1.02	0.2355
P27695	DNA-(apurinic or apyrimidinic site) lyase OS=Homo sapiens OX=9606 GN=APEX1 PE=1 SV=2	APEX1	35.554	50	12	23	12	1.001	1.006	1.008	1.019	1.057	0.997	1.019	0.38858
P27701	CD82 antigen OS=Homo sapiens OX=9606 GN=CD82 PE=1 SV=1	CD82	29.625	15.4	3	6	3	0.953	1.08	0.99	0.875	1.049	0.97	0.957	0.52254
P27707	Deoxycytidine kinase OS=Homo sapiens OX=9606 GN=DCK PE=1 SV=1	DCK	30.518	36.2	8	13	8	0.968	1.052	1.028	1.015	0.968	1.072	1.002	0.9604
P27708	CAD protein OS=Homo sapiens OX=9606 GN=CAD PE=1 SV=3	CAD	242.98	31.1	53	93	50	0.981	1.024	0.973	1.013	0.989	1.014	1.013	0.51028
P27797	Calreticulin OS=Homo sapiens OX=9606 GN=CALR PE=1 SV=1	CALR	48.141	57.6	22	82	22	1.024	1.015	1.004	1.008	0.95	0.952	0.956	0.090021
P27816	Microtubule-associated protein 4 OS=Homo sapiens OX=9606 GN=MAP4 PE=1 SV=3	MAP4	121	49.7	56	128	56	1.015	1.001	1.003	1.002	0.962	1.002	0.982	0.27812
P27824	Calnexin OS=Homo sapiens OX=9606 GN=CANX PE=1 SV=2	CANX	67.567	37.3	28	77	28	0.996	0.99	0.971	1.002	1.043	1.02	1.037	0.061703
P27986	Phosphatidylinositol 3-kinase regulatory subunit alpha OS=Homo sapiens OX=9606 GN=PIK3R1 PE=1 SV=2	PIK3R1	83.597	3	2	2	2
P28062	Proteasome subunit beta type-8 OS=Homo sapiens OX=9606 GN=PSMB8 PE=1 SV=3	PSMB8	30.354	23.6	6	11	6	1.065	1.113	1.136	0.932	0.778	0.942	0.8	0.025224
P28065	Proteasome subunit beta type-9 OS=Homo sapiens OX=9606 GN=PSMB9 PE=1 SV=2	PSMB9	23.264	14.2	2	2	2
P28066	Proteasome subunit alpha type-5 OS=Homo sapiens OX=9606 GN=PSMA5 PE=1 SV=3	PSMA5	26.411	52.3	10	33	10	1.034	0.997	1.019	0.935	1.03	0.97	0.962	0.26388
P28070	Proteasome subunit beta type-4 OS=Homo sapiens OX=9606 GN=PSMB4 PE=1 SV=4	PSMB4	29.204	28.8	5	19	5	1.004	1.019	1.023	0.97	0.955	1.001	0.961	0.054319
P28072	Proteasome subunit beta type-6 OS=Homo sapiens OX=9606 GN=PSMB6 PE=1 SV=4	PSMB6	25.357	26.8	6	8	6	1.048	1.057	1.022	0.973	0.973	0.956	0.928	0.0030961
P28074	Proteasome subunit beta type-5 OS=Homo sapiens OX=9606 GN=PSMB5 PE=1 SV=3	PSMB5	28.48	33.1	8	12	8	1.002	1.007	1.017	0.994	0.992	0.953	0.971	0.111179
P28161	Glutathione S-transferase Mu 2 OS=Homo sapiens OX=9606 GN=GSTM2 PE=1 SV=2	GSTM2	25.744	25.7	5	6	1
P28288	ATP-binding cassette sub-family D member 3 OS=Homo sapiens OX=9606 GN=ABCD3 PE=1 SV=1	ABCD3	75.475	27	15	24	15	0.985	1.001	0.962	1.03	1.046	1.021	1.051	0.021782
P28290	Protein ITPRID2 OS=Homo sapiens OX=9606 GN=ITPRID2 PE=1 SV=3	ITPRID2	138.38	13.5	15	19	15	1.017	0.993	1.039	0.982	0.969	1	0.968	0.110563
P28300	Protein-lysine 6-oxidase OS=Homo sapiens OX=9606 GN=LOX PE=1 SV=2	LOX	46.944	18.5	5	5	5	1.094	0.975	0.949	1.057	0.965	0.917	0.974	0.68446
P28331	NADH-ubiquinone oxidoreductase 75 kDa subunit, mitochondrial OS=Homo sapiens OX=9606 GN=NDUFS1 PE=1 SV=3	NDUFS1	79.467	44.2	23	29	23	0.947	1.002	0.955	1.056	1.043	1.067	1.09	0.0099179
P28340	DNA polymerase delta catalytic subunit OS=Homo sapiens OX=9606 GN=POLD1 PE=1 SV=2	POLD1	123.63	16.7	15	15	15	0.975	1.01	0.985	1.013	1.082	1.062	1.063	0.052222
P28347	Transcriptional enhancer factor TEF-1 OS=Homo sapiens OX=9606 GN=TEAD1 PE=1 SV=2	TEAD1	47.945	6.1	4	4	4
P28370	Probable global transcription activator SNF2L1 OS=Homo sapiens OX=9606 GN=SMARCA1 PE=1 SV=2	SMARCA1	122.6	10.2	12	15	3	0.983	0.989	0.946	1.006	1.004	1.097	1.065	0.127357
P28482	Mitogen-activated protein kinase 1 OS=Homo sapiens OX=9606 GN=MAPK1 PE=1 SV=3	MAPK1	41.389	36.4	12	18	8	0.988	1.033	1.002	0.989	0.985	1.01	0.987	0.44666
P28676	Grancalcin OS=Homo sapiens OX=9606 GN=GCA PE=1 SV=2	GCA	24.01	13.8	3	3	3	0.956	1.068	1.116	0.989	1.014	0.833	0.903	0.25052
P28702	Retinoic acid receptor RXR-beta OS=Homo sapiens OX=9606 GN=RXRB PE=1 SV=2	RXRB	56.921	9.4	5	5	4	0.951	1.053	0.93	1.023	1.095	0.962	1.05	0.41454
P28715	DNA repair protein complementing XP-G cells OS=Homo sapiens OX=9606 GN=ERCC5 PE=1 SV=3	ERCC5	133.11	2.8	2	2	2	0.995	0.907	1.06	1.172	0.886	0.992	1.03	0.80396
P28749	Retinoblastoma-like protein 1 OS=Homo sapiens OX=9606 GN=RBL1 PE=1 SV=3	RBL1	120.85	1.5	1	1	1
P28799	Progranulin OS=Homo sapiens OX=9606 GN=GRN PE=1 SV=2	GRN	63.544	27.5	12	16	12	1.025	0.975	1.02	1.036	0.997	0.945	0.986	0.66564
P28827	Receptor-type tyrosine-protein phosphatase mu OS=Homo sapiens OX=9606 GN=PTPRM PE=1 SV=2	PTPRM	163.68	1.2	2	2	2	1.019	1.032	0.987	1.02	0.961	0.979	0.974	0.30116
P28838	Cytosol aminopeptidase OS=Homo sapiens OX=9606 GN=LAP3 PE=1 SV=3	LAP3	56.166	56.5	24	42	24	1.033	1.017	1.01	0.992	1.009	0.961	0.968	0.106564
P29034	Protein S100-A2 OS=Homo sapiens OX=9606 GN=S100A2 PE=1 SV=3	S100A2	11.117	27.6	4	6	4	0.969	1.037	1.004	0.994	0.988	1.045	1.006	0.83998
P29083	General transcription factor IIE subunit 1 OS=Homo sapiens OX=9606 GN=GTF2E1 PE=1 SV=2	GTF2E1	49.452	10	5	6	5	1.02	0.988	1.035	1.005	1.002	0.971	0.979	0.28824
P29084	Transcription initiation factor IIE subunit beta OS=Homo sapiens OX=9606 GN=GTF2E2 PE=1 SV=1	GTF2E2	33.043	8.9	3	5	3	0.945	0.967	1.243	0.989	0.939	1.061	0.947	0.64284
P29144	Tripeptidyl-peptidase 2 OS=Homo sapiens OX=9606 GN=TPP2 PE=1 SV=4	TPP2	138.35	28.4	29	36	29	1.01	1.026	1	0.966	1.008	0.934	0.958	0.135156
P29218	Inositol monophosphatase 1 OS=Homo sapiens OX=9606 GN=IMPA1 PE=1 SV=1	IMPA1	30.188	45.1	11	18	11	1.062	1.01	1.066	0.964	0.97	0.946	0.918	0.0107172
P29275	Adenosine receptor A2b OS=Homo sapiens OX=9606 GN=ADORA2B PE=1 SV=1	ADORA2B	36.333	2.4	1	1	1
P29279	CCN family member 2 OS=Homo sapiens OX=9606 GN=CCN2 PE=1 SV=2	CCN2	38.091	24.6	9	10	9	1.045	1.072	1.08	0.91	0.912	0.932	0.861	0.00028389
P29317	Ephrin type-A receptor 2 OS=Homo sapiens OX=9606 GN=EPHA2 PE=1 SV=2	EPHA2	108.27	36.1	29	55	28	0.991	0.959	0.95	1.047	1.027	1.033	1.071	0.0078956
P29323	Ephrin type-B receptor 2 OS=Homo sapiens OX=9606 GN=EPHB2 PE=1 SV=5	EPHB2	117.49	14.5	11	15	10	0.915	0.949	1.001	1.063	1.036	1.081	1.11	0.02212
P29353	SHC-transforming protein 1 OS=Homo sapiens OX=9606 GN=SHC1 PE=1 SV=4	SHC1	62.821	18	6	6	6	0.999	1.043	1.033	0.986	0.928	0.897	0.914	0.041822
P29372	DNA-3-methyladenine glycosylase OS=Homo sapiens OX=9606 GN=MPG PE=1 SV=3	MPG	32.868	7.7	2	2	2
P29373	Cellular retinoic acid-binding protein 2 OS=Homo sapiens OX=9606 GN=CRABP2 PE=1 SV=2	CRABP2	15.693	10.9	2	2	2
P29375	Lysine-specific demethylase 5A OS=Homo sapiens OX=9606 GN=KDM5A PE=1 SV=3	KDM5A	192.09	3.3	4	4	4	1.065	1	0.904	1.031	1.042	0.966	1.024	0.66324
P29401	Transketolase OS=Homo sapiens OX=9606 GN=TKT PE=1 SV=3	TKT	67.877	43.2	25	74	25	1.023	0.993	0.985	1.017	0.972	0.981	0.99	0.59246
P29475	Nitric oxide synthase, brain OS=Homo sapiens OX=9606 GN=NOS1 PE=1 SV=2	NOS1	160.97	0.9	1	1	1	1.093	1.085	1.044	0.936	0.919	0.884	0.85	0.00180361
P29536	Leiomodin-1 OS=Homo sapiens OX=9606 GN=LMOD1 PE=1 SV=3	LMOD1	67.029	2.7	2	2	2
P29558	RNA-binding motif, single-stranded-interacting protein 1 OS=Homo sapiens OX=9606 GN=RBMS1 PE=1 SV=3	RBMS1	44.505	7.9	3	11	1	1.101	0.944	0.981	0.906	1.078	0.993	0.984	0.81894
P29590	Protein PML OS=Homo sapiens OX=9606 GN=PML PE=1 SV=3	PML	97.55	19.4	16	22	16	1.003	0.973	1.012	1.004	1.006	0.989	1.004	0.78618
P29597	Non-receptor tyrosine-protein kinase TYK2 OS=Homo sapiens OX=9606 GN=TYK2 PE=1 SV=3	TYK2	133.65	2.4	2	2	2	0.95	0.862	1.198	0.962	1.007	1.034	0.998	0.94796
P29692	Elongation factor 1-delta OS=Homo sapiens OX=9606 GN=EEF1D PE=1 SV=5	EEF1D	31.121	50.9	12	44	10	1.013	1.022	1.032	0.993	0.946	0.961	0.946	0.02118
P29728	2'-5'-oligoadenylate synthase 2 OS=Homo sapiens OX=9606 GN=OAS2 PE=1 SV=3	OAS2	82.43	8.9	5	5	5	1.024	0.955	1.114	0.961	1.015	0.92	0.936	0.28826
P29966	Myristoylated alanine-rich C-kinase substrate OS=Homo sapiens OX=9606 GN=MARCKS PE=1 SV=4	MARCKS	31.554	36.4	8	25	7	1.069	1.046	1.03	0.923	0.913	0.925	0.878	0.00034463
P29992	Guanine nucleotide-binding protein subunit alpha-11 OS=Homo sapiens OX=9606 GN=GNA11 PE=1 SV=2	GNA11	42.123	30.6	9	14	4	1.03	0.98	1.021	1.006	1.008	0.941	0.975	0.40058
P30038	Delta-1-pyrroline-5-carboxylate dehydrogenase, mitochondrial OS=Homo sapiens OX=9606 GN=ALDH4A1 PE=1 SV=3	ALDH4A1	61.719	9.2	5	6	5	1.084	1.016	0.973	0.983	0.924	1.012	0.95	0.28324
P30040	Endoplasmic reticulum resident protein 29 OS=Homo sapiens OX=9606 GN=ERP29 PE=1 SV=4	ERP29	28.993	37.5	11	28	11	1.017	1.032	1.052	0.934	0.949	0.939	0.91	0.00097569
P30041	Peroxiredoxin-6 OS=Homo sapiens OX=9606 GN=PRDX6 PE=1 SV=3	PRDX6	25.035	66.1	14	32	14	1.008	1.004	0.976	0.981	0.995	0.997	0.995	0.68518
P30043	Flavin reductase (NADPH) OS=Homo sapiens OX=9606 GN=BLVRB PE=1 SV=3	BLVRB	22.119	59.7	9	15	9	1.041	1.042	1.009	0.93	1.05	0.972	0.955	0.2687
P30044	Peroxiredoxin-5, mitochondrial OS=Homo sapiens OX=9606 GN=PRDX5 PE=1 SV=4	PRDX5	22.086	47.7	7	17	7	1.06	0.987	1.003	0.994	0.947	0.939	0.944	0.110156
P30046	D-dopachrome decarboxylase OS=Homo sapiens OX=9606 GN=DDT PE=1 SV=3	DDT	12.712	39.8	5	10	5	0.999	0.982	0.98	0.96	0.99	1.033	1.007	0.76772
P30048	Thioredoxin-dependent peroxide reductase, mitochondrial OS=Homo sapiens OX=9606 GN=PRDX3 PE=1 SV=3	PRDX3	27.692	43	9	38	9	0.981	0.984	0.978	1.036	1.033	1.044	1.058	0.000100425
P30049	ATP synthase subunit delta, mitochondrial OS=Homo sapiens OX=9606 GN=ATP5F1D PE=1 SV=2	ATP5F1D	17.49	22.6	3	7	3	1.031	0.932	0.956	0.997	1.089	1.035	1.069	0.165558
P30050	60S ribosomal protein L12 OS=Homo sapiens OX=9606 GN=RPL12 PE=1 SV=1	RPL12	17.818	53.9	7	18	7	0.975	0.985	0.987	1.019	0.945	1.038	1.019	0.6035
P30084	Enoyl-CoA hydratase, mitochondrial OS=Homo sapiens OX=9606 GN=ECHS1 PE=1 SV=4	ECHS1	31.387	35.9	11	25	11	1.009	0.969	1.024	0.999	1.004	1.027	1.009	0.6364
P30085	UMP-CMP kinase OS=Homo sapiens OX=9606 GN=CMPK1 PE=1 SV=3	CMPK1	22.222	32.1	6	16	6	0.99	0.972	0.991	1.05	1.01	1.013	1.041	0.046801
P30086	Phosphatidylethanolamine-binding protein 1 OS=Homo sapiens OX=9606 GN=PEBP1 PE=1 SV=3	PEBP1	21.057	79.7	12	21	12	0.973	1.039	1.002	1.014	0.987	0.987	0.991	0.71016
P30101	Protein disulfide-isomerase A3 OS=Homo sapiens OX=9606 GN=PDIA3 PE=1 SV=4	PDIA3	56.782	58.2	28	86	28	1.019	1.013	1.01	1.011	0.98	0.969	0.973	0.101161
P30153	Serine/threonine-protein phosphatase 2A 65 kDa regulatory subunit A alpha isoform OS=Homo sapiens OX=9606 GN=PPP2R1A PE=1 SV=4	PPP2R1A	65.308	35	18	46	14	0.986	0.998	1.019	0.984	0.982	0.997	0.987	0.28144
P30154	Serine/threonine-protein phosphatase 2A 65 kDa regulatory subunit A beta isoform OS=Homo sapiens OX=9606 GN=PPP2R1B PE=1 SV=3	PPP2R1B	66.213	15	7	10	3	1.071	0.932	1.13	0.916	0.887	1.052	0.911	0.2998
P30260	Cell division cycle protein 27 homolog OS=Homo sapiens OX=9606 GN=CDC27 PE=1 SV=2	CDC27	91.866	15.3	12	14	12	0.974	0.983	0.951	1.027	1.012	1.049	1.062	0.0138629
P30291	Wee1-like protein kinase OS=Homo sapiens OX=9606 GN=WEE1 PE=1 SV=2	WEE1	71.597	1.4	1	1	1
P30405	Peptidyl-prolyl cis-trans isomerase F, mitochondrial OS=Homo sapiens OX=9606 GN=PPIF PE=1 SV=1	PPIF	22.04	48.3	9	22	8	0.989	0.968	1.012	1.025	1.005	1.005	1.022	0.199961
P30408	Transmembrane 4 L6 family member 1 OS=Homo sapiens OX=9606 GN=TM4SF1 PE=1 SV=1	TM4SF1	21.632	4.5	1	2	1
P30414	NK-tumor recognition protein OS=Homo sapiens OX=9606 GN=NKTR PE=1 SV=2	NKTR	165.67	1.4	2	2	2	0.883	1.033	1.033	1.032	0.96	1.079	1.041	0.5372
P30419	Glycylpeptide N-tetradecanoyltransferase 1 OS=Homo sapiens OX=9606 GN=NMT1 PE=1 SV=2	NMT1	56.806	26.6	10	15	9	0.957	0.991	0.995	1.015	1.019	1.015	1.036	0.103717
P30519	Heme oxygenase 2 OS=Homo sapiens OX=9606 GN=HMOX2 PE=1 SV=2	HMOX2	36.032	53.8	12	18	12	0.966	0.971	1.018	1.021	1.019	1.013	1.033	0.190119
P30520	Adenylosuccinate synthetase isozyme 2 OS=Homo sapiens OX=9606 GN=ADSS2 PE=1 SV=3	ADSS2	50.097	37.5	14	27	14	1.042	1.017	0.955	0.968	1.022	0.995	0.99	0.77582
P30530	Tyrosine-protein kinase receptor UFO OS=Homo sapiens OX=9606 GN=AXL PE=1 SV=4	AXL	98.336	23.4	16	18	16	0.887	0.92	0.903	1.091	1.058	1.108	1.202	0.00043661
P30533	Alpha-2-macroglobulin receptor-associated protein OS=Homo sapiens OX=9606 GN=LRPAP1 PE=1 SV=1	LRPAP1	41.465	20.7	8	11	8	1.031	0.997	1.063	0.984	0.974	0.948	0.94	0.046496
P30536	Translocator protein OS=Homo sapiens OX=9606 GN=TSPO PE=1 SV=3	TSPO	18.828	4.1	1	2	1	1.007	0.802	0.937	1.049	1.179	1.085	1.206	0.06498
P30566	Adenylosuccinate lyase OS=Homo sapiens OX=9606 GN=ADSL PE=1 SV=2	ADSL	54.889	17.1	8	15	8	0.988	1.001	1.058	0.949	0.964	0.96	0.943	0.053238
P30622	CAP-Gly domain-containing linker protein 1 OS=Homo sapiens OX=9606 GN=CLIP1 PE=1 SV=2	CLIP1	162.24	26.1	37	50	34	0.984	1.001	1.001	0.99	1.005	1.009	1.006	0.50092
P30626	Sorcin OS=Homo sapiens OX=9606 GN=SRI PE=1 SV=1	SRI	21.676	51	9	23	9	0.98	0.991	1.002	1.018	0.986	0.979	1.003	0.82282
P30679	Guanine nucleotide-binding protein subunit alpha-15 OS=Homo sapiens OX=9606 GN=GNA15 PE=1 SV=2	GNA15	43.568	5.3	2	2	2	0.96	1.085	0.941	1.015	0.977	1.029	1.012	0.78998
P30740	Leukocyte elastase inhibitor OS=Homo sapiens OX=9606 GN=SERPINB1 PE=1 SV=1	SERPINB1	42.741	44.3	17	35	16	1.019	1.023	1.014	0.988	0.978	1.019	0.977	0.133924
P30825	High affinity cationic amino acid transporter 1 OS=Homo sapiens OX=9606 GN=SLC7A1 PE=1 SV=1	SLC7A1	67.638	4.8	3	5	3	0.892	0.939	0.956	1.122	1.078	1.056	1.168	0.0047035
P30837	Aldehyde dehydrogenase X, mitochondrial OS=Homo sapiens OX=9606 GN=ALDH1B1 PE=1 SV=3	ALDH1B1	57.206	24.8	11	18	10	1	0.945	0.943	1.087	1.012	1.039	1.087	0.043097
P30876	DNA-directed RNA polymerase II subunit RPB2 OS=Homo sapiens OX=9606 GN=POLR2B PE=1 SV=1	POLR2B	133.9	15.2	18	20	18	0.968	0.955	0.993	1.063	1.011	1.022	1.062	0.034905
P31040	Succinate dehydrogenase [ubiquinone] flavoprotein subunit, mitochondrial OS=Homo sapiens OX=9606 GN=SDHA PE=1 SV=2	SDHA	72.691	42.3	22	33	22	1.001	0.955	0.964	1.029	1.029	1.049	1.064	0.0167629
P31146	Coronin-1A OS=Homo sapiens OX=9606 GN=CORO1A PE=1 SV=4	CORO1A	51.026	5	2	3	1	0.97	0.915	1.097	0.915	0.977	1.147	1.019	0.85046
P31150	Rab GDP dissociation inhibitor alpha OS=Homo sapiens OX=9606 GN=GDI1 PE=1 SV=2	GDI1	50.582	49.9	17	41	10	1.05	1.064	1.045	0.935	0.948	0.915	0.886	0.00047806
P31153	S-adenosylmethionine synthase isoform type-2 OS=Homo sapiens OX=9606 GN=MAT2A PE=1 SV=1	MAT2A	43.66	33.7	10	17	10	0.983	0.954	1.04	1.036	0.973	0.949	0.994	0.86788
P31327	Carbamoyl-phosphate synthase [ammonia], mitochondrial OS=Homo sapiens OX=9606 GN=CPS1 PE=1 SV=2	CPS1	164.94	2.3	4	5	1
P31350	Ribonucleoside-diphosphate reductase subunit M2 OS=Homo sapiens OX=9606 GN=RRM2 PE=1 SV=1	RRM2	44.877	34.4	11	17	9	0.999	1.001	1.092	1.023	1.046	0.995	0.991	0.8092
P31431	Syndecan-4 OS=Homo sapiens OX=9606 GN=SDC4 PE=1 SV=2	SDC4	21.641	11.1	2	2	2	0.861	0.948	0.868	1.084	1.255	1.05	1.266	0.020622
P31483	Nucleolysin TIA-1 isoform p40 OS=Homo sapiens OX=9606 GN=TIA1 PE=1 SV=3	TIA1	42.963	13.7	5	6	2	0.976	1.039	1.08	0.889	1.083	0.921	0.935	0.35628
P31641	Sodium- and chloride-dependent taurine transporter OS=Homo sapiens OX=9606 GN=SLC6A6 PE=1 SV=2	SLC6A6	69.829	4.2	2	3	2	0.834	0.901	0.932	1.116	1.109	1.185	1.279	0.0032379
P31689	DnaJ homolog subfamily A member 1 OS=Homo sapiens OX=9606 GN=DNAJA1 PE=1 SV=2	DNAJA1	44.868	40.1	13	25	13	0.949	0.975	0.969	1.059	1.025	1.023	1.074	0.0068035
P31749	RAC-alpha serine/threonine-protein kinase OS=Homo sapiens OX=9606 GN=AKT1 PE=1 SV=2	AKT1	55.686	20.2	8	11	5	0.981	0.978	0.992	0.873	1.074	1.125	1.041	0.70358
P31751	RAC-beta serine/threonine-protein kinase OS=Homo sapiens OX=9606 GN=AKT2 PE=1 SV=2	AKT2	55.768	9.4	4	7	1
P31930	Cytochrome b-c1 complex subunit 1, mitochondrial OS=Homo sapiens OX=9606 GN=UQCRC1 PE=1 SV=3	UQCRC1	52.645	39.4	13	24	12	0.979	1.016	0.968	1.028	1.027	1.009	1.034	0.100281
P31937	3-hydroxyisobutyrate dehydrogenase, mitochondrial OS=Homo sapiens OX=9606 GN=HIBADH PE=1 SV=2	HIBADH	35.329	24.4	6	10	6	1.052	1.006	0.959	0.962	0.937	1.027	0.97	0.46692
P31939	Bifunctional purine biosynthesis protein PURH OS=Homo sapiens OX=9606 GN=ATIC PE=1 SV=3	ATIC	64.615	56.6	25	50	25	1.013	1.03	1.005	0.968	0.943	1.004	0.956	0.083438
P31942	Heterogeneous nuclear ribonucleoprotein H3 OS=Homo sapiens OX=9606 GN=HNRNPH3 PE=1 SV=2	HNRNPH3	36.926	41	11	30	10	0.991	1.027	1.001	0.983	0.964	0.973	0.967	0.050559
P31943	Heterogeneous nuclear ribonucleoprotein H OS=Homo sapiens OX=9606 GN=HNRNPH1 PE=1 SV=4	HNRNPH1	49.229	53.2	17	50	8	1.025	1.006	0.956	0.988	1.011	0.965	0.992	0.77788
P31946	14-3-3 protein beta/alpha OS=Homo sapiens OX=9606 GN=YWHAB PE=1 SV=3	YWHAB	28.082	48.4	11	65	5	1.083	1.03	1.014	0.977	0.939	0.931	0.91	0.0195036
P31947	14-3-3 protein sigma OS=Homo sapiens OX=9606 GN=SFN PE=1 SV=1	SFN	27.774	43.1	11	47	8	1.041	1.054	1.05	0.924	0.941	0.938	0.891	6.3902e-05
P31948	Stress-induced-phosphoprotein 1 OS=Homo sapiens OX=9606 GN=STIP1 PE=1 SV=1	STIP1	62.639	58.4	41	106	41	1.027	1.002	1.013	0.984	0.97	1	0.971	0.060384
P31949	Protein S100-A11 OS=Homo sapiens OX=9606 GN=S100A11 PE=1 SV=2	S100A11	11.74	34.3	4	7	4	1.042	1.09	1.084	0.937	0.892	0.896	0.847	0.00143851
P32004	Neural cell adhesion molecule L1 OS=Homo sapiens OX=9606 GN=L1CAM PE=1 SV=2	L1CAM	140	7.3	6	7	6	1.024	0.986	0.97	0.987	1.099	0.988	1.032	0.48536
P32119	Peroxiredoxin-2 OS=Homo sapiens OX=9606 GN=PRDX2 PE=1 SV=5	PRDX2	21.892	54	10	24	9	1.007	1.011	1.042	0.978	0.992	0.944	0.952	0.055161
P32121	Beta-arrestin-2 OS=Homo sapiens OX=9606 GN=ARRB2 PE=1 SV=2	ARRB2	46.105	7.3	2	2	2
P32320	Cytidine deaminase OS=Homo sapiens OX=9606 GN=CDA PE=1 SV=2	CDA	16.185	59.6	5	7	5	0.98	0.993	0.936	1.053	1.042	0.983	1.058	0.113663
P32321	Deoxycytidylate deaminase OS=Homo sapiens OX=9606 GN=DCTD PE=1 SV=2	DCTD	20.016	29.2	4	9	4	1.021	1.035	0.974	0.975	1.019	1.05	1.005	0.88184
P32322	Pyrroline-5-carboxylate reductase 1, mitochondrial OS=Homo sapiens OX=9606 GN=PYCR1 PE=1 SV=2	PYCR1	33.36	41.4	9	11	8	0.947	0.995	0.953	1.034	1.081	1.008	1.079	0.042102
P32455	Guanylate-binding protein 1 OS=Homo sapiens OX=9606 GN=GBP1 PE=1 SV=2	GBP1	67.93	23.1	13	18	8	1.018	1.052	1.044	0.944	0.93	0.966	0.912	0.0034374
P32456	Guanylate-binding protein 2 OS=Homo sapiens OX=9606 GN=GBP2 PE=1 SV=3	GBP2	67.208	12.4	7	8	4	0.987	0.988	0.999	1.033	1.042	1.039	1.047	0.00057925
P32780	General transcription factor IIH subunit 1 OS=Homo sapiens OX=9606 GN=GTF2H1 PE=1 SV=1	GTF2H1	62.031	12.4	6	7	6	0.96	0.921	1.013	1.052	1.031	1.121	1.107	0.052596
P32929	Cystathionine gamma-lyase OS=Homo sapiens OX=9606 GN=CTH PE=1 SV=3	CTH	44.508	11.6	5	5	5	0.998	0.983	1.12	0.992	0.94	0.955	0.931	0.188124
P32969	60S ribosomal protein L9 OS=Homo sapiens OX=9606 GN=RPL9 PE=1 SV=1	RPL9	21.863	39.6	8	25	8	1.031	0.987	1.025	0.988	1.002	0.972	0.973	0.173521
P33121	Long-chain-fatty-acid--CoA ligase 1 OS=Homo sapiens OX=9606 GN=ACSL1 PE=1 SV=1	ACSL1	77.942	16	12	14	10	1.002	0.942	0.981	1.102	1.002	1.021	1.068	0.128045
P33176	Kinesin-1 heavy chain OS=Homo sapiens OX=9606 GN=KIF5B PE=1 SV=1	KIF5B	109.68	58.6	51	97	42	1.006	1.005	0.989	0.981	1.011	1	0.997	0.80666
P33240	Cleavage stimulation factor subunit 2 OS=Homo sapiens OX=9606 GN=CSTF2 PE=1 SV=1	CSTF2	60.959	17.9	7	18	5	1.008	1.029	1.023	1.022	0.949	1.037	0.983	0.56024
P33316	Deoxyuridine 5'-triphosphate nucleotidohydrolase, mitochondrial OS=Homo sapiens OX=9606 GN=DUT PE=1 SV=4	DUT	26.563	32.9	6	10	6	0.916	0.918	0.945	1.071	1.081	1.084	1.164	0.000140366
P33527	Multidrug resistance-associated protein 1 OS=Homo sapiens OX=9606 GN=ABCC1 PE=1 SV=3	ABCC1	171.59	18	21	25	21	0.974	0.98	0.98	1.04	1.027	0.999	1.045	0.021978
P33552	Cyclin-dependent kinases regulatory subunit 2 OS=Homo sapiens OX=9606 GN=CKS2 PE=1 SV=1	CKS2	9.8602	21.5	2	2	1	0.91	0.91	0.886	1.116	1.094	1.149	1.241	0.00021541
P33764	Protein S100-A3 OS=Homo sapiens OX=9606 GN=S100A3 PE=1 SV=1	S100A3	11.713	10.9	1	2	1
P33947	ER lumen protein-retaining receptor 2 OS=Homo sapiens OX=9606 GN=KDELR2 PE=1 SV=1	KDELR2	24.422	3.8	1	2	1	0.887	0.954	0.947	1.152	1.07	1.036	1.169	0.0163828
P33981	Dual specificity protein kinase TTK OS=Homo sapiens OX=9606 GN=TTK PE=1 SV=2	TTK	97.071	2.2	1	1	1
P33991	DNA replication licensing factor MCM4 OS=Homo sapiens OX=9606 GN=MCM4 PE=1 SV=5	MCM4	96.557	18.8	16	20	16	0.973	1.01	0.936	1.034	1.078	1.014	1.071	0.073138
P33992	DNA replication licensing factor MCM5 OS=Homo sapiens OX=9606 GN=MCM5 PE=1 SV=5	MCM5	82.285	37.5	24	34	24	1.005	0.994	0.97	1.005	1.048	1.047	1.044	0.067739
P33993	DNA replication licensing factor MCM7 OS=Homo sapiens OX=9606 GN=MCM7 PE=1 SV=4	MCM7	81.307	27.1	15	21	15	0.975	1.015	1.016	1.036	1.027	1.005	1.021	0.27656
P34059	N-acetylgalactosamine-6-sulfatase OS=Homo sapiens OX=9606 GN=GALNS PE=1 SV=1	GALNS	58.025	5.7	3	4	3	0.916	0.867	1.108	0.953	0.929	1.271	1.091	0.54774
P34741	Syndecan-2 OS=Homo sapiens OX=9606 GN=SDC2 PE=1 SV=2	SDC2	22.16	11.9	2	2	2	1.097	0.854	0.944	1.08	0.99	1.063	1.082	0.34144
P34896	Serine hydroxymethyltransferase, cytosolic OS=Homo sapiens OX=9606 GN=SHMT1 PE=1 SV=1	SHMT1	53.082	17.4	7	13	6	1.099	1.095	0.881	0.947	0.973	1.051	0.966	0.72346
P34897	Serine hydroxymethyltransferase, mitochondrial OS=Homo sapiens OX=9606 GN=SHMT2 PE=1 SV=3	SHMT2	55.992	46.8	19	39	18	0.994	0.996	0.942	1.058	1.021	1.03	1.06	0.049821
P34910	Protein EVI2B OS=Homo sapiens OX=9606 GN=EVI2B PE=1 SV=2	EVI2B	48.666	11.2	4	6	4	0.983	0.919	0.982	1.036	1.046	1.006	1.071	0.052484
P34932	Heat shock 70 kDa protein 4 OS=Homo sapiens OX=9606 GN=HSPA4 PE=1 SV=4	HSPA4	94.33	51.3	42	112	40	1.016	1.004	1.008	0.995	0.981	0.984	0.978	0.0148769
P34949	Mannose-6-phosphate isomerase OS=Homo sapiens OX=9606 GN=MPI PE=1 SV=2	MPI	46.655	17	6	9	6	0.954	0.996	1.035	1.094	1.115	0.805	1.01	0.99648
P35052	Glypican-1 OS=Homo sapiens OX=9606 GN=GPC1 PE=1 SV=2	GPC1	61.68	9.9	5	5	5	0.935	0.997	0.972	1.049	1.025	1.047	1.075	0.022719
P35080	Profilin-2 OS=Homo sapiens OX=9606 GN=PFN2 PE=1 SV=3	PFN2	15.046	27.9	4	6	4	1.077	1.013	1.058	0.928	0.979	0.947	0.907	0.0150007
P35221	Catenin alpha-1 OS=Homo sapiens OX=9606 GN=CTNNA1 PE=1 SV=1	CTNNA1	100.07	32.3	25	35	25	0.921	0.971	0.947	1.082	1.046	1.082	1.131	0.0029353
P35222	Catenin beta-1 OS=Homo sapiens OX=9606 GN=CTNNB1 PE=1 SV=1	CTNNB1	85.496	23.4	14	20	11	0.917	0.902	0.942	1.074	1.061	1.061	1.158	0.00038223
P35226	Polycomb complex protein BMI-1 OS=Homo sapiens OX=9606 GN=BMI1 PE=1 SV=2	BMI1	36.949	8	3	4	3	1.014	1.028	1.012	0.947	1.015	0.98	0.963	0.141158
P35232	Prohibitin OS=Homo sapiens OX=9606 GN=PHB PE=1 SV=1	PHB	29.804	55.5	13	21	13	0.971	1.006	0.979	1.042	0.999	1.046	1.044	0.076296
P35237	Serpin B6 OS=Homo sapiens OX=9606 GN=SERPINB6 PE=1 SV=3	SERPINB6	42.621	46.8	14	25	14	1.024	1.027	1.005	1.035	0.935	0.966	0.961	0.2536
P35241	Radixin OS=Homo sapiens OX=9606 GN=RDX PE=1 SV=1	RDX	68.563	43.2	32	83	17	0.984	0.986	1.029	1.005	1.019	1.025	1.017	0.3472
P35244	Replication protein A 14 kDa subunit OS=Homo sapiens OX=9606 GN=RPA3 PE=1 SV=1	RPA3	13.569	45.5	4	8	4	1.057	1.021	1.029	0.996	0.961	0.929	0.929	0.030897
P35249	Replication factor C subunit 4 OS=Homo sapiens OX=9606 GN=RFC4 PE=1 SV=2	RFC4	39.681	35.8	12	17	12	0.962	0.978	0.964	1.027	1.031	1.081	1.081	0.0108956
P35250	Replication factor C subunit 2 OS=Homo sapiens OX=9606 GN=RFC2 PE=1 SV=3	RFC2	39.157	45.5	14	18	14	0.953	0.984	0.97	0.999	1.028	1.035	1.053	0.021959
P35251	Replication factor C subunit 1 OS=Homo sapiens OX=9606 GN=RFC1 PE=1 SV=4	RFC1	128.25	14.9	14	17	14	0.975	0.981	1.014	1.037	0.978	1.051	1.032	0.28036
P35268	60S ribosomal protein L22 OS=Homo sapiens OX=9606 GN=RPL22 PE=1 SV=2	RPL22	14.787	18.8	2	4	2	0.993	1.016	0.9	1.04	0.977	1.098	1.071	0.24332
P35269	General transcription factor IIF subunit 1 OS=Homo sapiens OX=9606 GN=GTF2F1 PE=1 SV=2	GTF2F1	58.24	14.9	6	8	6	0.972	0.945	0.972	1.088	0.994	1.109	1.105	0.048437
P35270	Sepiapterin reductase OS=Homo sapiens OX=9606 GN=SPR PE=1 SV=1	SPR	28.048	36	8	15	8	0.957	0.993	1.013	1.018	1.035	0.959	1.017	0.60168
P35354	Prostaglandin G/H synthase 2 OS=Homo sapiens OX=9606 GN=PTGS2 PE=1 SV=2	PTGS2	68.995	2.6	1	1	1
P35555	Fibrillin-1 OS=Homo sapiens OX=9606 GN=FBN1 PE=1 SV=4	FBN1	312.3	1.4	2	2	2	0.948	1.071	1.064	0.986	0.989	0.931	0.943	0.26018
P35568	Insulin receptor substrate 1 OS=Homo sapiens OX=9606 GN=IRS1 PE=1 SV=1	IRS1	131.59	11.2	11	11	11	0.953	0.973	0.962	1.022	1.01	1.057	1.07	0.0107567
P35573	Glycogen debranching enzyme OS=Homo sapiens OX=9606 GN=AGL PE=1 SV=3	AGL	174.76	8.6	14	14	14	1.006	1.061	1.052	0.929	1.017	0.957	0.931	0.082543
P35579	Myosin-9 OS=Homo sapiens OX=9606 GN=MYH9 PE=1 SV=4	MYH9	226.53	51.1	102	361	80	1.018	1.027	1.014	0.98	0.984	0.961	0.956	0.005479
P35580	Myosin-10 OS=Homo sapiens OX=9606 GN=MYH10 PE=1 SV=3	MYH10	229	29.9	54	99	33	0.997	1.023	0.983	0.99	1.007	1.01	1.001	0.91922
P35606	Coatomer subunit beta' OS=Homo sapiens OX=9606 GN=COPB2 PE=1 SV=2	COPB2	102.49	38.5	30	64	30	1.019	0.996	1.007	0.981	0.994	1.005	0.986	0.2187
P35610	Sterol O-acyltransferase 1 OS=Homo sapiens OX=9606 GN=SOAT1 PE=1 SV=3	SOAT1	64.734	16.7	7	9	7	1.001	0.938	0.962	1.046	1.055	1.025	1.078	0.022525
P35611	Alpha-adducin OS=Homo sapiens OX=9606 GN=ADD1 PE=1 SV=2	ADD1	80.954	25.4	12	14	12	0.954	1.005	1.022	0.988	0.983	1.019	1.003	0.89498
P35613	Basigin OS=Homo sapiens OX=9606 GN=BSG PE=1 SV=2	BSG	42.2	28.8	9	26	9	0.999	0.945	0.955	1.024	1.042	0.994	1.056	0.068819
P35625	Metalloproteinase inhibitor 3 OS=Homo sapiens OX=9606 GN=TIMP3 PE=1 SV=2	TIMP3	24.145	28	5	7	5	0.987	0.941	0.987	1.02	1.073	1.03	1.071	0.036157
P35637	RNA-binding protein FUS OS=Homo sapiens OX=9606 GN=FUS PE=1 SV=1	FUS	53.425	20.3	10	35	8	0.999	0.924	0.969	1.036	1.082	0.99	1.075	0.103858
P35658	Nuclear pore complex protein Nup214 OS=Homo sapiens OX=9606 GN=NUP214 PE=1 SV=2	NUP214	213.62	19.2	31	46	31	1.001	1.024	1.001	0.966	0.993	0.993	0.976	0.105837
P35659	Protein DEK OS=Homo sapiens OX=9606 GN=DEK PE=1 SV=1	DEK	42.674	25.1	11	27	11	0.939	0.972	0.959	1.075	1.054	1.056	1.11	0.00092186
P35754	Glutaredoxin-1 OS=Homo sapiens OX=9606 GN=GLRX PE=1 SV=2	GLRX	11.776	37.7	4	6	4	1.041	1.065	0.972	0.973	0.945	0.894	0.914	0.071395
P35790	Choline kinase alpha OS=Homo sapiens OX=9606 GN=CHKA PE=1 SV=3	CHKA	52.248	12.3	3	5	3	0.943	0.915	1.139	0.778	1.156	1.121	1.019	0.95586
P35813	Protein phosphatase 1A OS=Homo sapiens OX=9606 GN=PPM1A PE=1 SV=1	PPM1A	42.447	17.3	6	8	6	1.051	0.957	1.071	0.982	0.849	1.015	0.924	0.28328
P35869	Aryl hydrocarbon receptor OS=Homo sapiens OX=9606 GN=AHR PE=1 SV=2	AHR	96.146	7.4	4	4	4	1.038	1.231	0.797	1.026	1.012	0.877	0.951	0.79758
P35914	Hydroxymethylglutaryl-CoA lyase, mitochondrial OS=Homo sapiens OX=9606 GN=HMGCL PE=1 SV=2	HMGCL	34.36	25.8	8	10	8	0.975	0.957	1.046	0.966	0.906	0.984	0.959	0.32114
P35998	26S proteasome regulatory subunit 7 OS=Homo sapiens OX=9606 GN=PSMC2 PE=1 SV=3	PSMC2	48.633	63.7	24	48	24	1.013	1.009	1.012	0.959	0.988	0.979	0.964	0.055018
P36269	Glutathione hydrolase 5 proenzyme OS=Homo sapiens OX=9606 GN=GGT5 PE=1 SV=2	GGT5	62.26	4.3	2	2	2
P36404	ADP-ribosylation factor-like protein 2 OS=Homo sapiens OX=9606 GN=ARL2 PE=1 SV=4	ARL2	20.878	16.3	3	5	3	0.9	0.95	0.933	1.076	1.082	1.106	1.173	0.00088419
P36405	ADP-ribosylation factor-like protein 3 OS=Homo sapiens OX=9606 GN=ARL3 PE=1 SV=2	ARL3	20.455	47.8	7	9	7	0.968	0.993	0.916	1.047	1.051	1.066	1.1	0.0173591
P36406	E3 ubiquitin-protein ligase TRIM23 OS=Homo sapiens OX=9606 GN=TRIM23 PE=1 SV=1	TRIM23	64.066	1.7	1	3	1	0.949	0.881	0.91	1.046	1.112	1.125	1.198	0.0044155
P36507	Dual specificity mitogen-activated protein kinase kinase 2 OS=Homo sapiens OX=9606 GN=MAP2K2 PE=1 SV=1	MAP2K2	44.424	34.8	13	26	9	0.996	0.99	1.017	0.974	0.983	0.984	0.979	0.07672
P36542	ATP synthase subunit gamma, mitochondrial OS=Homo sapiens OX=9606 GN=ATP5F1C PE=1 SV=1	ATP5F1C	32.996	27.9	8	24	8	1.001	0.953	0.955	1.057	1.04	0.994	1.063	0.06794
P36543	V-type proton ATPase subunit E 1 OS=Homo sapiens OX=9606 GN=ATP6V1E1 PE=1 SV=1	ATP6V1E1	26.145	40.7	10	16	10	1.049	1.029	1.03	0.947	0.962	0.966	0.925	0.00086099
P36551	Oxygen-dependent coproporphyrinogen-III oxidase, mitochondrial OS=Homo sapiens OX=9606 GN=CPOX PE=1 SV=3	CPOX	50.151	34.4	15	25	15	0.908	0.945	0.951	1.109	1.081	1.082	1.167	0.00076223
P36578	60S ribosomal protein L4 OS=Homo sapiens OX=9606 GN=RPL4 PE=1 SV=5	RPL4	47.697	39.8	17	48	17	1.01	1.001	1.012	0.992	1.02	0.941	0.977	0.42112
P36639	7,8-dihydro-8-oxoguanine triphosphatase OS=Homo sapiens OX=9606 GN=NUDT1 PE=1 SV=3	NUDT1	22.519	7.6	1	2	1
P36776	Lon protease homolog, mitochondrial OS=Homo sapiens OX=9606 GN=LONP1 PE=1 SV=2	LONP1	106.49	27	21	36	21	0.974	0.989	0.965	1.043	1.052	1.035	1.069	0.00146282
P36871	Phosphoglucomutase-1 OS=Homo sapiens OX=9606 GN=PGM1 PE=1 SV=3	PGM1	61.448	43.1	22	33	22	1.042	1.014	1.035	0.992	0.98	0.939	0.942	0.031525
P36873	Serine/threonine-protein phosphatase PP1-gamma catalytic subunit OS=Homo sapiens OX=9606 GN=PPP1CC PE=1 SV=1	PPP1CC	36.983	41.8	12	25	2	1	1.008	1.013	1.015	1.019	1.027	1.013	0.061601
P36894	Bone morphogenetic protein receptor type-1A OS=Homo sapiens OX=9606 GN=BMPR1A PE=1 SV=2	BMPR1A	60.197	1.7	1	1	1	0.869	0.832	0.96	1.1	1.119	1.199	1.284	0.0072765
P36897	TGF-beta receptor type-1 OS=Homo sapiens OX=9606 GN=TGFBR1 PE=1 SV=1	TGFBR1	55.959	9.9	4	4	4	1.126	0.984	0.998	0.952	0.981	0.942	0.925	0.161659
P36915	Guanine nucleotide-binding protein-like 1 OS=Homo sapiens OX=9606 GN=GNL1 PE=1 SV=2	GNL1	68.66	11.2	5	7	5	1.027	1.029	1.049	0.978	0.98	0.921	0.927	0.024042
P36941	Tumor necrosis factor receptor superfamily member 3 OS=Homo sapiens OX=9606 GN=LTBR PE=1 SV=1	LTBR	46.709	17	5	5	5	0.98	0.974	0.844	1.09	0.937	1.044	1.098	0.23198
P36954	DNA-directed RNA polymerase II subunit RPB9 OS=Homo sapiens OX=9606 GN=POLR2I PE=1 SV=1	POLR2I	14.523	29.6	3	3	3	1.009	1.039	0.82	0.932	1.256	0.971	1.101	0.47926
P36957	Dihydrolipoyllysine-residue succinyltransferase component of 2-oxoglutarate dehydrogenase complex, mitochondrial OS=Homo sapiens OX=9606 GN=DLST PE=1 SV=4	DLST	48.755	24.7	9	14	9	1.02	1.036	0.992	1.009	0.983	1.063	1.002	0.94514
P36959	GMP reductase 1 OS=Homo sapiens OX=9606 GN=GMPR PE=1 SV=1	GMPR	37.418	13.9	4	5	3	0.94	1.01	0.962	1.134	0.99	0.983	1.067	0.28454
P36969	Phospholipid hydroperoxide glutathione peroxidase OS=Homo sapiens OX=9606 GN=GPX4 PE=1 SV=3	GPX4	22.174	47.2	9	12	9	1.009	0.931	1.035	1.004	0.977	1.095	1.034	0.5181
P37108	Signal recognition particle 14 kDa protein OS=Homo sapiens OX=9606 GN=SRP14 PE=1 SV=2	SRP14	14.57	60.3	8	14	8	0.986	1.024	1.017	0.995	0.993	1.007	0.989	0.4452
P37173	TGF-beta receptor type-2 OS=Homo sapiens OX=9606 GN=TGFBR2 PE=1 SV=2	TGFBR2	64.567	29.5	15	22	15	0.98	0.979	0.981	1.019	0.987	1.053	1.04	0.170097
P37198	Nuclear pore glycoprotein p62 OS=Homo sapiens OX=9606 GN=NUP62 PE=1 SV=3	NUP62	53.254	16.7	6	11	6	1.06	0.988	1.052	0.967	0.886	1.033	0.931	0.21602
P37235	Hippocalcin-like protein 1 OS=Homo sapiens OX=9606 GN=HPCAL1 PE=1 SV=3	HPCAL1	22.313	71.5	14	32	14	1.084	1.048	1.057	0.929	0.982	0.92	0.888	0.0062592
P37268	Squalene synthase OS=Homo sapiens OX=9606 GN=FDFT1 PE=1 SV=1	FDFT1	48.115	31.9	11	16	11	0.934	0.971	1.048	1.054	1.004	1.023	1.043	0.30226
P37275	Zinc finger E-box-binding homeobox 1 OS=Homo sapiens OX=9606 GN=ZEB1 PE=1 SV=2	ZEB1	124.07	2	2	2	2	1.018	0.984	0.927	0.98	1.061	1.051	1.056	0.21724
P37802	Transgelin-2 OS=Homo sapiens OX=9606 GN=TAGLN2 PE=1 SV=3	TAGLN2	22.391	79.4	15	52	14	1.01	1.006	1.022	0.995	1.005	0.982	0.982	0.085823
P37837	Transaldolase OS=Homo sapiens OX=9606 GN=TALDO1 PE=1 SV=2	TALDO1	37.54	45.1	18	45	18	1.002	0.964	0.965	1.039	1.016	1.027	1.052	0.024239
P38117	Electron transfer flavoprotein subunit beta OS=Homo sapiens OX=9606 GN=ETFB PE=1 SV=3	ETFB	27.843	54.9	14	22	14	0.996	0.943	1.04	1.01	1.01	1.017	1.019	0.55312
P38159	RNA-binding motif protein, X chromosome OS=Homo sapiens OX=9606 GN=RBMX PE=1 SV=3	RBMX	42.331	51.7	22	45	7	0.995	0.953	0.97	0.988	1.059	1.033	1.056	0.087165
P38398	Breast cancer type 1 susceptibility protein OS=Homo sapiens OX=9606 GN=BRCA1 PE=1 SV=2	BRCA1	207.72	0.6	1	1	1
P38432	Coilin OS=Homo sapiens OX=9606 GN=COIL PE=1 SV=1	COIL	62.608	7.3	4	4	4	0.988	1.064	0.962	1.009	0.985	0.993	0.991	0.80578
P38571	Lysosomal acid lipase/cholesteryl ester hydrolase OS=Homo sapiens OX=9606 GN=LIPA PE=1 SV=2	LIPA	45.418	6.8	2	3	2	1.145	1.07	1.029	0.907	0.885	0.921	0.836	0.0059157
P38606	V-type proton ATPase catalytic subunit A OS=Homo sapiens OX=9606 GN=ATP6V1A PE=1 SV=2	ATP6V1A	68.303	28.4	15	27	15	1.038	1.01	1.057	0.995	0.97	0.936	0.934	0.036958
P38646	Stress-70 protein, mitochondrial OS=Homo sapiens OX=9606 GN=HSPA9 PE=1 SV=2	HSPA9	73.68	46.8	30	96	29	0.971	0.946	0.978	1.051	1.061	1.037	1.088	0.0022398
P38919	Eukaryotic initiation factor 4A-III OS=Homo sapiens OX=9606 GN=EIF4A3 PE=1 SV=4	EIF4A3	46.871	39.4	19	41	15	0.982	0.991	0.984	1.033	1.016	0.99	1.028	0.098398
P38935	DNA-binding protein SMUBP-2 OS=Homo sapiens OX=9606 GN=IGHMBP2 PE=1 SV=3	IGHMBP2	109.15	2.3	2	2	2	1.011	0.996	0.99	1.027	1.093	0.884	1.002	0.98282
P39019	40S ribosomal protein S19 OS=Homo sapiens OX=9606 GN=RPS19 PE=1 SV=2	RPS19	16.06	54.5	9	23	9	1.009	0.987	0.972	1.037	1.012	1.028	1.037	0.049656
P39023	60S ribosomal protein L3 OS=Homo sapiens OX=9606 GN=RPL3 PE=1 SV=2	RPL3	46.108	47.1	20	61	20	1.008	0.985	1.008	0.988	1.011	0.97	0.989	0.49008
P39656	Dolichyl-diphosphooligosaccharide--protein glycosyltransferase 48 kDa subunit OS=Homo sapiens OX=9606 GN=DDOST PE=1 SV=4	DDOST	50.8	26.5	10	18	10	1.027	1.029	0.915	0.994	0.998	1.005	1.009	0.8181
P39687	Acidic leucine-rich nuclear phosphoprotein 32 family member A OS=Homo sapiens OX=9606 GN=ANP32A PE=1 SV=1	ANP32A	28.585	34.5	10	21	8	1.018	1.018	1.01	0.992	1.011	0.931	0.963	0.2681
P39748	Flap endonuclease 1 OS=Homo sapiens OX=9606 GN=FEN1 PE=1 SV=1	FEN1	42.592	38.7	11	15	10	0.951	1.021	0.979	1.033	1.009	1.054	1.049	0.116661
P40121	Macrophage-capping protein OS=Homo sapiens OX=9606 GN=CAPG PE=1 SV=2	CAPG	38.498	37.1	8	39	8	1.054	1.016	1.046	0.97	0.926	0.942	0.911	0.0060013
P40123	Adenylyl cyclase-associated protein 2 OS=Homo sapiens OX=9606 GN=CAP2 PE=1 SV=1	CAP2	52.823	40.5	17	24	16	1.042	0.991	0.984	0.97	0.969	1.003	0.975	0.30582
P40189	Interleukin-6 receptor subunit beta OS=Homo sapiens OX=9606 GN=IL6ST PE=1 SV=2	IL6ST	103.54	16.8	10	10	10	0.988	0.999	0.922	1.019	1.135	0.986	1.079	0.20222
P40222	Alpha-taxilin OS=Homo sapiens OX=9606 GN=TXLNA PE=1 SV=3	TXLNA	61.89	36.8	17	24	17	0.986	0.977	1.013	1.005	0.998	1.04	1.023	0.25506
P40227	T-complex protein 1 subunit zeta OS=Homo sapiens OX=9606 GN=CCT6A PE=1 SV=3	CCT6A	58.024	41.2	21	38	21	1.006	1.005	0.989	1.006	1.006	1.005	1.006	0.41246
P40261	Nicotinamide N-methyltransferase OS=Homo sapiens OX=9606 GN=NNMT PE=1 SV=1	NNMT	29.574	36.4	8	14	8	1.033	0.964	0.988	1.053	1.065	0.996	1.043	0.21776
P40306	Proteasome subunit beta type-10 OS=Homo sapiens OX=9606 GN=PSMB10 PE=1 SV=1	PSMB10	28.936	23.8	6	8	6	1.11	1.073	1.137	0.698	0.94	0.882	0.759	0.036963
P40337	von Hippel-Lindau disease tumor suppressor OS=Homo sapiens OX=9606 GN=VHL PE=1 SV=2	VHL	24.152	11.3	2	2	2
P40429	60S ribosomal protein L13a OS=Homo sapiens OX=9606 GN=RPL13A PE=1 SV=2	RPL13A	23.577	31.5	7	18	7	0.98	1.007	1.005	0.96	1.023	0.981	0.991	0.66314
P40616	ADP-ribosylation factor-like protein 1 OS=Homo sapiens OX=9606 GN=ARL1 PE=1 SV=1	ARL1	20.417	44.2	6	14	6	1.011	1.008	0.988	1.01	1.039	1.033	1.025	0.094104
P40692	DNA mismatch repair protein Mlh1 OS=Homo sapiens OX=9606 GN=MLH1 PE=1 SV=1	MLH1	84.6	10.3	8	12	8	0.968	0.945	0.951	1.036	1.046	1.085	1.106	0.0031447
P40763	Signal transducer and activator of transcription 3 OS=Homo sapiens OX=9606 GN=STAT3 PE=1 SV=2	STAT3	88.067	27.3	17	19	17	1.011	1.01	1.044	0.986	0.972	0.992	0.962	0.037376
P40818	Ubiquitin carboxyl-terminal hydrolase 8 OS=Homo sapiens OX=9606 GN=USP8 PE=1 SV=1	USP8	127.52	8.1	9	10	9	0.97	0.9	0.978	1.027	1.004	1.077	1.091	0.059402
P40855	Peroxisomal biogenesis factor 19 OS=Homo sapiens OX=9606 GN=PEX19 PE=1 SV=1	PEX19	32.806	40.8	9	15	9	1.024	0.993	1.037	1.001	0.997	0.99	0.978	0.177556
P40925	Malate dehydrogenase, cytoplasmic OS=Homo sapiens OX=9606 GN=MDH1 PE=1 SV=4	MDH1	36.426	39.2	15	35	15	1.024	1.027	0.985	1.002	1.001	0.983	0.984	0.32904
P40926	Malate dehydrogenase, mitochondrial OS=Homo sapiens OX=9606 GN=MDH2 PE=1 SV=3	MDH2	35.503	60.4	18	68	18	0.996	1.006	0.98	0.994	1.014	1.023	1.016	0.2272
P40937	Replication factor C subunit 5 OS=Homo sapiens OX=9606 GN=RFC5 PE=1 SV=1	RFC5	38.496	34.1	12	14	12	0.947	0.976	0.997	1.064	0.996	1.07	1.072	0.065278
P40938	Replication factor C subunit 3 OS=Homo sapiens OX=9606 GN=RFC3 PE=1 SV=2	RFC3	40.556	37.9	11	17	11	0.953	0.964	0.989	1.06	0.984	1.043	1.062	0.075098
P40939	Trifunctional enzyme subunit alpha, mitochondrial OS=Homo sapiens OX=9606 GN=HADHA PE=1 SV=2	HADHA	82.999	45.6	29	71	29	0.989	0.975	1.004	1.012	1.026	1.021	1.031	0.031998
P41091	Eukaryotic translation initiation factor 2 subunit 3 OS=Homo sapiens OX=9606 GN=EIF2S3 PE=1 SV=3	EIF2S3	51.109	31.4	13	22	13	1.036	1.034	0.99	0.987	0.977	0.998	0.968	0.1139
P41208	Centrin-2 OS=Homo sapiens OX=9606 GN=CETN2 PE=1 SV=1	CETN2	19.738	9.3	2	3	2	0.987	0.968	0.994	1.058	1.09	0.916	1.039	0.58044
P41212	Transcription factor ETV6 OS=Homo sapiens OX=9606 GN=ETV6 PE=1 SV=1	ETV6	52.999	4.2	2	2	2
P41214	Eukaryotic translation initiation factor 2D OS=Homo sapiens OX=9606 GN=EIF2D PE=1 SV=3	EIF2D	64.706	7.7	5	7	5	1.014	0.962	0.958	1.028	1.063	0.998	1.053	0.116863
P41219	Peripherin OS=Homo sapiens OX=9606 GN=PRPH PE=1 SV=2	PRPH	53.65	8.7	5	22	1	1.114	2.053	1.002	0.262	0.301	1.054	0.388	0.089681
P41223	Protein BUD31 homolog OS=Homo sapiens OX=9606 GN=BUD31 PE=1 SV=2	BUD31	17	32.6	4	5	4	0.958	0.994	0.955	1.037	1.035	1.082	1.085	0.0136046
P41226	Ubiquitin-like modifier-activating enzyme 7 OS=Homo sapiens OX=9606 GN=UBA7 PE=1 SV=2	UBA7	111.69	5.1	4	4	4	0.978	0.958	1.008	1.063	0.953	1.059	1.044	0.33422
P41227	N-alpha-acetyltransferase 10 OS=Homo sapiens OX=9606 GN=NAA10 PE=1 SV=1	NAA10	26.458	32.3	8	14	8	1.059	0.957	1.06	0.925	0.956	0.998	0.936	0.180284
P41229	Lysine-specific demethylase 5C OS=Homo sapiens OX=9606 GN=KDM5C PE=1 SV=2	KDM5C	175.72	4.9	4	4	4	0.812	1.034	1.054	1.006	1.128	0.992	1.078	0.43836
P41236	Protein phosphatase inhibitor 2 OS=Homo sapiens OX=9606 GN=PPP1R2 PE=1 SV=2	PPP1R2	23.015	17.1	3	6	3	1.065	0.944	1.037	1.07	1.057	0.942	1.008	0.90122
P41240	Tyrosine-protein kinase CSK OS=Homo sapiens OX=9606 GN=CSK PE=1 SV=1	CSK	50.704	20	8	12	8	0.971	0.994	1.017	1.001	1.026	1.043	1.03	0.179538
P41247	Patatin-like phospholipase domain-containing protein 4 OS=Homo sapiens OX=9606 GN=PNPLA4 PE=2 SV=3	PNPLA4	27.98	6.7	1	1	1	0.948	0.981	1.093	1.024	0.978	0.979	0.986	0.80448
P41250	Glycine--tRNA ligase OS=Homo sapiens OX=9606 GN=GARS1 PE=1 SV=3	GARS1	83.165	29	21	34	21	1.06	1.015	1.01	0.976	0.996	0.997	0.962	0.086277
P41252	Isoleucine--tRNA ligase, cytoplasmic OS=Homo sapiens OX=9606 GN=IARS PE=1 SV=2	IARS	144.5	32.2	36	63	36	1.004	1.011	0.997	0.978	1.005	1.002	0.991	0.39486
P41567	Eukaryotic translation initiation factor 1 OS=Homo sapiens OX=9606 GN=EIF1 PE=1 SV=1	EIF1	12.732	64.6	6	13	6	0.985	0.891	0.937	1.093	1.053	1.078	1.146	0.0114014
P41743	Protein kinase C iota type OS=Homo sapiens OX=9606 GN=PRKCI PE=1 SV=2	PRKCI	68.262	9.9	5	6	4	0.979	1.201	1.009	0.982	0.936	0.857	0.87	0.143445
P41970	ETS domain-containing protein Elk-3 OS=Homo sapiens OX=9606 GN=ELK3 PE=1 SV=2	ELK3	44.239	3.9	2	2	2
P42025	Beta-centractin OS=Homo sapiens OX=9606 GN=ACTR1B PE=1 SV=1	ACTR1B	42.293	22.1	8	15	4	1.044	1.083	1.08	0.918	0.848	0.999	0.862	0.036778
P42126	Enoyl-CoA delta isomerase 1, mitochondrial OS=Homo sapiens OX=9606 GN=ECI1 PE=1 SV=1	ECI1	32.816	15.2	4	9	4	1.052	1.048	1.006	1.016	0.945	0.942	0.935	0.075781
P42166	Lamina-associated polypeptide 2, isoform alpha OS=Homo sapiens OX=9606 GN=TMPO PE=1 SV=2	TMPO	75.491	50.7	25	53	17	0.999	0.999	1.053	0.993	0.967	0.979	0.963	0.124379
P42167	Lamina-associated polypeptide 2, isoforms beta/gamma OS=Homo sapiens OX=9606 GN=TMPO PE=1 SV=2	TMPO	50.67	47.4	16	41	8	1.054	1.008	1.033	0.915	0.984	1.025	0.945	0.180165
P42224	Signal transducer and activator of transcription 1-alpha/beta OS=Homo sapiens OX=9606 GN=STAT1 PE=1 SV=2	STAT1	87.334	35.5	21	46	21	1.008	0.995	0.986	0.986	0.986	1.008	0.997	0.77164
P42226	Signal transducer and activator of transcription 6 OS=Homo sapiens OX=9606 GN=STAT6 PE=1 SV=1	STAT6	94.134	13	10	15	9	1.042	1.011	1.027	1.016	0.918	0.967	0.942	0.118104
P42285	Exosome RNA helicase MTR4 OS=Homo sapiens OX=9606 GN=MTREX PE=1 SV=3	MTREX	117.8	19.2	17	27	17	0.954	0.995	1.002	0.995	1.046	1.01	1.034	0.192856
P42330	Aldo-keto reductase family 1 member C3 OS=Homo sapiens OX=9606 GN=AKR1C3 PE=1 SV=4	AKR1C3	36.853	61.3	14	20	8	1.08	1.053	0.983	0.895	0.92	0.959	0.89	0.028458
P42336	Phosphatidylinositol 4,5-bisphosphate 3-kinase catalytic subunit alpha isoform OS=Homo sapiens OX=9606 GN=PIK3CA PE=1 SV=2	PIK3CA	124.28	5.1	4	5	4	0.963	0.99	0.956	1.012	1.193	0.904	1.069	0.53664
P42345	Serine/threonine-protein kinase mTOR OS=Homo sapiens OX=9606 GN=MTOR PE=1 SV=1	MTOR	288.89	14	28	31	28	1.013	1.026	1.053	0.998	0.977	0.921	0.937	0.068201
P42356	Phosphatidylinositol 4-kinase alpha OS=Homo sapiens OX=9606 GN=PI4KA PE=1 SV=4	PI4KA	236.83	4.9	9	10	9	0.997	0.982	0.973	0.974	1.017	1.027	1.022	0.2851
P42566	Epidermal growth factor receptor substrate 15 OS=Homo sapiens OX=9606 GN=EPS15 PE=1 SV=2	EPS15	98.655	20.6	17	22	17	1.003	1.04	0.981	0.992	0.973	0.995	0.979	0.31456
P42568	Protein AF-9 OS=Homo sapiens OX=9606 GN=MLLT3 PE=1 SV=2	MLLT3	63.351	2.3	1	1	1
P42574	Caspase-3 OS=Homo sapiens OX=9606 GN=CASP3 PE=1 SV=2	CASP3	31.608	8.7	3	4	3	0.732	1.008	0.991	1.177	1.015	1.002	1.17	0.22978
P42575	Caspase-2 OS=Homo sapiens OX=9606 GN=CASP2 PE=1 SV=2	CASP2	50.685	3.5	1	1	1
P42677	40S ribosomal protein S27 OS=Homo sapiens OX=9606 GN=RPS27 PE=1 SV=3	RPS27	9.461	39.3	4	12	2
P42684	Tyrosine-protein kinase ABL2 OS=Homo sapiens OX=9606 GN=ABL2 PE=1 SV=1	ABL2	128.34	2.9	2	2	2	0.986	1.041	1.334	1.066	0.526	0.991	0.769	0.2834
P42694	Probable helicase with zinc finger domain OS=Homo sapiens OX=9606 GN=HELZ PE=1 SV=2	HELZ	218.97	0.4	1	2	1
P42695	Condensin-2 complex subunit D3 OS=Homo sapiens OX=9606 GN=NCAPD3 PE=1 SV=2	NCAPD3	168.89	3.4	4	4	4	1.167	1.036	0.999	0.864	1.015	0.884	0.863	0.098203
P42696	RNA-binding protein 34 OS=Homo sapiens OX=9606 GN=RBM34 PE=1 SV=2	RBM34	48.564	29.1	11	15	11	1.015	0.999	0.962	0.956	0.981	1.019	0.993	0.79346
P42702	Leukemia inhibitory factor receptor OS=Homo sapiens OX=9606 GN=LIFR PE=1 SV=1	LIFR	123.74	2.8	3	3	3
P42704	Leucine-rich PPR motif-containing protein, mitochondrial OS=Homo sapiens OX=9606 GN=LRPPRC PE=1 SV=3	LRPPRC	157.9	52.5	65	149	64	0.958	0.967	0.972	1.016	1.042	1.043	1.07	0.0020805
P42765	3-ketoacyl-CoA thiolase, mitochondrial OS=Homo sapiens OX=9606 GN=ACAA2 PE=1 SV=2	ACAA2	41.924	58.9	17	29	17	0.965	1.037	1.011	0.999	1	0.997	0.994	0.8277
P42766	60S ribosomal protein L35 OS=Homo sapiens OX=9606 GN=RPL35 PE=1 SV=2	RPL35	14.551	35	5	14	5	1.019	1.014	1.009	0.993	0.972	0.997	0.974	0.033317
P42785	Lysosomal Pro-X carboxypeptidase OS=Homo sapiens OX=9606 GN=PRCP PE=1 SV=1	PRCP	55.799	10.1	4	5	4	1.05	1.012	1	0.905	0.95	1.04	0.945	0.25472
P42858	Huntingtin OS=Homo sapiens OX=9606 GN=HTT PE=1 SV=2	HTT	347.6	4.3	10	11	10	0.944	1.059	1.031	1.035	0.905	1.027	0.978	0.70064
P42892	Endothelin-converting enzyme 1 OS=Homo sapiens OX=9606 GN=ECE1 PE=1 SV=2	ECE1	87.163	27.8	19	27	19	0.997	1.007	1.002	0.971	0.984	1.029	0.993	0.68934
P42898	Methylenetetrahydrofolate reductase OS=Homo sapiens OX=9606 GN=MTHFR PE=1 SV=3	MTHFR	74.596	4.3	2	2	2
P43003	Excitatory amino acid transporter 1 OS=Homo sapiens OX=9606 GN=SLC1A3 PE=1 SV=1	SLC1A3	59.572	2.2	1	2	1	0.885	0.913	0.878	1.18	1.188	1.021	1.266	0.0100047
P43034	Platelet-activating factor acetylhydrolase IB subunit alpha OS=Homo sapiens OX=9606 GN=PAFAH1B1 PE=1 SV=2	PAFAH1B1	46.637	49.3	15	30	15	1.035	0.991	1.041	1.004	1.01	0.945	0.965	0.2426
P43121	Cell surface glycoprotein MUC18 OS=Homo sapiens OX=9606 GN=MCAM PE=1 SV=2	MCAM	71.607	20.4	11	14	11	0.965	1.034	1.015	1.005	0.922	1.018	0.977	0.56002
P43155	Carnitine O-acetyltransferase OS=Homo sapiens OX=9606 GN=CRAT PE=1 SV=5	CRAT	70.857	16.9	10	13	10	1.05	1.035	0.958	0.958	1.025	1.005	0.982	0.6356
P43243	Matrin-3 OS=Homo sapiens OX=9606 GN=MATR3 PE=1 SV=2	MATR3	94.622	26.2	18	44	18	0.993	0.954	0.991	1.025	1.043	1.019	1.051	0.028481
P43246	DNA mismatch repair protein Msh2 OS=Homo sapiens OX=9606 GN=MSH2 PE=1 SV=1	MSH2	104.74	21	20	26	20	0.996	0.99	0.998	0.981	1.018	1.01	1.008	0.51466
P43251	Biotinidase OS=Homo sapiens OX=9606 GN=BTD PE=1 SV=2	BTD	61.132	2.4	1	1	1	1.022	1.014	1.051	0.956	0.976	0.971	0.94	0.0080584
P43304	Glycerol-3-phosphate dehydrogenase, mitochondrial OS=Homo sapiens OX=9606 GN=GPD2 PE=1 SV=3	GPD2	80.852	41	28	40	28	0.982	1.001	0.98	1.046	1.022	1.022	1.043	0.0150374
P43307	Translocon-associated protein subunit alpha OS=Homo sapiens OX=9606 GN=SSR1 PE=1 SV=3	SSR1	32.235	24.1	4	12	4	0.981	1.043	1.043	0.941	1.07	0.996	0.98	0.65064
P43353	Aldehyde dehydrogenase family 3 member B1 OS=Homo sapiens OX=9606 GN=ALDH3B1 PE=1 SV=1	ALDH3B1	51.839	16.5	6	6	6	1.031	1.044	0.889	1.059	0.926	0.999	1.007	0.90928
P43378	Tyrosine-protein phosphatase non-receptor type 9 OS=Homo sapiens OX=9606 GN=PTPN9 PE=1 SV=1	PTPN9	68.019	7.3	4	4	4	0.959	1.046	1.054	1.008	0.962	0.966	0.96	0.29814
P43487	Ran-specific GTPase-activating protein OS=Homo sapiens OX=9606 GN=RANBP1 PE=1 SV=1	RANBP1	23.31	35.3	5	15	5	0.973	1.049	1.043	0.99	0.982	0.967	0.959	0.174496
P43490	Nicotinamide phosphoribosyltransferase OS=Homo sapiens OX=9606 GN=NAMPT PE=1 SV=1	NAMPT	55.52	54	25	47	25	1.004	1.027	1.057	0.954	0.965	0.984	0.94	0.024021
P43686	26S proteasome regulatory subunit 6B OS=Homo sapiens OX=9606 GN=PSMC4 PE=1 SV=2	PSMC4	47.366	44.7	19	34	19	1.016	1.007	1.01	0.994	0.946	1.008	0.972	0.2767
P43897	Elongation factor Ts, mitochondrial OS=Homo sapiens OX=9606 GN=TSFM PE=1 SV=2	TSFM	35.39	19.4	4	4	4	0.936	1.107	0.998	1.185	0.802	0.966	0.971	0.763
P45877	Peptidyl-prolyl cis-trans isomerase C OS=Homo sapiens OX=9606 GN=PPIC PE=1 SV=1	PPIC	22.763	9.9	2	3	2	0.943	1.038	0.999	1.094	0.955	0.98	1.016	0.77506
P45880	Voltage-dependent anion-selective channel protein 2 OS=Homo sapiens OX=9606 GN=VDAC2 PE=1 SV=2	VDAC2	31.566	55.1	14	40	14	0.978	0.959	0.962	1.023	1.059	1.02	1.07	0.0074589
P45954	Short/branched chain specific acyl-CoA dehydrogenase, mitochondrial OS=Homo sapiens OX=9606 GN=ACADSB PE=1 SV=1	ACADSB	47.485	22.7	8	8	8	0.967	1.012	1.007	1.018	1.018	0.987	1.012	0.52202
P45973	Chromobox protein homolog 5 OS=Homo sapiens OX=9606 GN=CBX5 PE=1 SV=1	CBX5	22.225	51.3	11	17	11	0.998	0.983	0.977	1.071	0.989	1.026	1.043	0.154257
P45974	Ubiquitin carboxyl-terminal hydrolase 5 OS=Homo sapiens OX=9606 GN=USP5 PE=1 SV=2	USP5	95.785	30.8	20	37	19	1.005	1.011	1.02	0.968	1.02	0.959	0.971	0.20056
P45983	Mitogen-activated protein kinase 8 OS=Homo sapiens OX=9606 GN=MAPK8 PE=1 SV=2	MAPK8	48.295	5.4	2	2	2
P45985	Dual specificity mitogen-activated protein kinase kinase 4 OS=Homo sapiens OX=9606 GN=MAP2K4 PE=1 SV=1	MAP2K4	44.287	8.5	3	4	3	0.994	1.025	0.995	0.957	1.038	0.994	0.992	0.74838
P46013	Proliferation marker protein Ki-67 OS=Homo sapiens OX=9606 GN=MKI67 PE=1 SV=2	MKI67	358.69	43.2	104	156	104	0.98	0.977	0.994	1.031	1.015	1.024	1.04	0.0047849
P46060	Ran GTPase-activating protein 1 OS=Homo sapiens OX=9606 GN=RANGAP1 PE=1 SV=1	RANGAP1	63.541	35.3	18	34	18	0.977	1.01	0.986	1.022	1.001	0.988	1.013	0.41464
P46063	ATP-dependent DNA helicase Q1 OS=Homo sapiens OX=9606 GN=RECQL PE=1 SV=3	RECQL	73.457	29.4	16	19	16	0.995	0.989	0.994	0.997	1.001	1.013	1.011	0.098802
P46087	Probable 28S rRNA (cytosine(4447)-C(5))-methyltransferase OS=Homo sapiens OX=9606 GN=NOP2 PE=1 SV=2	NOP2	89.301	31.2	21	32	21	0.978	0.985	1.033	0.991	0.986	1.024	1.002	0.93458
P46100	Transcriptional regulator ATRX OS=Homo sapiens OX=9606 GN=ATRX PE=1 SV=5	ATRX	282.58	4.7	9	9	9	1.009	0.985	0.931	0.99	1.053	1.054	1.059	0.144017
P46108	Adapter molecule crk OS=Homo sapiens OX=9606 GN=CRK PE=1 SV=2	CRK	33.83	29.3	8	17	8	1.013	0.989	1.033	0.966	0.914	1.01	0.952	0.190378
P46109	Crk-like protein OS=Homo sapiens OX=9606 GN=CRKL PE=1 SV=1	CRKL	33.777	32.3	7	11	7	1.011	0.983	1.115	0.936	0.932	0.995	0.921	0.135564
P46199	Translation initiation factor IF-2, mitochondrial OS=Homo sapiens OX=9606 GN=MTIF2 PE=1 SV=2	MTIF2	81.316	10.3	7	7	7	0.904	1.028	1.01	1.011	1.034	1.032	1.046	0.31952
P46379	Large proline-rich protein BAG6 OS=Homo sapiens OX=9606 GN=BAG6 PE=1 SV=2	BAG6	119.41	16.1	15	21	15	0.951	0.984	0.957	1.019	1.101	1.055	1.098	0.0197429
P46459	Vesicle-fusing ATPase OS=Homo sapiens OX=9606 GN=NSF PE=1 SV=3	NSF	82.593	31.6	22	34	21	1.034	1.017	1.038	0.955	0.955	0.974	0.934	0.00163866
P46531	Neurogenic locus notch homolog protein 1 OS=Homo sapiens OX=9606 GN=NOTCH1 PE=1 SV=4	NOTCH1	272.5	1.6	4	4	3	0.939	1.021	1.134	1.015	0.957	0.924	0.936	0.35452
P46734	Dual specificity mitogen-activated protein kinase kinase 3 OS=Homo sapiens OX=9606 GN=MAP2K3 PE=1 SV=2	MAP2K3	39.318	26.2	8	11	8	0.995	1.025	0.981	0.984	1.003	1.023	1.003	0.86784
P46736	Lys-63-specific deubiquitinase BRCC36 OS=Homo sapiens OX=9606 GN=BRCC3 PE=1 SV=2	BRCC3	36.072	6	1	1	1	0.881	1.022	1.161	0.962	0.985	0.986	0.957	0.68642
P46776	60S ribosomal protein L27a OS=Homo sapiens OX=9606 GN=RPL27A PE=1 SV=2	RPL27A	16.561	28.4	5	10	5	1.018	0.979	0.974	1.004	1.005	1.033	1.024	0.23042
P46777	60S ribosomal protein L5 OS=Homo sapiens OX=9606 GN=RPL5 PE=1 SV=3	RPL5	34.362	39.4	12	58	12	1.032	1.03	1.016	0.972	0.989	0.969	0.952	0.0035809
P46778	60S ribosomal protein L21 OS=Homo sapiens OX=9606 GN=RPL21 PE=1 SV=2	RPL21	18.565	41.2	8	27	8	1.026	1.006	1.054	0.954	1.012	0.983	0.956	0.104439
P46779	60S ribosomal protein L28 OS=Homo sapiens OX=9606 GN=RPL28 PE=1 SV=3	RPL28	15.747	51.8	9	19	9	0.973	0.968	1.044	1.007	1.01	0.966	0.999	0.99266
P46781	40S ribosomal protein S9 OS=Homo sapiens OX=9606 GN=RPS9 PE=1 SV=3	RPS9	22.591	34	10	22	10	0.966	0.965	0.959	1.038	1.02	1.018	1.064	0.00069788
P46782	40S ribosomal protein S5 OS=Homo sapiens OX=9606 GN=RPS5 PE=1 SV=4	RPS5	22.876	31.4	7	23	7	1	0.997	0.951	1.033	0.98	0.991	1.019	0.45608
P46783	40S ribosomal protein S10 OS=Homo sapiens OX=9606 GN=RPS10 PE=1 SV=1	RPS10	18.898	47.3	10	29	9	0.998	0.96	0.914	1.063	1.044	1.041	1.096	0.024537
P46821	Microtubule-associated protein 1B OS=Homo sapiens OX=9606 GN=MAP1B PE=1 SV=2	MAP1B	270.63	36.2	71	119	71	1.017	1.011	0.988	0.997	0.982	0.994	0.986	0.22456
P46926	Glucosamine-6-phosphate isomerase 1 OS=Homo sapiens OX=9606 GN=GNPDA1 PE=1 SV=1	GNPDA1	32.668	42.6	9	20	6	1.02	0.969	1.053	0.979	0.917	0.995	0.95	0.21674
P46934	E3 ubiquitin-protein ligase NEDD4 OS=Homo sapiens OX=9606 GN=NEDD4 PE=1 SV=4	NEDD4	149.11	11.8	14	16	10	0.923	1.066	0.935	0.975	1.009	1.053	1.039	0.48206
P46937	Transcriptional coactivator YAP1 OS=Homo sapiens OX=9606 GN=YAP1 PE=1 SV=2	YAP1	54.461	35.9	12	16	11	1.005	1.013	1.038	1.009	1.029	0.96	0.981	0.44136
P46939	Utrophin OS=Homo sapiens OX=9606 GN=UTRN PE=1 SV=2	UTRN	394.46	20.7	62	81	62	1.02	1.027	1.005	0.994	0.976	0.971	0.964	0.0178754
P46940	Ras GTPase-activating-like protein IQGAP1 OS=Homo sapiens OX=9606 GN=IQGAP1 PE=1 SV=1	IQGAP1	189.25	42.8	62	146	59	1.004	1.018	1.005	0.99	0.966	0.998	0.976	0.085338
P46976	Glycogenin-1 OS=Homo sapiens OX=9606 GN=GYG1 PE=1 SV=4	GYG1	39.383	20	6	10	6	1.01	1.052	1.017	0.971	0.934	0.938	0.923	0.0105764
P46977	Dolichyl-diphosphooligosaccharide--protein glycosyltransferase subunit STT3A OS=Homo sapiens OX=9606 GN=STT3A PE=1 SV=2	STT3A	80.529	15.2	13	18	12	0.934	0.964	0.95	1.049	1.078	1.088	1.129	0.00105677
P47224	Guanine nucleotide exchange factor MSS4 OS=Homo sapiens OX=9606 GN=RABIF PE=1 SV=2	RABIF	13.839	7.3	1	1	1	0.967	0.984	0.985	1.041	1.021	1.021	1.05	0.0051789
P47755	F-actin-capping protein subunit alpha-2 OS=Homo sapiens OX=9606 GN=CAPZA2 PE=1 SV=3	CAPZA2	32.949	60.8	12	20	10	1.039	1.021	1.031	0.946	0.951	0.964	0.926	0.00051684
P47756	F-actin-capping protein subunit beta OS=Homo sapiens OX=9606 GN=CAPZB PE=1 SV=4	CAPZB	31.35	37.5	12	30	12	1.017	1.049	1.06	0.955	0.976	0.934	0.917	0.0080049
P47813	Eukaryotic translation initiation factor 1A, X-chromosomal OS=Homo sapiens OX=9606 GN=EIF1AX PE=1 SV=2	EIF1AX	16.46	25	4	9	4	1.005	1.031	1	0.968	0.982	0.986	0.967	0.038245
P47897	Glutamine--tRNA ligase OS=Homo sapiens OX=9606 GN=QARS PE=1 SV=1	QARS	87.798	40	26	52	25	1.004	1.003	1.026	1.012	1.024	1.019	1.007	0.4227
P47914	60S ribosomal protein L29 OS=Homo sapiens OX=9606 GN=RPL29 PE=1 SV=2	RPL29	17.752	18.9	3	6	3	1.065	1.026	0.897	1.082	0.913	0.953	0.987	0.86284
P47974	mRNA decay activator protein ZFP36L2 OS=Homo sapiens OX=9606 GN=ZFP36L2 PE=1 SV=3	ZFP36L2	51.062	6.7	3	3	3	0.934	1.032	1.058	0.985	0.979	1.016	0.985	0.75398
P47985	Cytochrome b-c1 complex subunit Rieske, mitochondrial OS=Homo sapiens OX=9606 GN=UQCRFS1 PE=1 SV=2	UQCRFS1	29.668	16.1	4	7	4	0.995	1.012	0.919	1.034	1.024	1.008	1.048	0.195422
P48047	ATP synthase subunit O, mitochondrial OS=Homo sapiens OX=9606 GN=ATP5PO PE=1 SV=1	ATP5PO	23.277	56.8	10	23	10	0.963	0.977	0.963	1.069	0.99	1.073	1.079	0.04774
P48059	LIM and senescent cell antigen-like-containing domain protein 1 OS=Homo sapiens OX=9606 GN=LIMS1 PE=1 SV=4	LIMS1	37.251	34.2	9	13	6	1.025	0.979	0.961	1.041	0.934	1.058	1.023	0.6471
P48060	Glioma pathogenesis-related protein 1 OS=Homo sapiens OX=9606 GN=GLIPR1 PE=1 SV=3	GLIPR1	30.366	4.5	1	1	1	0.794	0.995	0.857	1.125	1.11	1.196	1.297	0.0197768
P48147	Prolyl endopeptidase OS=Homo sapiens OX=9606 GN=PREP PE=1 SV=2	PREP	80.699	41.7	24	37	24	1.01	1.047	1.038	0.945	0.952	0.96	0.923	0.0024443
P48163	NADP-dependent malic enzyme OS=Homo sapiens OX=9606 GN=ME1 PE=1 SV=1	ME1	64.149	21.9	12	19	12	1.059	0.945	1.044	0.96	1.019	0.949	0.961	0.40216
P48200	Iron-responsive element-binding protein 2 OS=Homo sapiens OX=9606 GN=IREB2 PE=1 SV=4	IREB2	105.06	1.9	2	2	2
P48307	Tissue factor pathway inhibitor 2 OS=Homo sapiens OX=9606 GN=TFPI2 PE=1 SV=1	TFPI2	26.934	4.7	1	1	1	1.105	1.242	0.926	0.835	0.905	0.938	0.818	0.101902
P48382	DNA-binding protein RFX5 OS=Homo sapiens OX=9606 GN=RFX5 PE=1 SV=1	RFX5	65.322	9.3	5	6	5	1.012	1.057	0.984	0.965	0.93	1.003	0.949	0.158823
P48426	Phosphatidylinositol 5-phosphate 4-kinase type-2 alpha OS=Homo sapiens OX=9606 GN=PIP4K2A PE=1 SV=2	PIP4K2A	46.224	16.5	6	11	3	0.998	0.984	1.021	0.953	1.007	0.93	0.962	0.20804
P48444	Coatomer subunit delta OS=Homo sapiens OX=9606 GN=ARCN1 PE=1 SV=1	ARCN1	57.21	34.6	21	47	21	1.006	0.974	0.992	1.023	0.984	1.006	1.014	0.4035
P48449	Lanosterol synthase OS=Homo sapiens OX=9606 GN=LSS PE=1 SV=1	LSS	83.308	14.1	9	13	9	1.03	1.076	0.944	0.973	0.993	0.978	0.965	0.47546
P48506	Glutamate--cysteine ligase catalytic subunit OS=Homo sapiens OX=9606 GN=GCLC PE=1 SV=2	GCLC	72.765	11.6	7	13	6	0.969	1.011	1.038	1.001	0.983	0.975	0.98	0.4177
P48507	Glutamate--cysteine ligase regulatory subunit OS=Homo sapiens OX=9606 GN=GCLM PE=1 SV=1	GCLM	30.727	31	7	9	7	0.979	0.918	0.951	1.024	1.023	1.07	1.094	0.0190951
P48509	CD151 antigen OS=Homo sapiens OX=9606 GN=CD151 PE=1 SV=3	CD151	28.295	17.4	5	9	5	0.936	1.023	0.975	1.028	1.026	1.03	1.051	0.188357
P48556	26S proteasome non-ATPase regulatory subunit 8 OS=Homo sapiens OX=9606 GN=PSMD8 PE=1 SV=2	PSMD8	39.611	32.3	10	19	10	1.06	1.004	1.073	0.927	0.989	0.984	0.924	0.054325
P48634	Protein PRRC2A OS=Homo sapiens OX=9606 GN=PRRC2A PE=1 SV=3	PRRC2A	228.86	17.1	29	35	28	0.99	0.977	0.962	1.044	1.018	1.017	1.051	0.0138409
P48637	Glutathione synthetase OS=Homo sapiens OX=9606 GN=GSS PE=1 SV=1	GSS	52.384	40.9	19	33	19	1.071	1.018	1.036	0.976	0.934	0.944	0.913	0.0104177
P48643	T-complex protein 1 subunit epsilon OS=Homo sapiens OX=9606 GN=CCT5 PE=1 SV=1	CCT5	59.67	52.5	29	62	29	1.006	0.979	0.994	0.999	1.001	1.007	1.009	0.31652
P48651	Phosphatidylserine synthase 1 OS=Homo sapiens OX=9606 GN=PTDSS1 PE=1 SV=1	PTDSS1	55.527	10.4	5	5	5	0.791	0.965	0.81	1.217	1.138	1.168	1.373	0.008155
P48681	Nestin OS=Homo sapiens OX=9606 GN=NES PE=1 SV=2	NES	177.44	1.1	1	1	1
P48723	Heat shock 70 kDa protein 13 OS=Homo sapiens OX=9606 GN=HSPA13 PE=1 SV=1	HSPA13	51.927	13	5	7	5	0.949	1.039	1.023	0.945	0.982	0.992	0.969	0.39006
P48729	Casein kinase I isoform alpha OS=Homo sapiens OX=9606 GN=CSNK1A1 PE=1 SV=2	CSNK1A1	38.914	24	8	11	7	0.935	0.923	0.97	1.092	1.121	1.059	1.157	0.002765
P48730	Casein kinase I isoform delta OS=Homo sapiens OX=9606 GN=CSNK1D PE=1 SV=2	CSNK1D	47.33	11.6	5	6	1
P48735	Isocitrate dehydrogenase [NADP], mitochondrial OS=Homo sapiens OX=9606 GN=IDH2 PE=1 SV=2	IDH2	50.909	25.2	11	18	11	0.929	0.997	1.007	1.044	1.013	1.066	1.065	0.097879
P48739	Phosphatidylinositol transfer protein beta isoform OS=Homo sapiens OX=9606 GN=PITPNB PE=1 SV=2	PITPNB	31.54	49.1	11	23	9	1.036	0.993	0.965	0.971	1.044	0.978	1	0.98926
P48960	CD97 antigen OS=Homo sapiens OX=9606 GN=CD97 PE=1 SV=4	CD97	91.868	27.4	16	27	16	1.058	0.986	1.055	0.963	0.982	0.951	0.934	0.053637
P49005	DNA polymerase delta subunit 2 OS=Homo sapiens OX=9606 GN=POLD2 PE=1 SV=1	POLD2	51.289	20	9	12	9	1.074	0.977	1.046	0.859	1.059	1.054	0.96	0.57814
P49006	MARCKS-related protein OS=Homo sapiens OX=9606 GN=MARCKSL1 PE=1 SV=2	MARCKSL1	19.529	27.2	5	8	4	1.081	1.087	1.064	0.943	0.908	0.95	0.867	0.00074135
P49023	Paxillin OS=Homo sapiens OX=9606 GN=PXN PE=1 SV=3	PXN	64.505	43.3	19	27	19	1.048	1.01	0.997	0.978	0.978	0.996	0.966	0.102022
P49069	Calcium signal-modulating cyclophilin ligand OS=Homo sapiens OX=9606 GN=CAMLG PE=1 SV=1	CAMLG	32.952	10.5	2	2	2	0.961	0.841	1.17	1.059	1.06	0.924	1.024	0.786
P49137	MAP kinase-activated protein kinase 2 OS=Homo sapiens OX=9606 GN=MAPKAPK2 PE=1 SV=1	MAPKAPK2	45.567	16.2	8	9	6	1.063	0.998	1.07	0.869	0.986	0.998	0.911	0.129218
P49184	Deoxyribonuclease-1-like 1 OS=Homo sapiens OX=9606 GN=DNASE1L1 PE=1 SV=1	DNASE1L1	33.892	6	1	1	1
P49189	4-trimethylaminobutyraldehyde dehydrogenase OS=Homo sapiens OX=9606 GN=ALDH9A1 PE=1 SV=3	ALDH9A1	53.801	46	19	41	19	1.016	1.006	1.009	0.973	0.976	0.987	0.969	0.0036963
P49207	60S ribosomal protein L34 OS=Homo sapiens OX=9606 GN=RPL34 PE=1 SV=3	RPL34	13.293	36.8	6	15	6	0.994	0.997	0.981	1.013	0.988	0.992	1.007	0.48882
P49247	Ribose-5-phosphate isomerase OS=Homo sapiens OX=9606 GN=RPIA PE=1 SV=3	RPIA	33.269	8	2	3	2	1.061	0.922	1.105	0.887	1.032	0.986	0.941	0.44392
P49257	Protein ERGIC-53 OS=Homo sapiens OX=9606 GN=LMAN1 PE=1 SV=2	LMAN1	57.548	39	18	38	18	0.994	0.998	0.986	1.01	0.963	1.058	1.018	0.59982
P49281	Natural resistance-associated macrophage protein 2 OS=Homo sapiens OX=9606 GN=SLC11A2 PE=1 SV=2	SLC11A2	62.265	1.9	1	1	1	1.037	1.008	0.952	1.017	0.981	1.01	1.004	0.88664
P49321	Nuclear autoantigenic sperm protein OS=Homo sapiens OX=9606 GN=NASP PE=1 SV=2	NASP	85.237	30.8	19	33	19	1.029	1.005	1.035	1.008	0.976	0.954	0.957	0.075221
P49327	Fatty acid synthase OS=Homo sapiens OX=9606 GN=FASN PE=1 SV=3	FASN	273.42	40.3	79	166	79	0.964	0.976	0.97	1.026	1.03	1.033	1.062	0.000123345
P49336	Cyclin-dependent kinase 8 OS=Homo sapiens OX=9606 GN=CDK8 PE=1 SV=1	CDK8	53.283	5	2	2	2	0.993	0.937	1.025	0.985	1.012	1.066	1.037	0.36188
P49354	Protein farnesyltransferase/geranylgeranyltransferase type-1 subunit alpha OS=Homo sapiens OX=9606 GN=FNTA PE=1 SV=1	FNTA	44.408	16.9	7	10	7	1.135	0.935	1.046	0.995	0.976	0.909	0.924	0.28916
P49356	Protein farnesyltransferase subunit beta OS=Homo sapiens OX=9606 GN=FNTB PE=1 SV=1	FNTB	48.773	3.7	1	1	1
P49366	Deoxyhypusine synthase OS=Homo sapiens OX=9606 GN=DHPS PE=1 SV=1	DHPS	40.97	24.9	7	9	7	1.035	1.006	1.137	0.909	0.911	0.954	0.873	0.028475
P49368	T-complex protein 1 subunit gamma OS=Homo sapiens OX=9606 GN=CCT3 PE=1 SV=4	CCT3	60.533	52.7	29	73	29	0.993	1.011	0.992	1.021	1	0.995	1.007	0.5443
P49406	39S ribosomal protein L19, mitochondrial OS=Homo sapiens OX=9606 GN=MRPL19 PE=1 SV=2	MRPL19	33.535	25	7	10	7	0.978	0.949	0.953	1.083	1.053	1.012	1.093	0.0152608
P49407	Beta-arrestin-1 OS=Homo sapiens OX=9606 GN=ARRB1 PE=1 SV=2	ARRB1	47.065	20.3	8	8	8	1.066	0.999	0.976	0.99	1.015	0.986	0.984	0.59794
P49411	Elongation factor Tu, mitochondrial OS=Homo sapiens OX=9606 GN=TUFM PE=1 SV=2	TUFM	49.541	62.4	24	51	24	0.955	0.922	0.967	1.072	1.039	1.052	1.112	0.00326
P49419	Alpha-aminoadipic semialdehyde dehydrogenase OS=Homo sapiens OX=9606 GN=ALDH7A1 PE=1 SV=5	ALDH7A1	58.486	43	20	35	20	1.003	1.019	1.012	0.988	0.955	0.99	0.967	0.053619
P49427	Ubiquitin-conjugating enzyme E2 R1 OS=Homo sapiens OX=9606 GN=CDC34 PE=1 SV=2	CDC34	26.736	4.7	1	1	1	0.939	0.962	1.058	1.008	1.02	1.032	1.034	0.40002
P49441	Inositol polyphosphate 1-phosphatase OS=Homo sapiens OX=9606 GN=INPP1 PE=1 SV=1	INPP1	43.998	19.5	5	8	5	0.992	0.999	1.082	1.049	0.877	0.965	0.941	0.34442
P49454	Centromere protein F OS=Homo sapiens OX=9606 GN=CENPF PE=1 SV=3	CENPF	357.52	13.5	41	45	41	0.952	0.962	0.952	0.993	1.065	1.062	1.089	0.067623
P49458	Signal recognition particle 9 kDa protein OS=Homo sapiens OX=9606 GN=SRP9 PE=1 SV=2	SRP9	10.112	40.7	4	9	4	1.027	1.04	0.981	0.951	1.007	0.976	0.963	0.191583
P49459	Ubiquitin-conjugating enzyme E2 A OS=Homo sapiens OX=9606 GN=UBE2A PE=1 SV=2	UBE2A	17.315	11.2	1	2	1	1.022	1.004	1.149	0.94	1.033	0.821	0.88	0.173901
P49585	Choline-phosphate cytidylyltransferase A OS=Homo sapiens OX=9606 GN=PCYT1A PE=1 SV=2	PCYT1A	41.731	28.6	10	16	10	0.974	1.006	1.003	0.987	1.032	0.985	1.007	0.7268
P49588	Alanine--tRNA ligase, cytoplasmic OS=Homo sapiens OX=9606 GN=AARS PE=1 SV=2	AARS	106.81	38.4	31	58	31	0.988	0.996	0.987	0.992	1.039	0.995	1.019	0.29966
P49589	Cysteine--tRNA ligase, cytoplasmic OS=Homo sapiens OX=9606 GN=CARS PE=1 SV=3	CARS	85.472	40.9	25	40	25	1.035	1.013	0.974	0.966	0.974	1.005	0.975	0.29866
P49590	Probable histidine--tRNA ligase, mitochondrial OS=Homo sapiens OX=9606 GN=HARS2 PE=1 SV=1	HARS2	56.888	21.3	11	17	6	0.95	0.987	0.945	1.054	1.045	1.053	1.094	0.0030187
P49591	Serine--tRNA ligase, cytoplasmic OS=Homo sapiens OX=9606 GN=SARS PE=1 SV=3	SARS	58.777	31.7	13	23	13	1.042	1.084	1.04	0.937	0.914	0.951	0.885	0.0023597
P49593	Protein phosphatase 1F OS=Homo sapiens OX=9606 GN=PPM1F PE=1 SV=3	PPM1F	49.83	21.1	7	8	7	0.978	0.986	0.936	0.968	0.948	1.057	1.025	0.55254
P49641	Alpha-mannosidase 2x OS=Homo sapiens OX=9606 GN=MAN2A2 PE=2 SV=3	MAN2A2	130.54	3.1	4	4	2	0.741	0.997	1.418	0.87	1.203	0.752	0.895	0.70388
P49642	DNA primase small subunit OS=Homo sapiens OX=9606 GN=PRIM1 PE=1 SV=1	PRIM1	49.901	11.2	5	6	5	0.953	0.924	0.99	1.035	1.053	1.08	1.105	0.0130156
P49643	DNA primase large subunit OS=Homo sapiens OX=9606 GN=PRIM2 PE=1 SV=2	PRIM2	58.805	11.6	5	6	5	0.989	0.945	0.915	1.093	1.058	1.033	1.118	0.016159
P49662	Caspase-4 OS=Homo sapiens OX=9606 GN=CASP4 PE=1 SV=1	CASP4	43.262	16.2	4	6	4	0.909	0.908	1.197	1.009	1.38	0.589	0.988	0.82638
P49674	Casein kinase I isoform epsilon OS=Homo sapiens OX=9606 GN=CSNK1E PE=1 SV=1	CSNK1E	47.315	14.7	6	7	2	0.869	0.89	0.992	1.192	1.1	1.01	1.2	0.044297
P49711	Transcriptional repressor CTCF OS=Homo sapiens OX=9606 GN=CTCF PE=1 SV=1	CTCF	82.785	13.1	9	13	9	1.035	0.91	0.983	1.047	1.086	0.985	1.065	0.24834
P49720	Proteasome subunit beta type-3 OS=Homo sapiens OX=9606 GN=PSMB3 PE=1 SV=2	PSMB3	22.949	39	7	12	7	1.011	1.1	0.983	1.018	0.983	0.928	0.947	0.277
P49721	Proteasome subunit beta type-2 OS=Homo sapiens OX=9606 GN=PSMB2 PE=1 SV=1	PSMB2	22.836	22.9	5	15	5	0.996	1.042	1.016	0.929	1.005	1.019	0.967	0.33928
P49736	DNA replication licensing factor MCM2 OS=Homo sapiens OX=9606 GN=MCM2 PE=1 SV=4	MCM2	101.89	28.1	23	33	23	0.972	0.973	0.96	1.032	1.032	1.003	1.056	0.0065559
P49746	Thrombospondin-3 OS=Homo sapiens OX=9606 GN=THBS3 PE=1 SV=1	THBS3	104.2	0.8	1	1	1	1.028	0.967	1.194	0.914	1.009	0.86	0.873	0.160183
P49748	Very long-chain specific acyl-CoA dehydrogenase, mitochondrial OS=Homo sapiens OX=9606 GN=ACADVL PE=1 SV=1	ACADVL	70.389	44.6	24	50	24	0.986	0.982	0.947	1.031	1.058	1.041	1.074	0.0087183
P49750	YLP motif-containing protein 1 OS=Homo sapiens OX=9606 GN=YLPM1 PE=1 SV=4	YLPM1	241.64	15.2	31	41	31	1.017	1.001	0.979	0.989	1.015	0.994	1	0.97838
P49755	Transmembrane emp24 domain-containing protein 10 OS=Homo sapiens OX=9606 GN=TMED10 PE=1 SV=2	TMED10	24.976	32	6	13	6	0.982	1.057	1.023	0.972	0.951	1.001	0.955	0.151822
P49756	RNA-binding protein 25 OS=Homo sapiens OX=9606 GN=RBM25 PE=1 SV=3	RBM25	100.18	18.5	15	23	15	1.011	1.003	1.026	0.985	0.991	0.965	0.967	0.033664
P49757	Protein numb homolog OS=Homo sapiens OX=9606 GN=NUMB PE=1 SV=2	NUMB	70.803	18.4	9	11	7	1.012	1.039	1.079	0.891	0.865	1.104	0.914	0.29196
P49759	Dual specificity protein kinase CLK1 OS=Homo sapiens OX=9606 GN=CLK1 PE=1 SV=2	CLK1	57.29	3.3	2	2	2	1.002	0.797	0.875	1.116	1.147	1.135	1.271	0.067696
P49761	Dual specificity protein kinase CLK3 OS=Homo sapiens OX=9606 GN=CLK3 PE=1 SV=3	CLK3	73.514	1.4	1	1	1
P49768	Presenilin-1 OS=Homo sapiens OX=9606 GN=PSEN1 PE=1 SV=1	PSEN1	52.667	6	2	2	2	0.969	1.022	1.019	1.087	0.926	0.981	0.995	0.89172
P49770	Translation initiation factor eIF-2B subunit beta OS=Homo sapiens OX=9606 GN=EIF2B2 PE=1 SV=3	EIF2B2	38.989	24.2	7	10	7	0.998	1.016	0.985	0.986	1.03	0.935	0.984	0.59736
P49773	Histidine triad nucleotide-binding protein 1 OS=Homo sapiens OX=9606 GN=HINT1 PE=1 SV=2	HINT1	13.802	39.7	5	6	5	1.003	1.038	0.977	1.047	0.978	0.949	0.985	0.67698
P49789	Bis(5'-adenosyl)-triphosphatase OS=Homo sapiens OX=9606 GN=FHIT PE=1 SV=3	FHIT	16.858	23.8	4	5	4	0.966	1.05	1.018	1.091	0.914	0.959	0.977	0.68294
P49790	Nuclear pore complex protein Nup153 OS=Homo sapiens OX=9606 GN=NUP153 PE=1 SV=2	NUP153	153.94	29.6	33	40	33	0.994	0.962	0.95	1.034	1.032	1.048	1.072	0.0084409
P49792	E3 SUMO-protein ligase RanBP2 OS=Homo sapiens OX=9606 GN=RANBP2 PE=1 SV=2	RANBP2	358.2	25.7	68	96	44	1.016	0.998	0.964	0.999	0.977	1.003	1	0.97824
P49796	Regulator of G-protein signaling 3 OS=Homo sapiens OX=9606 GN=RGS3 PE=1 SV=2	RGS3	132.33	1.5	1	1	1	1.146	0.964	0.969	0.967	0.984	0.959	0.945	0.45108
P49815	Tuberin OS=Homo sapiens OX=9606 GN=TSC2 PE=1 SV=2	TSC2	200.61	3.7	5	6	5	1.035	0.991	1.006	0.928	0.951	1.12	0.989	0.82412
P49821	NADH dehydrogenase [ubiquinone] flavoprotein 1, mitochondrial OS=Homo sapiens OX=9606 GN=NDUFV1 PE=1 SV=4	NDUFV1	50.817	33.8	12	20	12	0.918	0.983	0.925	1.054	1.033	1.084	1.122	0.0109813
P49840	Glycogen synthase kinase-3 alpha OS=Homo sapiens OX=9606 GN=GSK3A PE=1 SV=2	GSK3A	50.98	24.6	8	10	5	0.977	0.989	0.918	0.992	0.954	1.12	1.063	0.32958
P49841	Glycogen synthase kinase-3 beta OS=Homo sapiens OX=9606 GN=GSK3B PE=1 SV=2	GSK3B	46.744	33.3	10	13	7	0.959	1.023	0.956	0.955	0.995	1.07	1.028	0.53708
P49848	Transcription initiation factor TFIID subunit 6 OS=Homo sapiens OX=9606 GN=TAF6 PE=1 SV=1	TAF6	72.668	4.4	2	2	2	1.098	0.945	1.114	0.912	0.973	0.936	0.894	0.119863
P49902	Cytosolic purine 5'-nucleotidase OS=Homo sapiens OX=9606 GN=NT5C2 PE=1 SV=1	NT5C2	64.969	11.9	6	10	6	1.013	1.003	0.943	0.994	0.986	1.042	1.021	0.49352
P49903	Selenide, water dikinase 1 OS=Homo sapiens OX=9606 GN=SEPHS1 PE=1 SV=2	SEPHS1	42.91	12.2	3	4	3	1.003	1.047	0.97	1.007	0.995	0.979	0.987	0.62192
P49915	GMP synthase [glutamine-hydrolyzing] OS=Homo sapiens OX=9606 GN=GMPS PE=1 SV=1	GMPS	76.715	31.3	19	30	19	1.01	0.996	1.001	0.971	1.022	1.003	0.996	0.81506
P49916	DNA ligase 3 OS=Homo sapiens OX=9606 GN=LIG3 PE=1 SV=2	LIG3	112.91	14.9	13	17	13	0.977	1.005	0.972	1.025	1.049	1.005	1.042	0.062498
P49917	DNA ligase 4 OS=Homo sapiens OX=9606 GN=LIG4 PE=1 SV=2	LIG4	103.97	7.6	7	7	7	1.001	0.891	0.942	0.917	1.188	1.105	1.133	0.22732
P49959	Double-strand break repair protein MRE11 OS=Homo sapiens OX=9606 GN=MRE11 PE=1 SV=3	MRE11	80.592	25.1	15	19	15	0.997	1.037	1.006	1.009	1.009	0.979	0.986	0.4136
P50135	Histamine N-methyltransferase OS=Homo sapiens OX=9606 GN=HNMT PE=1 SV=1	HNMT	33.295	11	2	2	2	1.027	1.184	0.984	0.989	0.854	0.925	0.866	0.112963
P50148	Guanine nucleotide-binding protein G(q) subunit alpha OS=Homo sapiens OX=9606 GN=GNAQ PE=1 SV=4	GNAQ	42.142	28.1	8	10	4	1.022	1.023	1.001	1.015	0.998	0.982	0.983	0.2276
P50213	Isocitrate dehydrogenase [NAD] subunit alpha, mitochondrial OS=Homo sapiens OX=9606 GN=IDH3A PE=1 SV=1	IDH3A	39.591	26.5	9	10	9	0.975	0.95	0.96	1.033	1.043	1.016	1.072	0.0029816
P50281	Matrix metalloproteinase-14 OS=Homo sapiens OX=9606 GN=MMP14 PE=1 SV=3	MMP14	65.893	24.2	13	23	13	1.013	1.036	0.974	0.957	0.991	0.962	0.963	0.146342
P50336	Protoporphyrinogen oxidase OS=Homo sapiens OX=9606 GN=PPOX PE=1 SV=1	PPOX	50.765	2.7	1	1	1
P50395	Rab GDP dissociation inhibitor beta OS=Homo sapiens OX=9606 GN=GDI2 PE=1 SV=2	GDI2	50.663	59.8	24	65	17	0.992	1.003	1.013	1	0.972	1.014	0.993	0.61856
P50402	Emerin OS=Homo sapiens OX=9606 GN=EMD PE=1 SV=1	EMD	28.994	60.6	11	18	11	0.975	1.027	0.981	1.035	1.005	0.992	1.016	0.47134
P50416	Carnitine O-palmitoyltransferase 1, liver isoform OS=Homo sapiens OX=9606 GN=CPT1A PE=1 SV=2	CPT1A	88.367	31	22	36	22	0.974	0.972	1.002	1.029	1.042	0.987	1.037	0.128879
P50440	Glycine amidinotransferase, mitochondrial OS=Homo sapiens OX=9606 GN=GATM PE=1 SV=1	GATM	48.455	3.1	1	1	1
P50443	Sulfate transporter OS=Homo sapiens OX=9606 GN=SLC26A2 PE=1 SV=2	SLC26A2	81.661	2.3	2	3	2	0.867	0.933	0.961	1.086	1.153	1.054	1.193	0.0120011
P50452	Serpin B8 OS=Homo sapiens OX=9606 GN=SERPINB8 PE=1 SV=2	SERPINB8	42.766	20.1	7	9	5	1.013	0.994	1.013	1.012	1.003	0.958	0.984	0.42894
P50453	Serpin B9 OS=Homo sapiens OX=9606 GN=SERPINB9 PE=1 SV=1	SERPINB9	42.403	46	14	24	12	1.005	1.028	1.019	0.951	0.959	0.969	0.943	0.0023962
P50454	Serpin H1 OS=Homo sapiens OX=9606 GN=SERPINH1 PE=1 SV=2	SERPINH1	46.44	45	18	46	18	1.028	1.009	1.006	0.988	0.97	1.003	0.973	0.081342
P50479	PDZ and LIM domain protein 4 OS=Homo sapiens OX=9606 GN=PDLIM4 PE=1 SV=2	PDLIM4	35.398	34.8	7	9	7	1.022	1.018	0.94	0.993	0.903	1.072	0.996	0.92396
P50502	Hsc70-interacting protein OS=Homo sapiens OX=9606 GN=ST13 PE=1 SV=2	ST13	41.331	23.6	7	24	7	1.06	1.044	0.994	0.952	0.972	0.969	0.934	0.029062
P50542	Peroxisomal targeting signal 1 receptor OS=Homo sapiens OX=9606 GN=PEX5 PE=1 SV=3	PEX5	70.864	15.8	7	8	7	1.025	0.987	0.956	0.994	0.965	1.088	1.027	0.57256
P50548	ETS domain-containing transcription factor ERF OS=Homo sapiens OX=9606 GN=ERF PE=1 SV=2	ERF	58.702	4.2	2	2	2
P50552	Vasodilator-stimulated phosphoprotein OS=Homo sapiens OX=9606 GN=VASP PE=1 SV=3	VASP	39.829	35.5	10	18	10	0.977	1.016	1.097	0.952	0.937	1.032	0.945	0.28408
P50570	Dynamin-2 OS=Homo sapiens OX=9606 GN=DNM2 PE=1 SV=2	DNM2	98.063	29.9	24	39	17	1.041	1.031	1.052	0.932	0.946	0.953	0.906	0.00035875
P50579	Methionine aminopeptidase 2 OS=Homo sapiens OX=9606 GN=METAP2 PE=1 SV=1	METAP2	52.891	37.9	13	34	13	1.068	1.011	1.014	0.954	0.973	0.981	0.94	0.035277
P50583	Bis(5'-nucleosyl)-tetraphosphatase [asymmetrical] OS=Homo sapiens OX=9606 GN=NUDT2 PE=1 SV=3	NUDT2	16.829	12.9	2	3	2	0.997	1.01	1.073	0.941	0.994	0.978	0.946	0.117277
P50613	Cyclin-dependent kinase 7 OS=Homo sapiens OX=9606 GN=CDK7 PE=1 SV=1	CDK7	39.038	19.7	6	8	6	1.088	1.054	0.877	0.948	1.025	1.008	0.987	0.9076
P50747	Biotin--protein ligase OS=Homo sapiens OX=9606 GN=HLCS PE=1 SV=1	HLCS	80.759	2.6	2	3	2
P50748	Kinetochore-associated protein 1 OS=Homo sapiens OX=9606 GN=KNTC1 PE=1 SV=1	KNTC1	250.75	9.9	20	26	20	0.998	1.023	1.004	0.974	0.966	0.991	0.969	0.040737
P50750	Cyclin-dependent kinase 9 OS=Homo sapiens OX=9606 GN=CDK9 PE=1 SV=3	CDK9	42.777	14.8	6	7	5	0.925	1.045	0.93	1.12	1.052	1.027	1.103	0.105078
P50851	Lipopolysaccharide-responsive and beige-like anchor protein OS=Homo sapiens OX=9606 GN=LRBA PE=1 SV=4	LRBA	319.1	9	22	27	22	1.013	0.995	1.005	1.026	1.009	1.008	1.01	0.26986
P50895	Basal cell adhesion molecule OS=Homo sapiens OX=9606 GN=BCAM PE=1 SV=2	BCAM	67.404	10.7	5	5	5	0.94	0.96	0.85	1.169	1.103	1.026	1.199	0.026961
P50897	Palmitoyl-protein thioesterase 1 OS=Homo sapiens OX=9606 GN=PPT1 PE=1 SV=1	PPT1	34.193	10.1	3	4	3	0.937	0.973	1.032	1.042	1.018	1.017	1.046	0.193436
P50914	60S ribosomal protein L14 OS=Homo sapiens OX=9606 GN=RPL14 PE=1 SV=4	RPL14	23.432	27.9	6	13	6	0.998	1.047	0.966	1.036	1.002	1.02	1.016	0.56268
P50990	T-complex protein 1 subunit theta OS=Homo sapiens OX=9606 GN=CCT8 PE=1 SV=4	CCT8	59.62	58.4	31	89	31	1.008	0.996	1	0.996	1.009	0.984	0.995	0.56494
P50991	T-complex protein 1 subunit delta OS=Homo sapiens OX=9606 GN=CCT4 PE=1 SV=4	CCT4	57.924	47.9	23	57	23	1.012	0.998	0.969	1.037	1.007	0.996	1.02	0.31258
P50995	Annexin A11 OS=Homo sapiens OX=9606 GN=ANXA11 PE=1 SV=1	ANXA11	54.389	32.5	15	28	15	1.022	1.053	0.994	0.988	0.987	1.021	0.976	0.29822
P51003	Poly(A) polymerase alpha OS=Homo sapiens OX=9606 GN=PAPOLA PE=1 SV=4	PAPOLA	82.842	24.8	16	22	16	1.01	0.978	1.008	1.015	1.007	0.984	1.003	0.82204
P51114	Fragile X mental retardation syndrome-related protein 1 OS=Homo sapiens OX=9606 GN=FXR1 PE=1 SV=3	FXR1	69.72	34	17	29	15	1.013	0.958	0.994	1.026	1.072	1.028	1.054	0.07172
P51116	Fragile X mental retardation syndrome-related protein 2 OS=Homo sapiens OX=9606 GN=FXR2 PE=1 SV=2	FXR2	74.222	26.6	16	22	13	0.996	1.011	1.035	0.964	0.981	1.029	0.978	0.36658
P51148	Ras-related protein Rab-5C OS=Homo sapiens OX=9606 GN=RAB5C PE=1 SV=2	RAB5C	23.482	54.2	9	26	6	0.993	0.989	0.987	0.965	1.006	1.013	1.005	0.78232
P51149	Ras-related protein Rab-7a OS=Homo sapiens OX=9606 GN=RAB7A PE=1 SV=1	RAB7A	23.489	63.8	11	26	11	1.033	1.004	1.02	0.976	0.969	1.003	0.964	0.052804
P51151	Ras-related protein Rab-9A OS=Homo sapiens OX=9606 GN=RAB9A PE=1 SV=1	RAB9A	22.837	47.3	8	10	8	1.005	0.973	1.032	1.008	0.991	1.033	1.007	0.73974
P51153	Ras-related protein Rab-13 OS=Homo sapiens OX=9606 GN=RAB13 PE=1 SV=1	RAB13	22.774	28.6	6	12	3	0.937	0.996	0.956	1.122	1.013	0.995	1.083	0.129618
P51159	Ras-related protein Rab-27A OS=Homo sapiens OX=9606 GN=RAB27A PE=1 SV=3	RAB27A	24.868	19	4	4	4	0.972	0.957	0.901	1.052	1.082	1.116	1.148	0.0085011
P51397	Death-associated protein 1 OS=Homo sapiens OX=9606 GN=DAP PE=1 SV=3	DAP	11.164	15.7	2	4	2	0.966	0.823	0.851	1.169	1.24	1.022	1.3	0.025481
P51398	28S ribosomal protein S29, mitochondrial OS=Homo sapiens OX=9606 GN=DAP3 PE=1 SV=1	DAP3	45.566	29.4	12	14	12	1.047	1.065	0.884	1.029	1.001	1.06	1.031	0.61014
P51452	Dual specificity protein phosphatase 3 OS=Homo sapiens OX=9606 GN=DUSP3 PE=1 SV=1	DUSP3	20.478	36.2	5	9	5	1.043	0.923	0.94	1.054	1.083	1.049	1.096	0.076579
P51531	Probable global transcription activator SNF2L2 OS=Homo sapiens OX=9606 GN=SMARCA2 PE=1 SV=2	SMARCA2	181.28	6.1	9	11	5	0.97	1.024	1.002	1.051	1.011	0.974	1.013	0.65494
P51532	Transcription activator BRG1 OS=Homo sapiens OX=9606 GN=SMARCA4 PE=1 SV=2	SMARCA4	184.64	8.8	14	19	10	1.004	1.04	0.962	1.008	0.945	1.089	1.012	0.82988
P51553	Isocitrate dehydrogenase [NAD] subunit gamma, mitochondrial OS=Homo sapiens OX=9606 GN=IDH3G PE=1 SV=1	IDH3G	42.794	27.5	9	9	9	0.981	1.002	1.05	1.046	0.907	1.02	0.98	0.67958
P51570	Galactokinase OS=Homo sapiens OX=9606 GN=GALK1 PE=1 SV=1	GALK1	42.272	30.9	10	13	10	1	1.003	0.987	0.98	1.016	0.969	0.992	0.6007
P51571	Translocon-associated protein subunit delta OS=Homo sapiens OX=9606 GN=SSR4 PE=1 SV=1	SSR4	18.998	36.4	5	14	5	0.964	1.012	0.988	1.016	0.971	1.055	1.026	0.40906
P51572	B-cell receptor-associated protein 31 OS=Homo sapiens OX=9606 GN=BCAP31 PE=1 SV=3	BCAP31	27.991	39.8	14	33	14	0.983	0.984	0.999	1.027	1.028	1.044	1.045	0.0041622
P51580	Thiopurine S-methyltransferase OS=Homo sapiens OX=9606 GN=TPMT PE=1 SV=1	TPMT	28.18	20.4	5	6	5	1.023	1.016	1.113	0.861	1.09	0.874	0.896	0.23324
P51608	Methyl-CpG-binding protein 2 OS=Homo sapiens OX=9606 GN=MECP2 PE=1 SV=1	MECP2	52.44	17.7	6	7	6	0.997	1.108	1.026	1.051	0.973	0.958	0.952	0.31762
P51610	Host cell factor 1 OS=Homo sapiens OX=9606 GN=HCFC1 PE=1 SV=2	HCFC1	208.73	18	26	36	26	1.004	1.014	1.012	0.957	1.025	0.987	0.98	0.41052
P51636	Caveolin-2 OS=Homo sapiens OX=9606 GN=CAV2 PE=1 SV=2	CAV2	18.291	17.3	2	2	2	0.934	0.933	0.946	1.179	1.029	1.019	1.147	0.1038
P51648	Aldehyde dehydrogenase family 3 member A2 OS=Homo sapiens OX=9606 GN=ALDH3A2 PE=1 SV=1	ALDH3A2	54.847	14	6	9	6	1.003	0.971	0.998	0.99	1.068	1.028	1.038	0.196982
P51649	Succinate-semialdehyde dehydrogenase, mitochondrial OS=Homo sapiens OX=9606 GN=ALDH5A1 PE=1 SV=2	ALDH5A1	57.214	5.2	3	3	3
P51659	Peroxisomal multifunctional enzyme type 2 OS=Homo sapiens OX=9606 GN=HSD17B4 PE=1 SV=3	HSD17B4	79.685	32.5	21	33	21	0.992	1.009	1.044	1.004	1.002	1.013	0.991	0.61588
P51665	26S proteasome non-ATPase regulatory subunit 7 OS=Homo sapiens OX=9606 GN=PSMD7 PE=1 SV=2	PSMD7	37.025	25.3	7	13	7	1.062	1.016	1.027	0.977	0.958	0.959	0.932	0.008959
P51668	Ubiquitin-conjugating enzyme E2 D1 OS=Homo sapiens OX=9606 GN=UBE2D1 PE=1 SV=1	UBE2D1	16.602	24.5	3	4	2	0.972	0.913	0.877	1.052	1.003	1.116	1.148	0.032579
P51692	Signal transducer and activator of transcription 5B OS=Homo sapiens OX=9606 GN=STAT5B PE=1 SV=2	STAT5B	89.865	9.1	7	8	6	1.015	0.999	0.984	0.988	1.018	1	1.003	0.84104
P51784	Ubiquitin carboxyl-terminal hydrolase 11 OS=Homo sapiens OX=9606 GN=USP11 PE=1 SV=3	USP11	109.82	6.9	6	8	5	0.97	1.041	0.988	1.028	0.994	1.01	1.011	0.65284
P51790	H(+)/Cl(-) exchange transporter 3 OS=Homo sapiens OX=9606 GN=CLCN3 PE=1 SV=2	CLCN3	90.965	9.9	8	8	8	1.005	0.986	0.985	0.996	1.042	1.05	1.038	0.107025
P51797	Chloride transport protein 6 OS=Homo sapiens OX=9606 GN=CLCN6 PE=1 SV=2	CLCN6	97.288	1.7	1	1	1	0.983	1.082	0.99	0.98	1.044	0.913	0.961	0.46534
P51798	H(+)/Cl(-) exchange transporter 7 OS=Homo sapiens OX=9606 GN=CLCN7 PE=1 SV=2	CLCN7	88.678	2.1	2	3	2	0.848	1.009	0.964	1.128	0.941	1.155	1.143	0.18688
P51808	Dynein light chain Tctex-type 3 OS=Homo sapiens OX=9606 GN=DYNLT3 PE=1 SV=1	DYNLT3	13.062	14.7	1	2	1	1.102	0.956	1.177	0.943	0.899	0.885	0.843	0.059677
P51809	Vesicle-associated membrane protein 7 OS=Homo sapiens OX=9606 GN=VAMP7 PE=1 SV=3	VAMP7	24.935	18.2	4	5	4	1.014	0.965	1	0.925	1.103	1.006	1.018	0.77846
P51812	Ribosomal protein S6 kinase alpha-3 OS=Homo sapiens OX=9606 GN=RPS6KA3 PE=1 SV=1	RPS6KA3	83.735	23.1	13	13	9	1.015	1.036	1.007	0.999	0.961	0.966	0.957	0.040542
P51858	Hepatoma-derived growth factor OS=Homo sapiens OX=9606 GN=HDGF PE=1 SV=1	HDGF	26.788	50	13	36	12	0.971	0.983	0.992	1.029	1.041	0.97	1.032	0.24474
P51946	Cyclin-H OS=Homo sapiens OX=9606 GN=CCNH PE=1 SV=1	CCNH	37.643	15.8	5	5	5	0.944	0.919	1.016	1.021	1.014	1.041	1.068	0.096697
P51948	CDK-activating kinase assembly factor MAT1 OS=Homo sapiens OX=9606 GN=MNAT1 PE=1 SV=1	MNAT1	35.823	8.4	4	4	4	1.033	1.033	1.063	1.002	0.88	0.952	0.906	0.061538
P51970	NADH dehydrogenase [ubiquinone] 1 alpha subcomplex subunit 8 OS=Homo sapiens OX=9606 GN=NDUFA8 PE=1 SV=3	NDUFA8	20.105	51.7	7	16	7	0.91	0.906	0.933	1.12	1.1	1.117	1.214	5.756e-05
P51991	Heterogeneous nuclear ribonucleoprotein A3 OS=Homo sapiens OX=9606 GN=HNRNPA3 PE=1 SV=2	HNRNPA3	39.594	40.2	14	35	12	1.084	0.999	1.065	0.937	0.913	0.937	0.885	0.0099037
P52209	6-phosphogluconate dehydrogenase, decarboxylating OS=Homo sapiens OX=9606 GN=PGD PE=1 SV=3	PGD	53.139	44.5	20	44	20	1	1.001	0.998	0.973	1.009	1.026	1.003	0.8768
P52272	Heterogeneous nuclear ribonucleoprotein M OS=Homo sapiens OX=9606 GN=HNRNPM PE=1 SV=3	HNRNPM	77.515	54.8	34	80	34	1.011	0.995	1.001	0.977	0.984	0.986	0.98	0.020537
P52292	Importin subunit alpha-1 OS=Homo sapiens OX=9606 GN=KPNA2 PE=1 SV=1	KPNA2	57.861	34.6	14	31	14	0.978	0.945	0.984	1.056	1.035	1.047	1.079	0.0052433
P52294	Importin subunit alpha-5 OS=Homo sapiens OX=9606 GN=KPNA1 PE=1 SV=3	KPNA1	60.221	27.9	14	19	8	0.939	1.022	1.009	1.02	1.021	1.008	1.027	0.41914
P52298	Nuclear cap-binding protein subunit 2 OS=Homo sapiens OX=9606 GN=NCBP2 PE=1 SV=1	NCBP2	18.001	5.1	1	1	1
P52306	Rap1 GTPase-GDP dissociation stimulator 1 OS=Homo sapiens OX=9606 GN=RAP1GDS1 PE=1 SV=3	RAP1GDS1	66.316	34.8	17	33	17	1.02	1.016	0.989	0.986	0.972	1.027	0.987	0.51958
P52434	DNA-directed RNA polymerases I, II, and III subunit RPABC3 OS=Homo sapiens OX=9606 GN=POLR2H PE=1 SV=4	POLR2H	17.143	24	3	8	3	0.977	1.049	1.04	0.894	0.972	1.023	0.942	0.25198
P52435	DNA-directed RNA polymerase II subunit RPB11-a OS=Homo sapiens OX=9606 GN=POLR2J PE=1 SV=1	POLR2J	13.293	26.5	3	3	3	1.093	0.917	0.978	1.016	0.942	1.065	1.012	0.84516
P52565	Rho GDP-dissociation inhibitor 1 OS=Homo sapiens OX=9606 GN=ARHGDIA PE=1 SV=3	ARHGDIA	23.207	32.4	7	18	7	1.08	1.019	1.026	0.977	0.941	0.936	0.913	0.0164429
P52566	Rho GDP-dissociation inhibitor 2 OS=Homo sapiens OX=9606 GN=ARHGDIB PE=1 SV=3	ARHGDIB	22.988	38.3	6	16	6	1.02	0.985	1.035	0.959	0.932	0.966	0.94	0.027658
P52569	Cationic amino acid transporter 2 OS=Homo sapiens OX=9606 GN=SLC7A2 PE=1 SV=2	SLC7A2	71.672	1.8	1	1	1	0.823	0.893	0.824	1.059	1.323	1.177	1.401	0.0087186
P52594	Arf-GAP domain and FG repeat-containing protein 1 OS=Homo sapiens OX=9606 GN=AGFG1 PE=1 SV=2	AGFG1	58.259	19.6	8	9	8	1.11	0.944	1.13	0.886	0.918	0.934	0.86	0.067063
P52597	Heterogeneous nuclear ribonucleoprotein F OS=Homo sapiens OX=9606 GN=HNRNPF PE=1 SV=3	HNRNPF	45.671	36.9	12	32	10	1.02	0.985	0.988	1	1.063	0.982	1.017	0.56042
P52630	Signal transducer and activator of transcription 2 OS=Homo sapiens OX=9606 GN=STAT2 PE=1 SV=1	STAT2	97.915	12.9	10	12	10	1.032	1.016	1.06	0.97	0.989	0.963	0.94	0.0138238
P52657	Transcription initiation factor IIA subunit 2 OS=Homo sapiens OX=9606 GN=GTF2A2 PE=1 SV=1	GTF2A2	12.457	14.7	2	2	2	0.978	1.054	0.98	1.042	1.033	0.913	0.992	0.86118
P52701	DNA mismatch repair protein Msh6 OS=Homo sapiens OX=9606 GN=MSH6 PE=1 SV=2	MSH6	152.78	26.8	29	41	29	0.944	0.97	0.982	1.05	1.021	1.012	1.065	0.0177445
P52732	Kinesin-like protein KIF11 OS=Homo sapiens OX=9606 GN=KIF11 PE=1 SV=2	KIF11	119.16	29.3	28	32	28	1.071	1.078	1.047	0.885	0.912	0.92	0.85	0.00038086
P52735	Guanine nucleotide exchange factor VAV2 OS=Homo sapiens OX=9606 GN=VAV2 PE=1 SV=2	VAV2	101.29	11.4	9	10	9	0.98	0.961	1.032	1.016	0.995	1.017	1.018	0.4505
P52756	RNA-binding protein 5 OS=Homo sapiens OX=9606 GN=RBM5 PE=1 SV=2	RBM5	92.153	8.5	6	9	6	1.031	0.948	0.962	1.064	0.968	1.044	1.046	0.313
P52758	2-iminobutanoate/2-iminopropanoate deaminase OS=Homo sapiens OX=9606 GN=RIDA PE=1 SV=1	RIDA	14.494	40.9	4	5	4	1.047	1.011	1.007	0.935	0.926	1.072	0.957	0.39856
P52788	Spermine synthase OS=Homo sapiens OX=9606 GN=SMS PE=1 SV=2	SMS	41.268	28.1	11	19	11	0.984	0.978	0.939	1.056	0.998	1.031	1.063	0.049138
P52789	Hexokinase-2 OS=Homo sapiens OX=9606 GN=HK2 PE=1 SV=2	HK2	102.38	39.3	29	42	26	1.038	1.037	1.006	0.937	0.982	0.966	0.936	0.0185419
P52799	Ephrin-B2 OS=Homo sapiens OX=9606 GN=EFNB2 PE=1 SV=1	EFNB2	36.923	7.2	2	2	2	0.886	0.978	0.866	1.107	1.108	1.113	1.219	0.033337
P52815	39S ribosomal protein L12, mitochondrial OS=Homo sapiens OX=9606 GN=MRPL12 PE=1 SV=2	MRPL12	21.348	11.6	3	8	3	0.934	0.975	1.035	1.107	0.986	1.036	1.063	0.24724
P52888	Thimet oligopeptidase OS=Homo sapiens OX=9606 GN=THOP1 PE=1 SV=2	THOP1	78.839	31.9	21	33	21	0.969	0.997	1.003	1.033	1.007	1.003	1.025	0.155056
P52907	F-actin-capping protein subunit alpha-1 OS=Homo sapiens OX=9606 GN=CAPZA1 PE=1 SV=3	CAPZA1	32.922	52.1	9	28	7	1.054	0.989	1.013	0.969	0.981	0.965	0.954	0.070999
P52926	High mobility group protein HMGI-C OS=Homo sapiens OX=9606 GN=HMGA2 PE=1 SV=1	HMGA2	11.832	11.9	1	1	1	0.919	1.021	1.002	1.096	1.059	0.916	1.044	0.55574
P52943	Cysteine-rich protein 2 OS=Homo sapiens OX=9606 GN=CRIP2 PE=1 SV=1	CRIP2	22.492	12.5	2	3	2
P52948	Nuclear pore complex protein Nup98-Nup96 OS=Homo sapiens OX=9606 GN=NUP98 PE=1 SV=4	NUP98	197.58	23.7	35	44	35	0.981	0.959	0.96	1.011	1.028	1	1.048	0.0127594
P53004	Biliverdin reductase A OS=Homo sapiens OX=9606 GN=BLVRA PE=1 SV=2	BLVRA	33.428	30.1	9	17	9	1.017	0.938	1.027	0.995	1.038	0.939	0.997	0.93798
P53007	Tricarboxylate transport protein, mitochondrial OS=Homo sapiens OX=9606 GN=SLC25A1 PE=1 SV=2	SLC25A1	34.012	22.8	7	14	7	0.978	0.991	0.976	1.001	1.053	1.036	1.049	0.037896
P53041	Serine/threonine-protein phosphatase 5 OS=Homo sapiens OX=9606 GN=PPP5C PE=1 SV=1	PPP5C	56.878	38.3	18	28	18	1.006	0.978	1.025	1.054	1.026	0.986	1.019	0.47682
P53350	Serine/threonine-protein kinase PLK1 OS=Homo sapiens OX=9606 GN=PLK1 PE=1 SV=1	PLK1	68.254	8.8	5	5	5	0.955	1.034	0.943	1.033	1.072	1.075	1.085	0.06044
P53365	Arfaptin-2 OS=Homo sapiens OX=9606 GN=ARFIP2 PE=1 SV=1	ARFIP2	37.855	16.4	5	6	5	1.065	0.996	0.966	1.018	0.986	0.99	0.989	0.75428
P53367	Arfaptin-1 OS=Homo sapiens OX=9606 GN=ARFIP1 PE=1 SV=2	ARFIP1	41.738	30.3	9	9	9	1.05	1.021	0.965	0.968	1.011	1.021	0.988	0.7168
P53384	Cytosolic Fe-S cluster assembly factor NUBP1 OS=Homo sapiens OX=9606 GN=NUBP1 PE=1 SV=2	NUBP1	34.534	18.1	4	4	4	0.96	0.971	0.912	1.115	0.945	1.136	1.124	0.13772
P53396	ATP-citrate synthase OS=Homo sapiens OX=9606 GN=ACLY PE=1 SV=3	ACLY	120.84	45.6	46	100	46	1.002	1.02	1.001	0.978	0.972	0.973	0.967	0.0062828
P53582	Methionine aminopeptidase 1 OS=Homo sapiens OX=9606 GN=METAP1 PE=1 SV=2	METAP1	43.215	18.4	6	6	6	0.971	0.933	0.937	1.02	1.1	1.08	1.126	0.0103415
P53597	Succinate--CoA ligase [ADP/GDP-forming] subunit alpha, mitochondrial OS=Homo sapiens OX=9606 GN=SUCLG1 PE=1 SV=4	SUCLG1	36.249	21.4	6	11	6	0.941	0.959	0.982	1.067	1.054	1.016	1.088	0.0115814
P53602	Diphosphomevalonate decarboxylase OS=Homo sapiens OX=9606 GN=MVD PE=1 SV=1	MVD	43.404	13.5	4	5	4	1.023	0.983	1	0.994	1.041	0.965	0.998	0.92928
P53609	Geranylgeranyl transferase type-1 subunit beta OS=Homo sapiens OX=9606 GN=PGGT1B PE=1 SV=2	PGGT1B	42.368	5.8	2	2	2	1.038	1.043	0.963	0.97	1.001	0.98	0.969	0.32944
P53611	Geranylgeranyl transferase type-2 subunit beta OS=Homo sapiens OX=9606 GN=RABGGTB PE=1 SV=2	RABGGTB	36.924	15.4	5	8	4	1.087	0.948	0.925	1.046	0.966	0.996	1.016	0.75976
P53618	Coatomer subunit beta OS=Homo sapiens OX=9606 GN=COPB1 PE=1 SV=3	COPB1	107.14	35.8	29	67	29	0.986	1.006	0.996	1.028	0.994	0.99	1.008	0.58418
P53621	Coatomer subunit alpha OS=Homo sapiens OX=9606 GN=COPA PE=1 SV=2	COPA	138.34	42.4	46	82	46	0.998	0.993	0.991	1.002	1.019	1.014	1.018	0.031383
P53634	Dipeptidyl peptidase 1 OS=Homo sapiens OX=9606 GN=CTSC PE=1 SV=2	CTSC	51.853	11.2	4	4	4	1.034	1.048	1.075	0.87	0.923	1.031	0.895	0.089635
P53667	LIM domain kinase 1 OS=Homo sapiens OX=9606 GN=LIMK1 PE=1 SV=3	LIMK1	72.584	3.6	2	2	2	0.977	1.035	0.963	1.002	0.998	1.036	1.021	0.4555
P53675	Clathrin heavy chain 2 OS=Homo sapiens OX=9606 GN=CLTCL1 PE=1 SV=2	CLTCL1	187.03	8.3	15	34	1	0.871	0.924	1.115	0.991	0.968	1.165	1.074	0.48218
P53677	AP-3 complex subunit mu-2 OS=Homo sapiens OX=9606 GN=AP3M2 PE=2 SV=1	AP3M2	46.977	10.5	4	8	2	1.021	0.987	0.993	0.951	1.128	0.924	1.001	0.96236
P53680	AP-2 complex subunit sigma OS=Homo sapiens OX=9606 GN=AP2S1 PE=1 SV=2	AP2S1	17.018	19	3	8	3	1.009	1.064	1.08	0.956	0.984	0.906	0.903	0.032084
P53701	Cytochrome c-type heme lyase OS=Homo sapiens OX=9606 GN=HCCS PE=1 SV=1	HCCS	30.601	45.1	9	14	9	0.906	0.958	0.966	1.09	1.07	1.074	1.143	0.0030613
P53801	Pituitary tumor-transforming gene 1 protein-interacting protein OS=Homo sapiens OX=9606 GN=PTTG1IP PE=1 SV=1	PTTG1IP	20.324	20	3	5	3	0.958	1.062	0.962	0.955	1.014	1.06	1.016	0.74344
P53814	Smoothelin OS=Homo sapiens OX=9606 GN=SMTN PE=1 SV=7	SMTN	99.058	4.7	4	4	4	0.9	0.877	0.969	1.109	1.071	1.133	1.206	0.0052414
P53990	IST1 homolog OS=Homo sapiens OX=9606 GN=IST1 PE=1 SV=1	IST1	39.75	10.2	3	5	3	0.974	1.035	0.899	1.05	1.014	1.05	1.071	0.174419
P53992	Protein transport protein Sec24C OS=Homo sapiens OX=9606 GN=SEC24C PE=1 SV=3	SEC24C	118.32	32.8	27	39	27	1.023	0.986	0.993	0.99	1.019	1.028	1.012	0.50956
P53999	Activated RNA polymerase II transcriptional coactivator p15 OS=Homo sapiens OX=9606 GN=SUB1 PE=1 SV=3	SUB1	14.395	35.4	4	9	4	1.074	0.996	1.076	0.954	0.984	0.979	0.927	0.050903
P54098	DNA polymerase subunit gamma-1 OS=Homo sapiens OX=9606 GN=POLG PE=1 SV=1	POLG	139.56	2.7	3	3	3	0.993	1.01	1.039	1.022	0.951	0.983	0.972	0.30548
P54105	Methylosome subunit pICln OS=Homo sapiens OX=9606 GN=CLNS1A PE=1 SV=1	CLNS1A	26.215	16	3	4	3	0.959	0.94	1.045	1.066	1.031	0.978	1.044	0.34426
P54132	Bloom syndrome protein OS=Homo sapiens OX=9606 GN=BLM PE=1 SV=1	BLM	159	1.5	2	2	2	0.97	0.963	1.033	1.043	0.979	1.026	1.028	0.40192
P54136	Arginine--tRNA ligase, cytoplasmic OS=Homo sapiens OX=9606 GN=RARS PE=1 SV=2	RARS	75.378	44.5	30	62	30	1.019	1.02	1.007	0.986	0.986	0.976	0.968	0.0036043
P54252	Ataxin-3 OS=Homo sapiens OX=9606 GN=ATXN3 PE=1 SV=5	ATXN3	41.25	10.2	3	3	3	1.062	0.959	1.053	1.026	0.965	0.926	0.949	0.30276
P54277	PMS1 protein homolog 1 OS=Homo sapiens OX=9606 GN=PMS1 PE=1 SV=1	PMS1	105.83	5.4	4	4	4
P54278	Mismatch repair endonuclease PMS2 OS=Homo sapiens OX=9606 GN=PMS2 PE=1 SV=2	PMS2	95.796	4.8	3	3	3
P54289	Voltage-dependent calcium channel subunit alpha-2/delta-1 OS=Homo sapiens OX=9606 GN=CACNA2D1 PE=1 SV=3	CACNA2D1	124.57	2.8	3	3	3	0.978	0.995	1.082	0.926	1.067	0.949	0.963	0.51178
P54577	Tyrosine--tRNA ligase, cytoplasmic OS=Homo sapiens OX=9606 GN=YARS PE=1 SV=4	YARS	59.143	51.3	27	52	27	1.038	1.009	1.019	0.995	0.974	0.953	0.953	0.032279
P54578	Ubiquitin carboxyl-terminal hydrolase 14 OS=Homo sapiens OX=9606 GN=USP14 PE=1 SV=3	USP14	56.068	38.7	21	44	21	1.014	1.021	0.987	0.976	1.005	0.972	0.977	0.192157
P54619	5'-AMP-activated protein kinase subunit gamma-1 OS=Homo sapiens OX=9606 GN=PRKAG1 PE=1 SV=1	PRKAG1	37.579	27.5	8	10	7	1.043	1.049	0.996	0.919	1.006	0.945	0.929	0.078703
P54687	Branched-chain-amino-acid aminotransferase, cytosolic OS=Homo sapiens OX=9606 GN=BCAT1 PE=1 SV=3	BCAT1	42.966	22.3	7	11	7	1.018	1.084	0.953	1.007	0.921	0.971	0.949	0.31766
P54709	Sodium/potassium-transporting ATPase subunit beta-3 OS=Homo sapiens OX=9606 GN=ATP1B3 PE=1 SV=1	ATP1B3	31.512	45.9	13	25	13	1.006	0.982	0.972	1.036	1.021	1.026	1.042	0.021019
P54725	UV excision repair protein RAD23 homolog A OS=Homo sapiens OX=9606 GN=RAD23A PE=1 SV=1	RAD23A	39.609	24.2	9	13	7	1.052	1.071	1.036	0.937	0.902	0.968	0.889	0.0062825
P54727	UV excision repair protein RAD23 homolog B OS=Homo sapiens OX=9606 GN=RAD23B PE=1 SV=1	RAD23B	43.171	25.2	10	23	8	1.038	1.025	1.032	0.969	0.949	0.989	0.939	0.0072842
P54760	Ephrin type-B receptor 4 OS=Homo sapiens OX=9606 GN=EPHB4 PE=1 SV=2	EPHB4	108.27	2.3	2	3	1	0.84	0.865	0.921	1.118	1.13	1.212	1.318	0.00175516
P54764	Ephrin type-A receptor 4 OS=Homo sapiens OX=9606 GN=EPHA4 PE=1 SV=1	EPHA4	109.86	2	2	3	1
P54802	Alpha-N-acetylglucosaminidase OS=Homo sapiens OX=9606 GN=NAGLU PE=1 SV=2	NAGLU	82.265	2.6	2	2	2
P54803	Galactocerebrosidase OS=Homo sapiens OX=9606 GN=GALC PE=1 SV=3	GALC	77.063	7.6	5	7	5	1.009	0.958	0.951	0.976	0.947	1.024	1.01	0.75768
P54819	Adenylate kinase 2, mitochondrial OS=Homo sapiens OX=9606 GN=AK2 PE=1 SV=2	AK2	26.477	56.1	12	25	12	0.998	0.969	0.954	1.023	1.066	1.026	1.066	0.026444
P54886	Delta-1-pyrroline-5-carboxylate synthase OS=Homo sapiens OX=9606 GN=ALDH18A1 PE=1 SV=2	ALDH18A1	87.301	28.8	19	36	19	0.964	0.973	0.966	1.052	1.005	1.079	1.08	0.067216
P54920	Alpha-soluble NSF attachment protein OS=Homo sapiens OX=9606 GN=NAPA PE=1 SV=3	NAPA	33.232	49.2	11	19	9	0.97	0.975	1.065	1.014	0.977	0.936	0.972	0.50976
P55010	Eukaryotic translation initiation factor 5 OS=Homo sapiens OX=9606 GN=EIF5 PE=1 SV=2	EIF5	49.222	37.8	17	28	17	1.073	0.981	0.987	0.968	0.968	0.978	0.958	0.28742
P55011	Solute carrier family 12 member 2 OS=Homo sapiens OX=9606 GN=SLC12A2 PE=1 SV=1	SLC12A2	131.45	8.3	8	9	8	1.094	0.841	0.894	1.295	0.915	0.995	1.133	0.41274
P55036	26S proteasome non-ATPase regulatory subunit 4 OS=Homo sapiens OX=9606 GN=PSMD4 PE=1 SV=1	PSMD4	40.736	47.5	14	26	10	1.002	1.026	1.018	1.003	1.009	0.989	0.985	0.179384
P55039	Developmentally-regulated GTP-binding protein 2 OS=Homo sapiens OX=9606 GN=DRG2 PE=1 SV=1	DRG2	40.746	23.1	8	11	8	1.011	0.974	1	0.916	0.993	1.085	1.003	0.98892
P55040	GTP-binding protein GEM OS=Homo sapiens OX=9606 GN=GEM PE=1 SV=1	GEM	33.949	2.7	1	1	1
P55042	GTP-binding protein RAD OS=Homo sapiens OX=9606 GN=RRAD PE=1 SV=2	RRAD	33.245	14.3	2	2	2
P55060	Exportin-2 OS=Homo sapiens OX=9606 GN=CSE1L PE=1 SV=3	CSE1L	110.42	36.7	35	77	35	0.986	1.011	0.968	1.023	1.007	1.02	1.029	0.103097
P55061	Bax inhibitor 1 OS=Homo sapiens OX=9606 GN=TMBIM6 PE=1 SV=2	TMBIM6	26.537	3.8	1	1	1
P55072	Transitional endoplasmic reticulum ATPase OS=Homo sapiens OX=9606 GN=VCP PE=1 SV=4	VCP	89.321	51.5	34	103	34	1.015	1.01	1.014	0.988	0.98	0.989	0.973	0.00110358
P55081	Microfibrillar-associated protein 1 OS=Homo sapiens OX=9606 GN=MFAP1 PE=1 SV=2	MFAP1	51.958	6.6	3	5	3	0.977	0.988	0.95	1.054	0.957	1.135	1.079	0.21868
P55084	Trifunctional enzyme subunit beta, mitochondrial OS=Homo sapiens OX=9606 GN=HADHB PE=1 SV=3	HADHB	51.294	40.3	16	30	16	0.989	0.991	0.964	1.061	1.042	1.003	1.055	0.046944
P55085	Proteinase-activated receptor 2 OS=Homo sapiens OX=9606 GN=F2RL1 PE=1 SV=1	F2RL1	44.126	5.5	3	4	3	1.028	0.797	1.114	1.107	1.011	0.961	1.048	0.6423
P55145	Mesencephalic astrocyte-derived neurotrophic factor OS=Homo sapiens OX=9606 GN=MANF PE=1 SV=3	MANF	20.7	51.1	14	30	14	1.063	1.036	1.012	0.936	0.987	0.994	0.938	0.052782
P55196	Afadin OS=Homo sapiens OX=9606 GN=AFDN PE=1 SV=3	AFDN	206.8	17.4	23	26	23	1.014	1.007	0.975	0.972	0.998	1.006	0.993	0.69748
P55198	Protein AF-17 OS=Homo sapiens OX=9606 GN=MLLT6 PE=1 SV=3	MLLT6	112.05	1	1	1	1
P55201	Peregrin OS=Homo sapiens OX=9606 GN=BRPF1 PE=1 SV=2	BRPF1	137.5	2.6	3	3	3	1.019	0.954	1.137	1.055	0.943	0.874	0.923	0.34566
P55209	Nucleosome assembly protein 1-like 1 OS=Homo sapiens OX=9606 GN=NAP1L1 PE=1 SV=1	NAP1L1	45.374	24.3	7	22	6	1.006	1.017	1	0.946	1.002	0.986	0.971	0.166022
P55210	Caspase-7 OS=Homo sapiens OX=9606 GN=CASP7 PE=1 SV=1	CASP7	34.276	3.3	1	2	1	0.971	0.978	0.945	0.992	0.975	1.173	1.085	0.26184
P55212	Caspase-6 OS=Homo sapiens OX=9606 GN=CASP6 PE=1 SV=2	CASP6	33.31	33.8	8	13	8	1.05	1	0.991	0.976	1.028	0.929	0.964	0.34514
P55263	Adenosine kinase OS=Homo sapiens OX=9606 GN=ADK PE=1 SV=2	ADK	40.545	39.8	12	22	12	0.962	0.959	0.999	0.933	0.922	0.981	0.971	0.27242
[truncated: 4,488 more rows]

## Sheet: Peptide_quant
ID	Sequence	Length	Modifications	Modified sequence	Protein accession	Protein description	Charge	m/z	Mass error [ppm]	PEP	Score	MS/MS Count	Control_1 intensity	Control_2 intensity	Control_3 intensity	Doce_1 intensity	Doce_2 intensity	Doce_3 intensity
0	AAAAAAAATMALAAPSSPTPESPTMLTK	28	Oxidation (M),2 Phospho (STY)	_AAAAAAAATMALAAPSS(ph)PTPES(ph)PTM(ox)LTK_	Q9NQS7	Inner centromere protein OS=Homo sapiens OX=9606 GN=INCENP PE=1 SV=3	4	694.565	0.38631	1.6776e-10	135.49	1	3653.9	3653.8	3500.6	2151	2357.5	2372.1
1	AAAAAAAATMALAAPSSPTPESPTMLTK	28	Phospho (STY)	_AAAAAAAATMALAAPSS(ph)PTPESPTMLTK_	Q9NQS7	Inner centromere protein OS=Homo sapiens OX=9606 GN=INCENP PE=1 SV=3	4	670.575	6.2891	9.2582e-29	212.28	1	14530	15080	13532	10251	11655	10755
2	AAAAAAAATMALAAPSSPTPESPTMLTK	28	Phospho (STY)	_AAAAAAAATMALAAPS(ph)SPTPESPTMLTK_	Q9NQS7	Inner centromere protein OS=Homo sapiens OX=9606 GN=INCENP PE=1 SV=3	5	536.661	6.4732	2.5372e-10	126.32	1	4418.1	3843.2	3377	2791	2949.9	3101
3	AAAAAAAATMALAAPSSPTPESPTMLTK	28	2 Phospho (STY)	_AAAAAAAATMALAAPSS(ph)PTPES(ph)PTMLTK_	Q9NQS7	Inner centromere protein OS=Homo sapiens OX=9606 GN=INCENP PE=1 SV=3	4	690.566	6.9754	4.1153e-15	167.61	1	9094.3	8630.5	8746.8	4766.7	5278.1	4785.3
4	AAAAAAAATMALAAPSSPTPESPTMLTK	28	2 Phospho (STY)	_AAAAAAAATMALAAPS(ph)SPTPES(ph)PTMLTK_	Q9NQS7	Inner centromere protein OS=Homo sapiens OX=9606 GN=INCENP PE=1 SV=3	5	552.654	6.7608	5.7272e-05	83.059	1	5532.4	5574.1	4764.4	2859.1	3096.7	3048.9
5	AAAAAAAATMALAAPSSPTPESPTMLTK	28	2 Phospho (STY)	_AAAAAAAATMALAAPSS(ph)PTPES(ph)PTMLTK_	Q9NQS7	Inner centromere protein OS=Homo sapiens OX=9606 GN=INCENP PE=1 SV=3	3	920.419	7.2074	5.5679e-08	115.44	1	0	0	0	0	0	0
6	AAAAAAGSGTPR	12	Phospho (STY)	_AAAAAAGSGT(ph)PR_	Q9NR33	DNA polymerase epsilon subunit 4 OS=Homo sapiens OX=9606 GN=POLE4 PE=1 SV=2	3	360.833	1.5918	0.012418	56.527	1	0	0	0	0	0	0
7	AAAAAATAPPSPGPAQPGPR	20	Phospho (STY)	_AAAAAATAPPS(ph)PGPAQPGPR_	Q6SPF0	Atherin OS=Homo sapiens OX=9606 GN=SAMD1 PE=1 SV=1	4	459.725	1.2932	0.00064806	72.187	1	589.87	751.94	603.07	637.8	645.97	547.85
8	AAAASAAEAGIATTGTEDSDDALLK	25	Phospho (STY)	_AAAASAAEAGIATTGTEDS(ph)DDALLK_	P55036	26S proteasome non-ATPase regulatory subunit 4 OS=Homo sapiens OX=9606 GN=PSMD4 PE=1 SV=1	4	600.776	4.9026	0.0071709	56.612	1	8271.3	8428.9	7796.2	5363.1	6285.9	5712.3
9	AAALQALQAQAPTSPPPPPPPLK	23	Phospho (STY)	_AAALQALQAQAPTS(ph)PPPPPPPLK_	Q8NAF0	Zinc finger protein 579 OS=Homo sapiens OX=9606 GN=ZNF579 PE=1 SV=2	4	586.063	0.27765	3.5018e-06	98.299	1	5278.6	5673.7	5123.8	4085.3	4152.2	4153.5
10	AAALQALQAQAPTSPPPPPPPLK	23	Phospho (STY)	_AAALQALQAQAPT(ph)SPPPPPPPLK_	Q8NAF0	Zinc finger protein 579 OS=Homo sapiens OX=9606 GN=ZNF579 PE=1 SV=2	5	469.052	0.19102	0.00013495	73.448	1	1360.2	1237.9	1276.1	1069.3	1074.1	1214.7
11	AAALQALQAQAPTSPPPPPPPLK	23	Phospho (STY)	_AAALQALQAQAPT(ph)SPPPPPPPLK_	Q8NAF0	Zinc finger protein 579 OS=Homo sapiens OX=9606 GN=ZNF579 PE=1 SV=2	3	781.082	0.10223	3.7319e-06	103.9	1	3549.4	3371.4	3517.5	2552.8	2979.7	2809.5
12	AAALSLSTLASPK	13	Phospho (STY)	_AAALSLST(ph)LASPK_	P98172	Ephrin-B1 OS=Homo sapiens OX=9606 GN=EFNB1 PE=1 SV=1	3	437.23	4.63	0.00047463	76.759	1	0	0	0	0	0	0
13	AAALSLSTLASPK	13	Phospho (STY)	_AAALSLS(ph)TLASPK_	P98172	Ephrin-B1 OS=Homo sapiens OX=9606 GN=EFNB1 PE=1 SV=1	3	437.23	5.7188	1.6731e-05	97.273	1	0	0	0	0	0	0
14	AAAMAAAAAETSQR	14	Phospho (STY)	_AAAMAAAAAETS(ph)QR_	Q9NV92	NEDD4 family-interacting protein 2 OS=Homo sapiens OX=9606 GN=NDFIP2 PE=1 SV=2	3	467.206		0.031777	45.342	1	0	0	0	0	0	0
15	AAAYDISEDEED	12	Phospho (STY)	_AAAYDIS(ph)EDEED_	P49585	Choline-phosphate cytidylyltransferase A OS=Homo sapiens OX=9606 GN=PCYT1A PE=1 SV=2	2	704.245	0.88215	0.00043644	83.204	1	7095.1	8776.8	8433.5	5946.5	5938.8	6717.6
16	AADAEAEVASLNRR	14	Phospho (STY)	_AADAEAEVAS(ph)LNRR_	P06753	Tropomyosin alpha-3 chain OS=Homo sapiens OX=9606 GN=TPM3 PE=1 SV=2	3	518.242	1.6082	0.00066407	73.498	1	4248.6	4586.8	3820.1	3293.8	3596.5	3036.5
17	AADISLDNLVEGK	13	Phospho (STY)	_AADIS(ph)LDNLVEGK_	Q12888	TP53-binding protein 1 OS=Homo sapiens OX=9606 GN=TP53BP1 PE=1 SV=2	3	475.56	2.954	0.00010714	92.38	1	9885.3	10343	8967.6	3840	4138.6	3895.6
18	AADPPAENSSAPEAEQGGAE	20	Phospho (STY)	_AADPPAENSS(ph)APEAEQGGAE_	P67809	Y-box-binding protein 1 OS=Homo sapiens OX=9606 GN=YBX1 PE=1 SV=3	3	659.929	1.2388	0.0021715	69.98	1	4252.9	4347.7	4104.8	2895.4	3349.8	3557.3
19	AADPPAENSSAPEAEQGGAE	20	Phospho (STY)	_AADPPAENSS(ph)APEAEQGGAE_	P67809	Y-box-binding protein 1 OS=Homo sapiens OX=9606 GN=YBX1 PE=1 SV=3	2	989.389	0.40451	8.8305e-19	183.15	1	2557.3	2957.7	2303	2101.4	2208.8	2257.3
20	AADPPAENSSAPEAEQGGAE	20	Phospho (STY),Deamidation (NQ)	_AADPPAEN(de)SS(ph)APEAEQGGAE_	P67809	Y-box-binding protein 1 OS=Homo sapiens OX=9606 GN=YBX1 PE=1 SV=3	3	660.257	2.6433	0.015568	59.614	1	8417.3	9069.8	8508	6551.4	7565.5	7554.2
21	AADSEPESEVFEITDFTTASEWER	24	Phospho (STY)	_AADS(ph)EPESEVFEITDFTTASEWER_	Q15042	Rab3 GTPase-activating protein catalytic subunit OS=Homo sapiens OX=9606 GN=RAB3GAP1 PE=1 SV=3	3	942.727	5.303	2.6629e-14	166.29	1	4071.2	4377	3865.8	2807.9	3177.4	3526
22	AADSQNSGEGNTGAAESSFSQEVSR	25	Phospho (STY)	_AADSQNS(ph)GEGNTGAAESSFSQEVSR_	P12270	Nucleoprotein TPR OS=Homo sapiens OX=9606 GN=TPR PE=1 SV=3	3	856.016	1.1713	1.1463e-14	168.84	1	5231.8	5690.2	5159.6	3863	4066.3	3760.6
23	AADTEEMDIEMDSGDEA	17	Phospho (STY)	_AADTEEMDIEMDS(ph)GDEA_	Q9UBB5	Methyl-CpG-binding domain protein 2 OS=Homo sapiens OX=9606 GN=MBD2 PE=1 SV=1	2	954.824	1.2879	1.1321e-08	140.89	1	11941	12012	11472	8456.5	10032	8357.4
24	AADTEEMDIEMDSGDEA	17	Phospho (STY)	_AADTEEMDIEMDS(ph)GDEA_	Q9UBB5	Methyl-CpG-binding domain protein 2 OS=Homo sapiens OX=9606 GN=MBD2 PE=1 SV=1	3	636.885	2.2799	0.007843	63.29	1	7086.5	7131.2	6171.3	4524.4	5403.7	5396.1
25	AADVSVTHRPPLSPK	15	Acetyl (Protein N-term),Phospho (STY)	_(ac)AADVSVTHRPPLS(ph)PK_	Q8IY67	Ribonucleoprotein PTB-binding 1 OS=Homo sapiens OX=9606 GN=RAVER1 PE=1 SV=1	4	424.966	2.5752	0.02207	70.072	1	1808.3	2069.7	1893.6	1625.6	1499.1	1589.5
26	AADVSVTHRPPLSPK	15	Acetyl (Protein N-term),Phospho (STY)	_(ac)AADVSVTHRPPLS(ph)PK_	Q8IY67	Ribonucleoprotein PTB-binding 1 OS=Homo sapiens OX=9606 GN=RAVER1 PE=1 SV=1	3	566.285	2.3961	9.6734e-06	100.45	1	6009.5	6027.6	6042.8	4235.7	5223.9	4634
27	AAEAGGAEEQYGFLTTPTK	19	Phospho (STY)	_AAEAGGAEEQYGFLTT(ph)PTK_	P46821	Microtubule-associated protein 1B OS=Homo sapiens OX=9606 GN=MAP1B PE=1 SV=2	3	674.301	1.8389	1.2362e-18	176.57	1	7068.9	7327.9	6352.1	5190	5243.2	5191.6
28	AAEAGGAEEQYGFLTTPTK	19	Phospho (STY)	_AAEAGGAEEQYGFLTT(ph)PTK_	P46821	Microtubule-associated protein 1B OS=Homo sapiens OX=9606 GN=MAP1B PE=1 SV=2	4	505.978	2.0941	6.0345e-06	104.3	1	3173.3	3357.9	3302.9	2510	2257.1	2619.2
29	AAEAGGAEEQYGFLTTPTK	19	Phospho (STY)	_AAEAGGAEEQYGFLTT(ph)PTK_	P46821	Microtubule-associated protein 1B OS=Homo sapiens OX=9606 GN=MAP1B PE=1 SV=2	2	1010.95	0.92737	8.3478e-36	242.86	1	27319	28254	25154	19929	20610	21096
30	AAEEQGDDQDSEK	13	Phospho (STY)	_AAEEQGDDQDS(ph)EK_	Q1KMD3	Heterogeneous nuclear ribonucleoprotein U-like protein 2 OS=Homo sapiens OX=9606 GN=HNRNPUL2 PE=1 SV=1	2	751.27	0.6686	2.5703e-15	193.41	1	10878	10510	8885.9	9438.1	10595	9426
31	AAEEQGDDQDSEKSKPAGSDGER	23	Phospho (STY)	_AAEEQGDDQDS(ph)EKSKPAGSDGER_	Q1KMD3	Heterogeneous nuclear ribonucleoprotein U-like protein 2 OS=Homo sapiens OX=9606 GN=HNRNPUL2 PE=1 SV=1	4	622.254	2.4162	1.7472e-06	112.62	1	2741.6	2747.9	2651.5	2199.7	1994.9	2075.9
32	AAESETPGKSPEK	13	Phospho (STY)	_AAESETPGKS(ph)PEK_	O76021	Ribosomal L1 domain-containing protein 1 OS=Homo sapiens OX=9606 GN=RSL1D1 PE=1 SV=3	4	353.409	1.8961	5.2098e-06	100.43	1	1953.5	2129.3	1406.1	2101.7	1945.4	1826.4
33	AAESETPGKSPEK	13	Phospho (STY)	_AAESETPGKS(ph)PEK_	O76021	Ribosomal L1 domain-containing protein 1 OS=Homo sapiens OX=9606 GN=RSL1D1 PE=1 SV=3	2	705.811	1.571	1.2588e-11	166.67	1	8831.9	8274.1	7541.9	8593.4	9716	8892.4
34	AAESPSPR	8	2 Phospho (STY)	_AAES(ph)PS(ph)PR_	Q9BY89	Uncharacterized protein KIAA1671 OS=Homo sapiens OX=9606 GN=KIAA1671 PE=1 SV=2	2	487.673	1.5063	0.0048818	69.261	1	3018.6	3122.4	2974.2	1943.2	2050.3	2046.3
35	AAESPSPR	8	Phospho (STY)	_AAESPS(ph)PR_	Q9BY89	Uncharacterized protein KIAA1671 OS=Homo sapiens OX=9606 GN=KIAA1671 PE=1 SV=2	2	447.689	0.7462	0.019412	54.539	1	804.95	957.59	756.32	753.81	818.45	654.99
36	AAGGAPSPPPPVR	13	Phospho (STY)	_AAGGAPS(ph)PPPPVR_	Q4KMP7	TBC1 domain family member 10B OS=Homo sapiens OX=9606 GN=TBC1D10B PE=1 SV=3	3	418.539	1.0489	0.016613	49.216	2	1603.4	2156.8	1561.5	1024.6	1256.2	1182.2
37	AAGGAPSPPPPVR	13	Phospho (STY)	_AAGGAPS(ph)PPPPVR_	Q4KMP7	TBC1 domain family member 10B OS=Homo sapiens OX=9606 GN=TBC1D10B PE=1 SV=3	2	627.306	1.0186	0.0004292	84.759	2	5832.6	5839.8	4957.6	3371.6	4128.9	4230.7
38	AAGGGAGSSEDDAQSR	16	Phospho (STY)	_AAGGGAGSS(ph)EDDAQSR_	Q9H4A6	Golgi phosphoprotein 3 OS=Homo sapiens OX=9606 GN=GOLPH3 PE=1 SV=1	2	758.289	0.26287	3.3124e-33	227.09	1	3905.7	3896.3	3753	3830.3	4030.5	3688.4
39	AAGGGAGSSEDDAQSR	16	Phospho (STY)	_AAGGGAGSS(ph)EDDAQSR_	Q9H4A6	Golgi phosphoprotein 3 OS=Homo sapiens OX=9606 GN=GOLPH3 PE=1 SV=1	3	505.862	0.36739	1.112e-05	103.87	1	3820.3	3968.8	3968.3	3167.2	3343.1	2929.2
40	AAGPASPPEEDPER	14	Phospho (STY)	_AAGPAS(ph)PPEEDPER_	Q96KM6	Zinc finger protein 512B OS=Homo sapiens OX=9606 GN=ZNF512B PE=1 SV=1	2	751.812	1.6322	5.9667e-07	121.82	1	3636.4	3695.9	3291.8	2886.7	3079.3	2464.7
41	AAGPASPPEEDPER	14	Phospho (STY)	_AAGPAS(ph)PPEEDPER_	Q96KM6	Zinc finger protein 512B OS=Homo sapiens OX=9606 GN=ZNF512B PE=1 SV=1	2	751.812	1.5407	0.00052923	82.837	1	6081.5	6078.3	5036	4364.7	4851	4736.2
42	AAGQSPR	7	Phospho (STY)	_AAGQS(ph)PR_	Q99426	Tubulin-folding cofactor B OS=Homo sapiens OX=9606 GN=TBCB PE=1 SV=2	2	383.666	0.31342	0.04849	42.075	1	0	0	0	0	0	0
43	AAGSPSPLPAPDPAPK	16	Phospho (STY)	_AAGSPS(ph)PLPAPDPAPK_	Q9BZE9	Tether containing UBX domain for GLUT4 OS=Homo sapiens OX=9606 GN=ASPSCR1 PE=1 SV=1	3	518.252	1.7574	0.00024043	87.411	1	0	0	0	0	0	0
44	AAGSPSPLPAPDPAPK	16	Phospho (STY)	_AAGS(ph)PSPLPAPDPAPK_	Q9BZE9	Tether containing UBX domain for GLUT4 OS=Homo sapiens OX=9606 GN=ASPSCR1 PE=1 SV=1	4	388.941	2.331	0.0031587	69.024	1	3250.4	3310.8	3077.5	2408.2	2316.8	2051.4
45	AAGSTVR	7	Phospho (STY)	_AAGS(ph)TVR_	P60468	Protein transport protein Sec61 subunit beta OS=Homo sapiens OX=9606 GN=SEC61B PE=1 SV=2	2	371.168	1.5519	0.013233	62.88	1	10231	10306	9939.6	3926.2	4374.1	4279.3
46	AAGTDGSDFQHR	12	Phospho (STY)	_AAGTDGS(ph)DFQHR_	Q8N5M9	Protein jagunal homolog 1 OS=Homo sapiens OX=9606 GN=JAGN1 PE=1 SV=1	3	447.845	1.157	0.00019834	86.405	1	0	0	0	0	0	0
47	AAHTEDINACTLTTSPR	17	Phospho (STY)	_AAHTEDINACTLTTS(ph)PR_	P04049	RAF proto-oncogene serine/threonine-protein kinase OS=Homo sapiens OX=9606 GN=RAF1 PE=1 SV=1	2	969.425	0.81117	4.2173e-26	207.31	1	10656	10531	9767.7	5704.8	5984.4	6155.6
48	AAHVPENSDTEQDVLTVKPVR	21	Phospho (STY)	_AAHVPENS(ph)DTEQDVLTVKPVR_	Q9H2Y7	Zinc finger protein 106 OS=Homo sapiens OX=9606 GN=ZNF106 PE=1 SV=1	4	597.042	2.7014	3.9078e-07	121.1	1	11782	12791	11418	8473.6	9396.1	9594.4
49	AAIPPPVYEEQDRPRSPTGPSNSFLANMGGTVAHK	35	Oxidation (M),Phospho (STY)	_AAIPPPVYEEQDRPRS(ph)PTGPSNSFLANM(ox)GGTVAHK_	Q96I25	Splicing factor 45 OS=Homo sapiens OX=9606 GN=RBM17 PE=1 SV=1	5	758.364	3.3079	0.041724	52.678	1	0	0	0	0	0	0
50	AAIPPPVYEEQDRPRSPTGPSNSFLANMGGTVAHK	35	Phospho (STY)	_AAIPPPVYEEQDRPRS(ph)PTGPSNSFLANMGGTVAHK_	Q96I25	Splicing factor 45 OS=Homo sapiens OX=9606 GN=RBM17 PE=1 SV=1	5	755.165	4.5823	1.5163e-22	181.75	1	8609.2	8454.4	8776	5012.9	4864.4	5813.3
51	AAISDSADCSLSPDVDPVLAFQR	23	Phospho (STY)	_AAISDSADCSLS(ph)PDVDPVLAFQR_	Q8TEW0	Partitioning defective 3 homolog OS=Homo sapiens OX=9606 GN=PARD3 PE=1 SV=2	3	838.712	4.8735	9.0436e-14	155.87	1	0	0	0	0	0	0
52	AAKNSEEEEEEK	12	Phospho (STY)	_AAKNS(ph)EEEEEEK_	Q14978	Nucleolar and coiled-body phosphoprotein 1 OS=Homo sapiens OX=9606 GN=NOLC1 PE=1 SV=2	3	491.531	0.86327	6.0369e-06	104.88	1	12670	11846	11641	10609	12207	9962.3
53	AAKNSEEEEEEK	12	Phospho (STY)	_AAKNS(ph)EEEEEEK_	Q14978	Nucleolar and coiled-body phosphoprotein 1 OS=Homo sapiens OX=9606 GN=NOLC1 PE=1 SV=2	4	368.9	0.89874	4.3495e-08	131.86	1	1933.9	1582.2	1723	1549.5	1688	1477
54	AAKNSEEEEEEK	12	Phospho (STY)	_AAKNS(ph)EEEEEEK_	Q14978	Nucleolar and coiled-body phosphoprotein 1 OS=Homo sapiens OX=9606 GN=NOLC1 PE=1 SV=2	2	736.793	1.0539	2.4426e-14	189.56	1	22829	19541	19842	17801	21345	17520
55	AAKNSEEEEEEK	12	Phospho (STY)	_AAKNS(ph)EEEEEEK_	Q14978	Nucleolar and coiled-body phosphoprotein 1 OS=Homo sapiens OX=9606 GN=NOLC1 PE=1 SV=2	2	736.793	1.7803	1.3914e-18	212.92	1	37870	47603	35896	40536	34996	40936
56	AAKNSEEEEEEK	12	Phospho (STY),Deamidation (NQ)	_AAKN(de)S(ph)EEEEEEK_	Q14978	Nucleolar and coiled-body phosphoprotein 1 OS=Homo sapiens OX=9606 GN=NOLC1 PE=1 SV=2	3	491.859	2.7257	2.8792e-07	126.25	1	7145	6476.7	6268.7	5189.6	5962.7	5740.5
57	AAKPGPAEAPSPTASPSGDASPPATAPYDPR	31	Phospho (STY)	_AAKPGPAEAPSPTASPSGDAS(ph)PPATAPYDPR_	Q9UPT8	Zinc finger CCCH domain-containing protein 4 OS=Homo sapiens OX=9606 GN=ZC3H4 PE=1 SV=3	4	753.6	1.9257	0.00017808	74.561	1	0	0	0	0	0	0
58	AALAPAKESPR	11	Phospho (STY)	_AALAPAKES(ph)PR_	Q13428	Treacle protein OS=Homo sapiens OX=9606 GN=TCOF1 PE=1 SV=3	3	397.536	1.623	0.0039284	68.277	1	0	0	0	0	0	0
59	AALAPAKESPR	11	Phospho (STY)	_AALAPAKES(ph)PR_	Q13428	Treacle protein OS=Homo sapiens OX=9606 GN=TCOF1 PE=1 SV=3	2	595.8	1.77	3.2114e-05	104.09	1	7027.3	6113.9	5696.1	4639.7	4940.8	4555.6
60	AALAPAKESPR	11	Phospho (STY)	_AALAPAKES(ph)PR_	Q13428	Treacle protein OS=Homo sapiens OX=9606 GN=TCOF1 PE=1 SV=3	4	298.404	1.01	0.00019469	86.699	1	2771.9	3170.8	2709.9	2350.4	2464.6	2352.4
61	AALAPAKESPR	11	Phospho (STY)	_AALAPAKES(ph)PR_	Q13428	Treacle protein OS=Homo sapiens OX=9606 GN=TCOF1 PE=1 SV=3	3	397.536	1.6791	0.013617	54.898	1	4112	5776.4	4138.1	4206.7	3676.3	4424.1
62	AALAPAKESPRK	12	Phospho (STY)	_AALAPAKES(ph)PRK_	Q13428	Treacle protein OS=Homo sapiens OX=9606 GN=TCOF1 PE=1 SV=3	4	330.427	1.7305	5.0214e-06	103.76	1	4847.1	4303.4	3972.8	4338.5	5048.5	3908.5
63	AALAPAKESPRK	12	Phospho (STY)	_AALAPAKES(ph)PRK_	Q13428	Treacle protein OS=Homo sapiens OX=9606 GN=TCOF1 PE=1 SV=3	3	440.234	2.2768	0.021276	45.614	1	0	0	0	0	0	0
64	AALDHSCSPSK	11	Phospho (STY)	_AALDHSCS(ph)PSK_	Q5T7B8	Kinesin-like protein KIF24 OS=Homo sapiens OX=9606 GN=KIF24 PE=1 SV=2	3	418.172	1.2261	0.0011935	71.513	1	3563.4	3785.3	3103.1	2847.4	3559.8	3478.8
65	AALGLQDSDDEDAAVDIDEQIESMFNSK	28	Oxidation (M),Phospho (STY)	_AALGLQDS(ph)DDEDAAVDIDEQIESM(ox)FNSK_	Q7L014	Probable ATP-dependent RNA helicase DDX46 OS=Homo sapiens OX=9606 GN=DDX46 PE=1 SV=2	5	625.266	4.67	3.5952e-05	88.587	1	3378.8	3289	3153.3	2086.3	2270.2	2767
66	AALGLQDSDDEDAAVDIDEQIESMFNSK	28	Oxidation (M),Phospho (STY)	_AALGLQDS(ph)DDEDAAVDIDEQIESM(ox)FNSK_	Q7L014	Probable ATP-dependent RNA helicase DDX46 OS=Homo sapiens OX=9606 GN=DDX46 PE=1 SV=2	4	781.331	4.5855	0.00011083	84.478	1	0	0	0	0	0	0
67	AALGLQDSDDEDAAVDIDEQIESMFNSK	28	Phospho (STY)	_AALGLQDS(ph)DDEDAAVDIDEQIESMFNSK_	Q7L014	Probable ATP-dependent RNA helicase DDX46 OS=Homo sapiens OX=9606 GN=DDX46 PE=1 SV=2	4	777.333	6.8381	1.1886e-07	102.47	1	0	0	0	0	0	0
68	AALGLQDSDDEDAAVDIDEQIESMFNSK	28	Phospho (STY)	_AALGLQDS(ph)DDEDAAVDIDEQIESMFNSK_	Q7L014	Probable ATP-dependent RNA helicase DDX46 OS=Homo sapiens OX=9606 GN=DDX46 PE=1 SV=2	5	622.067	7.1098	1.2272e-14	154.4	1	0	0	0	0	0	0
69	AALHTTPDSPAAQLER	16	Acetyl (Protein N-term),Phospho (STY)	_(ac)AALHTTPDS(ph)PAAQLER_	A6NFI3	Zinc finger protein 316 OS=Homo sapiens OX=9606 GN=ZNF316 PE=1 SV=1	3	600.616	1.8781	0.0041163	70.987	1	4395.6	4106.3	4517.6	2844.9	2975.1	2717.6
70	AALHTTPDSPAAQLER	16	Acetyl (Protein N-term),Phospho (STY)	_(ac)AALHTTPDS(ph)PAAQLER_	A6NFI3	Zinc finger protein 316 OS=Homo sapiens OX=9606 GN=ZNF316 PE=1 SV=1	2	900.42	1.5633	0.0057898	65.318	1	14144	14763	12975	10251	10634	10414
71	AALLAQYADVTDEEDEADEKDDSGATTMNIGSDK	34	Oxidation (M),Phospho (STY)	_AALLAQYADVT(ph)DEEDEADEKDDSGATTM(ox)NIGSDK_	Q96MW1	Coiled-coil domain-containing protein 43 OS=Homo sapiens OX=9606 GN=CCDC43 PE=1 SV=2	4	921.887	2.902	7.3419e-07	99.135	1	0	0	0	0	0	0
72	AALSEEELEK	10	Phospho (STY)	_AALS(ph)EEELEK_	Q04637	Eukaryotic translation initiation factor 4 gamma 1 OS=Homo sapiens OX=9606 GN=EIF4G1 PE=1 SV=4	3	400.179	4.0173	0.0015383	71.085	1	0	0	0	0	0	0
73	AALSSPR	7	Phospho (STY)	_AALSS(ph)PR_	Q68E01	Integrator complex subunit 3 OS=Homo sapiens OX=9606 GN=INTS3 PE=1 SV=1	2	391.184	0.46992	0.0069317	69.905	1	1528.9	2120.8	1869.8	1408.5	1230.9	1424.5
74	AALSSSELLELGDSLMR	17	Phospho (STY)	_AALS(ph)SSELLELGDSLMR_	Q9P2G1	Ankyrin repeat and IBR domain-containing protein 1 OS=Homo sapiens OX=9606 GN=ANKIB1 PE=1 SV=3	3	624.632	7.7119	0.0042774	67.928	1	0	0	0	0	0	0
75	AAMYDIISSPSK	12	Phospho (STY)	_AAMYDIISS(ph)PSK_	Q6KC79	Nipped-B-like protein OS=Homo sapiens OX=9606 GN=NIPBL PE=1 SV=2	3	454.872		0.00044794	74.789	1	0	0	0	0	0	0
76	AANYSSTSTRR	11	Phospho (STY)	_AANYSSTS(ph)TRR_	Q9BTV4	Transmembrane protein 43 OS=Homo sapiens OX=9606 GN=TMEM43 PE=1 SV=1	3	431.858	0.98487	0.042077	40.676	1	0	0	0	0	0	0
77	AANYSSTSTRR	11	Phospho (STY)	_AANYSSTS(ph)TRR_	Q9BTV4	Transmembrane protein 43 OS=Homo sapiens OX=9606 GN=TMEM43 PE=1 SV=1	2	647.283	1.1828	0.01301	58.885	1	0	0	0	0	0	0
78	AAPEASSPPASPLQHLLPGK	20	2 Phospho (STY)	_AAPEASS(ph)PPAS(ph)PLQHLLPGK_	Q96TA1	Protein Niban 2 OS=Homo sapiens OX=9606 GN=NIBAN2 PE=1 SV=3	3	710.001	3.4761	2.7303e-13	162.15	1	12644	12503	11830	6216.6	5730.1	6148.6
79	AAPEASSPPASPLQHLLPGK	20	2 Phospho (STY)	_AAPEASS(ph)PPAS(ph)PLQHLLPGK_	Q96TA1	Protein Niban 2 OS=Homo sapiens OX=9606 GN=NIBAN2 PE=1 SV=3	5	426.403	3.738	0.028327	40.453	1	5951	5737.3	4992.3	2500.2	2460.1	2565.5
80	AAPEASSPPASPLQHLLPGK	20	2 Phospho (STY)	_AAPEASS(ph)PPAS(ph)PLQHLLPGK_	Q96TA1	Protein Niban 2 OS=Homo sapiens OX=9606 GN=NIBAN2 PE=1 SV=3	2	1064.5	2.2178	1.8764e-46	257.69	1	51492	50734	47093	22477	24939	24019
81	AAPEASSPPASPLQHLLPGK	20	2 Phospho (STY)	_AAPEASS(ph)PPAS(ph)PLQHLLPGK_	Q96TA1	Protein Niban 2 OS=Homo sapiens OX=9606 GN=NIBAN2 PE=1 SV=3	4	532.752	3.6262	0.011954	52.731	1	2621.8	2944.6	2293	1263.9	1107.4	1093.4
82	AAPEASSPPASPLQHLLPGK	20	2 Phospho (STY)	_AAPEASS(ph)PPAS(ph)PLQHLLPGK_	Q96TA1	Protein Niban 2 OS=Homo sapiens OX=9606 GN=NIBAN2 PE=1 SV=3	3	710.001	4.5437	5.0708e-19	184.76	1	5438.5	5468	5833.6	2818.6	3154.5	2891.4
83	AAPEASSPPASPLQHLLPGK	20	2 Phospho (STY)	_AAPEAS(ph)SPPAS(ph)PLQHLLPGK_	Q96TA1	Protein Niban 2 OS=Homo sapiens OX=9606 GN=NIBAN2 PE=1 SV=3	4	532.752	4.6729	0.012169	52.359	1	7219.2	7162.6	5937.9	3578.5	3485.4	3880.3
84	AAPEASSPPASPLQHLLPGK	20	Phospho (STY)	_AAPEASSPPAS(ph)PLQHLLPGK_	Q96TA1	Protein Niban 2 OS=Homo sapiens OX=9606 GN=NIBAN2 PE=1 SV=3	4	512.761	5.546	0.00013899	85.387	1	4443.6	4340.6	3680.8	7216.4	7196.3	7445.9
85	AAPEASSPPASPLQHLLPGK	20	Phospho (STY)	_AAPEASSPPAS(ph)PLQHLLPGK_	Q96TA1	Protein Niban 2 OS=Homo sapiens OX=9606 GN=NIBAN2 PE=1 SV=3	3	683.345	5.1251	9.4622e-36	225.2	1	10107	10038	8876.6	14579	15553	15105
86	AAPEASSPPASPLQHLLPGK	20	Phospho (STY)	_AAPEASS(ph)PPASPLQHLLPGK_	Q96TA1	Protein Niban 2 OS=Homo sapiens OX=9606 GN=NIBAN2 PE=1 SV=3	4	512.761	0.4077	0.00094901	71.651	1	2779.9	2623.7	2119.3	1626.1	1305.4	1708.7
87	AAPEASSPPASPLQHLLPGK	20	Phospho (STY)	_AAPEASS(ph)PPASPLQHLLPGK_	Q96TA1	Protein Niban 2 OS=Homo sapiens OX=9606 GN=NIBAN2 PE=1 SV=3	3	683.345	-0.16061	6.4942e-19	179.17	1	10791	10611	9171.1	6187.9	6441.8	7358.1
88	AAPEASSPPASPLQHLLPGK	20	Phospho (STY)	_AAPEASS(ph)PPASPLQHLLPGK_	Q96TA1	Protein Niban 2 OS=Homo sapiens OX=9606 GN=NIBAN2 PE=1 SV=3	4	512.761	5.0945	0.0081184	58.864	2	11774	11472	10097	7608.8	7258.4	7316
89	AAPEASSPPASPLQHLLPGK	20	Phospho (STY)	_AAPEASS(ph)PPASPLQHLLPGK_	Q96TA1	Protein Niban 2 OS=Homo sapiens OX=9606 GN=NIBAN2 PE=1 SV=3	3	683.345	4.7186	1.2437e-46	258.06	2	59568	61141	53521	35252	38118	39635
90	AAPEASSPPASPLQHLLPGK	20	Phospho (STY)	_AAPEASS(ph)PPASPLQHLLPGK_	Q96TA1	Protein Niban 2 OS=Homo sapiens OX=9606 GN=NIBAN2 PE=1 SV=3	5	410.41	4.8504	0.0069716	58.952	1	2263.3	3082.1	2592.2	1604.4	1649.9	1944.3
91	AAPEASSPPASPLQHLLPGK	20	Phospho (STY)	_AAPEASS(ph)PPASPLQHLLPGK_	Q96TA1	Protein Niban 2 OS=Homo sapiens OX=9606 GN=NIBAN2 PE=1 SV=3	2	1024.51	3.4931	7.0914e-36	237.95	1	29787	31079	27214	19161	20582	20678
92	AAPEASSPPASPLQHLLPGK	20	Phospho (STY),Deamidation (NQ)	_AAPEASS(ph)PPASPLQ(de)HLLPGK_	Q96TA1	Protein Niban 2 OS=Homo sapiens OX=9606 GN=NIBAN2 PE=1 SV=3	4	513.007	5.4467	0.00037306	74.793	1	4894.5	5220.8	5168.4	3030.9	2874.6	2997.6
93	AAPPPPALTPDSQTVDSSCK	20	Phospho (STY)	_AAPPPPALT(ph)PDSQTVDSSCK_	Q9H7N4	Splicing factor, arginine/serine-rich 19 OS=Homo sapiens OX=9606 GN=SCAF1 PE=1 SV=3	4	530.491	2.2867	1.1888e-09	145.04	1	6744	7014.2	6306.3	6045.8	6743.6	6512.3
94	AAPPPPALTPDSQTVDSSCK	20	Phospho (STY)	_AAPPPPALT(ph)PDSQTVDSSCK_	Q9H7N4	Splicing factor, arginine/serine-rich 19 OS=Homo sapiens OX=9606 GN=SCAF1 PE=1 SV=3	3	706.985	1.8501	1.1335e-20	197.46	1	4729.5	4562.5	4088.5	4572.5	4956.6	4339.2
95	AAPPPPALTPDSQTVDSSCKTPEVSFLPEEATEEAGVR	38	2 Phospho (STY)	_AAPPPPALT(ph)PDSQTVDS(ph)SCKTPEVSFLPEEATEEAGVR_	Q9H7N4	Splicing factor, arginine/serine-rich 19 OS=Homo sapiens OX=9606 GN=SCAF1 PE=1 SV=3	5	828.974	5.5642	5.925e-08	107.1	1	7278.4	7174.1	6395.5	4429.2	4293.3	4946.5
96	AAPPPPALTPDSQTVDSSCKTPEVSFLPEEATEEAGVR	38	Phospho (STY)	_AAPPPPALTPDSQTVDSSCKT(ph)PEVSFLPEEATEEAGVR_	Q9H7N4	Splicing factor, arginine/serine-rich 19 OS=Homo sapiens OX=9606 GN=SCAF1 PE=1 SV=3	4	1015.97	2.5931	1.2546e-12	140.71	1	5770.1	5633.1	4968.3	3790.4	4674.9	3871.6
97	AAPPPPPPPPPLESSPR	17	Phospho (STY)	_AAPPPPPPPPPLES(ph)SPR_	Q5T4S7	E3 ubiquitin-protein ligase UBR4 OS=Homo sapiens OX=9606 GN=UBR4 PE=1 SV=1	3	595.297	2.488	0.00018299	88.872	3	3884.6	3691.5	3575.4	2940.2	2888.6	2673.2
98	AAPPPPPPPPPLESSPR	17	Phospho (STY)	_AAPPPPPPPPPLES(ph)SPR_	Q5T4S7	E3 ubiquitin-protein ligase UBR4 OS=Homo sapiens OX=9606 GN=UBR4 PE=1 SV=1	2	892.443	1.66	9.9987e-06	111.11	1	9145.2	9590.6	8277.9	6038.5	6379.3	6565.6
99	AAPPPPPPPPPLESSPR	17	Phospho (STY)	_AAPPPPPPPPPLES(ph)SPR_	Q5T4S7	E3 ubiquitin-protein ligase UBR4 OS=Homo sapiens OX=9606 GN=UBR4 PE=1 SV=1	4	446.725	1.9651	7.1516e-09	139.11	1	0	0	0	0	0	0
100	AAPPPPPPPPPLESSPR	17	Phospho (STY)	_AAPPPPPPPPPLES(ph)SPR_	Q5T4S7	E3 ubiquitin-protein ligase UBR4 OS=Homo sapiens OX=9606 GN=UBR4 PE=1 SV=1	3	595.297	4.3993	0.016931	51.469	1	0	0	0	0	0	0
101	AAPPPPPPPPPLESSPR	17	Phospho (STY)	_AAPPPPPPPPPLES(ph)SPR_	Q5T4S7	E3 ubiquitin-protein ligase UBR4 OS=Homo sapiens OX=9606 GN=UBR4 PE=1 SV=1	3	595.297	3.9164	0.025854	45.363	1	0	0	0	0	0	0
102	AAPPPPPPPPPLESSPR	17	Phospho (STY)	_AAPPPPPPPPPLES(ph)SPR_	Q5T4S7	E3 ubiquitin-protein ligase UBR4 OS=Homo sapiens OX=9606 GN=UBR4 PE=1 SV=1	3	595.297	1.0345	0.031527	43.045	1	0	0	0	0	0	0
103	AAPQSPSVPK	10	Phospho (STY)	_AAPQS(ph)PSVPK_	O75694	Nuclear pore complex protein Nup155 OS=Homo sapiens OX=9606 GN=NUP155 PE=1 SV=1	3	354.506	2.1471	0.00021514	90.614	2	4037.1	4088.3	3625.3	2744	3129.2	3076.4
104	AAPQSPSVPK	10	Phospho (STY)	_AAPQS(ph)PSVPK_	O75694	Nuclear pore complex protein Nup155 OS=Homo sapiens OX=9606 GN=NUP155 PE=1 SV=1	2	531.255	2.2244	1.1741e-06	132.06	1	8438.1	9010.9	7866.3	6239.9	6005	5833
105	AAPSPIR	7	Phospho (STY)	_AAPS(ph)PIR_	Q9BV87	Protein CNPPD1 OS=Homo sapiens OX=9606 GN=CNPPD1 PE=2 SV=2	2	396.194	1.099	0.042116	43.772	1	0	0	0	0	0	0
106	AAPSTAPAEATPPKPGEAEAPPK	23	Phospho (STY)	_AAPSTAPAEAT(ph)PPKPGEAEAPPK_	O95817	BAG family molecular chaperone regulator 3 OS=Homo sapiens OX=9606 GN=BAG3 PE=1 SV=3	4	567.025	1.4241	7.7622e-14	159.56	1	13395	14603	12117	7809.4	8405.4	9311.4
107	AAPTTPPPPVK	11	Phospho (STY)	_AAPT(ph)TPPPPVK_	Q9NZQ3	NCK-interacting protein with SH3 domain OS=Homo sapiens OX=9606 GN=NCKIPSD PE=1 SV=1	3	385.865	0.82976	0.012059	55.261	1	2480.5	2870.1	2769	2119.3	2568.2	2019.8
108	AAPTTPPPPVK	11	Phospho (STY)	_AAPT(ph)TPPPPVK_	Q9NZQ3	NCK-interacting protein with SH3 domain OS=Homo sapiens OX=9606 GN=NCKIPSD PE=1 SV=1	2	578.294	0.93257	0.0058036	70.68	1	25215	26979	23977	15815	18530	17899
109	AAPTTPPPPVK	11	Phospho (STY)	_AAPT(ph)TPPPPVK_	Q9NZQ3	NCK-interacting protein with SH3 domain OS=Homo sapiens OX=9606 GN=NCKIPSD PE=1 SV=1	3	385.865	1.1005	0.00045148	77.597	1	1692.6	1963.8	1836.4	1251.7	1303.1	1656.6
110	AAPTTPPPPVK	11	Phospho (STY)	_AAPTT(ph)PPPPVK_	Q9NZQ3	NCK-interacting protein with SH3 domain OS=Homo sapiens OX=9606 GN=NCKIPSD PE=1 SV=1	2	578.294	0.92877	0.014035	66.393	1	0	0	0	0	0	0
111	AAPTTPPPPVKR	12	Phospho (STY)	_AAPT(ph)TPPPPVKR_	Q9NZQ3	NCK-interacting protein with SH3 domain OS=Homo sapiens OX=9606 GN=NCKIPSD PE=1 SV=1	3	437.899	1.9719	0.014408	52.576	1	0	0	0	0	0	0
112	AAQAERSPPAR	11	Phospho (STY)	_AAQAERS(ph)PPAR_	P59923	Zinc finger protein 445 OS=Homo sapiens OX=9606 GN=ZNF445 PE=1 SV=1	3	411.863	1.3585	0.022392	46.704	1	0	0	0	0	0	0
113	AAQQDSDSDGEALGGNPMVAGFQDDVDLEDQPR	33	2 Phospho (STY)	_AAQQDS(ph)DS(ph)DGEALGGNPMVAGFQDDVDLEDQPR_	Q3YEC7	Rab-like protein 6 OS=Homo sapiens OX=9606 GN=RABL6 PE=1 SV=2	3	1203.14	2.2668	2.9184e-22	186.33	1	4978.7	4888.6	4644.9	2873.3	3209.2	3363.4
114	AASAATAAPTATPAAQESGTIPK	23	Phospho (STY)	_AAS(ph)AATAAPTATPAAQESGTIPK_	O00116	Alkyldihydroxyacetonephosphate synthase, peroxisomal OS=Homo sapiens OX=9606 GN=AGPS PE=1 SV=1	4	541.514	3.4062	0.00010576	81.183	1	6045.4	6373.1	5587.1	4598	5066.2	4640.3
115	AASADSTTEGTPADGFTVLSTK	22	Phospho (STY)	_AASADS(ph)TTEGTPADGFTVLSTK_	O75367	Core histone macro-H2A.1 OS=Homo sapiens OX=9606 GN=H2AFY PE=1 SV=4	4	552.499	3.3026	0.0040432	64.707	1	0	0	0	0	0	0
116	AASADSTTEGTPADGFTVLSTK	22	2 Phospho (STY)	_AAS(ph)ADS(ph)TTEGTPADGFTVLSTK_	O75367	Core histone macro-H2A.1 OS=Homo sapiens OX=9606 GN=H2AFY PE=1 SV=4	3	762.985	2.6894	2.3787e-09	139.77	1	9594.5	9204.8	8364.3	5632.7	6143.8	5980.9
117	AASADSTTEGTPADGFTVLSTK	22	2 Phospho (STY)	_AAS(ph)ADS(ph)TTEGTPADGFTVLSTK_	O75367	Core histone macro-H2A.1 OS=Homo sapiens OX=9606 GN=H2AFY PE=1 SV=4	4	572.491	2.6986	0.01639	46.101	1	11137	11358	11367	6636.6	7802.4	7516.5
118	AASAPAKESPR	11	Phospho (STY)	_AASAPAKES(ph)PR_	Q13428	Treacle protein OS=Homo sapiens OX=9606 GN=TCOF1 PE=1 SV=3	3	388.852	1.4033	0.008449	62.035	1	2749.9	2937.5	2613.5	3012.8	2826.6	2602.7
119	AASAPAKESPR	11	Phospho (STY)	_AASAPAKES(ph)PR_	Q13428	Treacle protein OS=Homo sapiens OX=9606 GN=TCOF1 PE=1 SV=3	2	582.774	1.4739	0.043471	46.89	1	1999.6	1861.3	1986.3	1539.8	1554.4	1786.7
120	AASAPAKESPR	11	Phospho (STY)	_AASAPAKES(ph)PR_	Q13428	Treacle protein OS=Homo sapiens OX=9606 GN=TCOF1 PE=1 SV=3	3	388.852	1.8004	0.00056971	74.649	1	4158.3	4713.5	4096.9	4240.7	3795.3	4206
121	AASAPAKESPR	11	Phospho (STY)	_AASAPAKES(ph)PR_	Q13428	Treacle protein OS=Homo sapiens OX=9606 GN=TCOF1 PE=1 SV=3	2	582.774	1.7728	0.00076976	82.406	1	5814.7	8216.4	6460.2	6978	6273.6	6618.2
122	AASAPAKESPRK	12	Phospho (STY)	_AASAPAKES(ph)PRK_	Q13428	Treacle protein OS=Homo sapiens OX=9606 GN=TCOF1 PE=1 SV=3	3	431.55	3.0266	0.0089456	58.98	1	17238	17438	14063	15965	16259	16044
123	AASAPAKESPRK	12	Phospho (STY)	_AASAPAKES(ph)PRK_	Q13428	Treacle protein OS=Homo sapiens OX=9606 GN=TCOF1 PE=1 SV=3	4	323.914	2.7005	0.012818	53.3	1	2676.3	2567.4	2504.7	2530.1	2745	2245.3
124	AASDDGSLK	9	Phospho (STY)	_AASDDGS(ph)LK_	Q92614	Unconventional myosin-XVIIIa OS=Homo sapiens OX=9606 GN=MYO18A PE=1 SV=3	2	472.192	1.4821	0.00055028	92.866	1	12437	12665	11232	12344	12174	11540
125	AASDDGSLKSSSPTSYWK	18	3 Phospho (STY)	_AAS(ph)DDGS(ph)LKSSS(ph)PTSYWK_	Q92614	Unconventional myosin-XVIIIa OS=Homo sapiens OX=9606 GN=MYO18A PE=1 SV=3	3	709.597	4.9281	1.9119e-06	117.83	1	13379	12053	11870	8157.3	8574.2	8998.6
126	AASDDGSLKSSSPTSYWK	18	4 Phospho (STY)	_AAS(ph)DDGS(ph)LKS(ph)SS(ph)PTSYWK_	Q92614	Unconventional myosin-XVIIIa OS=Homo sapiens OX=9606 GN=MYO18A PE=1 SV=3	3	736.252	2.8531	0.0085711	59.372	1	8700.3	8509.5	7844.8	5098.1	5180.3	5147.1
127	AASDPLLSSVSPAVSK	16	Phospho (STY)	_AASDPLLSSVS(ph)PAVSK_	P19532	Transcription factor E3 OS=Homo sapiens OX=9606 GN=TFE3 PE=1 SV=4	3	536.934	5.2823	1.0483e-08	138.97	1	24708	24396	21881	11848	12797	12857
128	AASDPLLSSVSPAVSK	16	Phospho (STY)	_AASDPLLSSVS(ph)PAVSK_	P19532	Transcription factor E3 OS=Homo sapiens OX=9606 GN=TFE3 PE=1 SV=4	4	402.952	5.2562	2.4957e-08	123.63	1	3845	4101.7	3793.8	1968	2066.3	2008
129	AASDPLLSSVSPAVSK	16	Phospho (STY)	_AASDPLLSSVS(ph)PAVSK_	P19532	Transcription factor E3 OS=Homo sapiens OX=9606 GN=TFE3 PE=1 SV=4	3	536.934	6.862	0.0045184	67.928	1	0	0	0	0	0	0
130	AASDSNPAGPLR	12	Phospho (STY)	_AAS(ph)DSNPAGPLR_	Q9BUU2	Methyltransferase-like protein 22 OS=Homo sapiens OX=9606 GN=METTL22 PE=1 SV=2	2	618.274		0.00025737	82.942	1	0	0	0	0	0	0
131	AASEDMTSDEER	12	Oxidation (M),2 Phospho (STY)	_AAS(ph)EDM(ox)TS(ph)DEER_	Q96RK0	Protein capicua homolog OS=Homo sapiens OX=9606 GN=CIC PE=1 SV=2	2	758.731	0.59905	0.012298	60.317	1	1876.9	1901.3	1647.1	1269.9	1208.5	1171.5
132	AASEDMTSDEER	12	2 Phospho (STY)	_AAS(ph)EDMTS(ph)DEER_	Q96RK0	Protein capicua homolog OS=Homo sapiens OX=9606 GN=CIC PE=1 SV=2	2	750.734	1.2976	3.0042e-11	164.53	1	3680.6	3667.9	3377.1	2251.7	2511.1	2103.1
133	AASEDMTSDEER	12	2 Phospho (STY)	_AAS(ph)EDMTS(ph)DEER_	Q96RK0	Protein capicua homolog OS=Homo sapiens OX=9606 GN=CIC PE=1 SV=2	2	750.734	1.1138	9.337e-08	126.69	1	3398.9	3667.7	3405	2264.6	2312.3	2398.8
134	AASEDMTSDEER	12	Phospho (STY)	_AASEDMTS(ph)DEER_	Q96RK0	Protein capicua homolog OS=Homo sapiens OX=9606 GN=CIC PE=1 SV=2	2	710.75	1.5908	8.3521e-06	103.76	1	768.34	834.49	906.3	1339.2	1439.6	1305.9
135	AASEELLEK	9	Phospho (STY)	_AAS(ph)EELLEK_	Q6ZV73	FYVE, RhoGEF and PH domain-containing protein 6 OS=Homo sapiens OX=9606 GN=FGD6 PE=1 SV=2	2	535.244	0.057355	0.00099656	84.365	1	0	0	0	0	0	0
136	AASGEDSTEEALAAAAAPWEGGPVPGVDR	29	Phospho (STY)	_AAS(ph)GEDSTEEALAAAAAPWEGGPVPGVDR_	Q641Q2	WASH complex subunit 2A OS=Homo sapiens OX=9606 GN=WASHC2A PE=1 SV=3	3	954.426	3.4063	2.6181e-21	192.66	1	3770.8	3678.9	3340.1	2523.3	2756.2	2966.3
137	AASGEDSTEEALAAAAAPWEGGPVPGVDRSPFAK	34	Phospho (STY)	_AASGEDSTEEALAAAAAPWEGGPVPGVDRS(ph)PFAK_	Q641Q2	WASH complex subunit 2A OS=Homo sapiens OX=9606 GN=WASHC2A PE=1 SV=3	5	679.115	4.1911	2.8258e-12	124.79	1	0	0	0	0	0	0
138	AASGEDSTEEALAAAAAPWEGGPVPGVDTSPFAK	34	Phospho (STY)	_AAS(ph)GEDSTEEALAAAAAPWEGGPVPGVDTSPFAK_	Q9Y4E1	WASH complex subunit 2C OS=Homo sapiens OX=9606 GN=WASHC2C PE=1 SV=4	4	834.879	7.1284	5.9736e-13	143.09	1	4318.5	3989.6	3913.7	2429.7	2391	2287.7
139	AASGEDSTEEALAAAAAPWEGGPVPGVDTSPFAK	34	Phospho (STY)	_AAS(ph)GEDSTEEALAAAAAPWEGGPVPGVDTSPFAK_	Q9Y4E1	WASH complex subunit 2C OS=Homo sapiens OX=9606 GN=WASHC2C PE=1 SV=4	5	668.105	7.5233	2.2485e-08	116.85	1	2574.4	2581.8	2378.6	1450.4	1407.3	1389.4
140	AASIENVLQDSSPEHCGR	18	Phospho (STY)	_AASIENVLQDSS(ph)PEHCGR_	O60291	E3 ubiquitin-protein ligase MGRN1 OS=Homo sapiens OX=9606 GN=MGRN1 PE=1 SV=2	3	683.961	2.8233	0.00010873	91.883	1	0	0	0	0	0	0
141	AASLDSVATSR	11	Phospho (STY)	_AAS(ph)LDSVATSR_	Q9Y2J4	Angiomotin-like protein 2 OS=Homo sapiens OX=9606 GN=AMOTL2 PE=1 SV=3	2	579.264	1.0808	0.00026221	90.229	1	0	0	0	0	0	0
142	AASLNYLNQPSAAPLQVSR	19	Phospho (STY)	_AAS(ph)LNYLNQPSAAPLQVSR_	Q9NSK0	Kinesin light chain 4 OS=Homo sapiens OX=9606 GN=KLC4 PE=1 SV=3	3	694.012	4.8924	0.0003178	76.152	1	0	0	0	0	0	0
143	AASLNYLNQPSAAPLQVSR	19	Phospho (STY)	_AAS(ph)LNYLNQPSAAPLQVSR_	Q9NSK0	Kinesin light chain 4 OS=Homo sapiens OX=9606 GN=KLC4 PE=1 SV=3	3	694.012	4.2105	0.00014041	88.573	1	4421	4790.6	4429.4	2832.9	2968.6	2815.3
144	AASLNYLNQPSAAPLQVSR	19	Phospho (STY)	_AAS(ph)LNYLNQPSAAPLQVSR_	Q9NSK0	Kinesin light chain 4 OS=Homo sapiens OX=9606 GN=KLC4 PE=1 SV=3	2	1040.51	3.8852	5.2986e-19	191.45	1	23615	23055	22033	13182	13976	14419
145	AASLTEDRDR	10	Phospho (STY)	_AASLT(ph)EDRDR_	Q04637	Eukaryotic translation initiation factor 4 gamma 1 OS=Homo sapiens OX=9606 GN=EIF4G1 PE=1 SV=4	2	607.264	1.6897	3.3335e-08	153.75	1	5160.3	5047.9	4604.4	2603	2674	2725.5
146	AASLTEDRDR	10	Phospho (STY)	_AAS(ph)LTEDRDR_	Q04637	Eukaryotic translation initiation factor 4 gamma 1 OS=Homo sapiens OX=9606 GN=EIF4G1 PE=1 SV=4	3	405.178	1.426	5.3008e-05	100.04	1	2575.7	2736.8	2521.1	1117.7	1155.5	964.05
147	AASPAKPSSLDLVPNLPK	18	Phospho (STY)	_AASPAKPS(ph)SLDLVPNLPK_	Q8N3V7	Synaptopodin OS=Homo sapiens OX=9606 GN=SYNPO PE=1 SV=2	4	472.001	-0.38416	0.00022657	83.395	1	9209.2	7861.9	8082.7	4837.8	5908.1	5402.7
148	AASPESASSTPESLQAR	17	Phospho (STY)	_AAS(ph)PESASSTPESLQAR_	Q96BT3	Centromere protein T OS=Homo sapiens OX=9606 GN=CENPT PE=1 SV=2	3	590.263	1.1302	0.015089	53.866	1	0	0	0	0	0	0
149	AASPHQVTPQADEK	14	Phospho (STY)	_AAS(ph)PHQVTPQADEK_	Q96L73	Histone-lysine N-methyltransferase, H3 lysine-36 and H4 lysine-20 specific OS=Homo sapiens OX=9606 GN=NSD1 PE=1 SV=1	3	520.235	2.0588	2.399e-09	142.58	1	3763.6	3772.9	3422.9	2835.5	2745.3	3184.5
150	AASPPASASDLIEQQQK	17	Phospho (STY)	_AAS(ph)PPASASDLIEQQQK_	Q5VSL9	Striatin-interacting protein 1 OS=Homo sapiens OX=9606 GN=STRIP1 PE=1 SV=1	3	607.619	1.967	4.3929e-13	162.81	1	0	0	0	0	0	0
151	AASPPASASDLIEQQQK	17	Phospho (STY)	_AAS(ph)PPASASDLIEQQQK_	Q5VSL9	Striatin-interacting protein 1 OS=Homo sapiens OX=9606 GN=STRIP1 PE=1 SV=1	3	607.619	1.2568	2.4092e-41	263.19	1	5389.3	5356.5	4769.1	3974.5	4878.3	4322.7
152	AASPPASASDLIEQQQK	17	Phospho (STY)	_AAS(ph)PPASASDLIEQQQK_	Q5VSL9	Striatin-interacting protein 1 OS=Homo sapiens OX=9606 GN=STRIP1 PE=1 SV=1	4	455.966	1.4384	3.8644e-06	113.81	1	2578.5	2191.2	2013.3	2006.1	1954.5	1973.9
153	AASPPASASDLIEQQQK	17	Phospho (STY)	_AAS(ph)PPASASDLIEQQQK_	Q5VSL9	Striatin-interacting protein 1 OS=Homo sapiens OX=9606 GN=STRIP1 PE=1 SV=1	2	910.925	0.4613	2.392e-33	224.1	1	25421	26870	24219	20610	22706	22251
154	AASPPASASDLIEQQQK	17	Phospho (STY),Deamidation (NQ)	_AAS(ph)PPASASDLIEQ(de)QQK_	Q5VSL9	Striatin-interacting protein 1 OS=Homo sapiens OX=9606 GN=STRIP1 PE=1 SV=1	3	607.947	3.8647	0.00035598	106.92	1	0	0	0	0	0	0
155	AASPPLK	7	Phospho (STY)	_AAS(ph)PPLK_	Q8TDB6	E3 ubiquitin-protein ligase DTX3L OS=Homo sapiens OX=9606 GN=DTX3L PE=1 SV=1	3	255.13	1.7979	0.012798	52.937	1	3067.8	2901	2963.6	2918.1	3275.5	3040.3
156	AASPPLK	7	Phospho (STY)	_AAS(ph)PPLK_	Q8TDB6	E3 ubiquitin-protein ligase DTX3L OS=Homo sapiens OX=9606 GN=DTX3L PE=1 SV=1	2	382.191	2.2128	0.019174	56.258	1	6987	6988.5	6595.6	5893.5	6270.4	6140.1
157	AASPPRPLLSNASATPVGR	19	Phospho (STY)	_AAS(ph)PPRPLLSNASATPVGR_	Q9NQW6	Anillin OS=Homo sapiens OX=9606 GN=ANLN PE=1 SV=2	4	486.253	3.0145	4.9095e-09	137.52	1	3651.6	3348	3623.9	2354.6	2708	2257.6
158	AASPPRPLLSNASATPVGR	19	Phospho (STY)	_AAS(ph)PPRPLLSNASATPVGR_	Q9NQW6	Anillin OS=Homo sapiens OX=9606 GN=ANLN PE=1 SV=2	3	648.002	2.8507	9.2512e-09	134.56	1	3128.5	3061.6	3008.3	2024.4	2284.3	2583.8
159	AASPPRPLLSNASATPVGR	19	Phospho (STY)	_AAS(ph)PPRPLLSNASATPVGR_	Q9NQW6	Anillin OS=Homo sapiens OX=9606 GN=ANLN PE=1 SV=2	2	971.499	2.9595	0.017708	63.823	1	0	0	0	0	0	0
160	AASPPRPLLSNASATPVGR	19	Phospho (STY)	_AAS(ph)PPRPLLSNASATPVGR_	Q9NQW6	Anillin OS=Homo sapiens OX=9606 GN=ANLN PE=1 SV=2	3	648.002	2.7358	0.010515	62.069	2	5549.2	6128.8	5812.5	4391.2	4386.9	4585.9
161	AASPPRPLLSNASATPVGR	19	Phospho (STY)	_AAS(ph)PPRPLLSNASATPVGR_	Q9NQW6	Anillin OS=Homo sapiens OX=9606 GN=ANLN PE=1 SV=2	4	486.253	2.7257	4.7501e-07	121.25	1	1808.3	1801	1523.1	1417.6	1297.6	1450.6
162	AASPPRPLLSNASATPVGR	19	Phospho (STY),Deamidation (NQ)	_AAS(ph)PPRPLLSN(de)ASATPVGR_	Q9NQW6	Anillin OS=Homo sapiens OX=9606 GN=ANLN PE=1 SV=2	3	648.33	3.3738	0.0015099	74.63	1	0	0	0	0	0	0
163	AASPPRPLLSNASATPVGR	19	Phospho (STY),Deamidation (NQ)	_AAS(ph)PPRPLLSN(de)ASATPVGR_	Q9NQW6	Anillin OS=Homo sapiens OX=9606 GN=ANLN PE=1 SV=2	4	486.499	3.8688	1.1295e-09	145.65	1	0	0	0	0	0	0
164	AASPPSYTLDLGESQLAPPPSK	22	Phospho (STY)	_AAS(ph)PPSYTLDLGESQLAPPPSK_	Q9ULQ0	Striatin-interacting protein 2 OS=Homo sapiens OX=9606 GN=STRIP2 PE=1 SV=2	4	577.279	4.255	3.7235e-21	197.28	1	6045.5	6165	5641	3655.7	4293.1	4539.8
165	AASPPSYTLDLGESQLAPPPSK	22	Phospho (STY)	_AAS(ph)PPSYTLDLGESQLAPPPSK_	Q9ULQ0	Striatin-interacting protein 2 OS=Homo sapiens OX=9606 GN=STRIP2 PE=1 SV=2	5	462.025	4.7065	6.1632e-20	189.09	1	2197.7	2202.2	2098.8	1402	1606.6	1513.6
166	AASPQDLAGGYTSSLACHR	19	Phospho (STY)	_AAS(ph)PQDLAGGYTSSLACHR_	P51948	CDK-activating kinase assembly factor MAT1 OS=Homo sapiens OX=9606 GN=MNAT1 PE=1 SV=1	3	681.298	2.5436	5.282e-06	106.67	1	17965	18221	16043	13238	15930	14905
167	AASPSPQSVR	10	2 Phospho (STY)	_AAS(ph)PSPQS(ph)VR_	Q8IYB3	Serine/arginine repetitive matrix protein 1 OS=Homo sapiens OX=9606 GN=SRRM1 PE=1 SV=2	2	580.231	0.97463	0.031156	44.454	1	0	0	0	0	0	0
168	AASPSPQSVR	10	2 Phospho (STY)	_AAS(ph)PS(ph)PQSVR_	Q8IYB3	Serine/arginine repetitive matrix protein 1 OS=Homo sapiens OX=9606 GN=SRRM1 PE=1 SV=2	3	387.156	0.94338	0.0096614	57.106	1	1605.8	1704.1	1460.7	1307.5	1370	1328
169	AASPSPQSVR	10	2 Phospho (STY)	_AAS(ph)PS(ph)PQSVR_	Q8IYB3	Serine/arginine repetitive matrix protein 1 OS=Homo sapiens OX=9606 GN=SRRM1 PE=1 SV=2	2	580.231	0.98516	3.0433e-05	111.31	1	1081.5	1133.9	1027.7	990.44	936.61	906.47
170	AASPSPQSVR	10	2 Phospho (STY)	_AASPS(ph)PQS(ph)VR_	Q8IYB3	Serine/arginine repetitive matrix protein 1 OS=Homo sapiens OX=9606 GN=SRRM1 PE=1 SV=2	2	580.231	1.4734	0.00023536	92.939	1	0	0	0	0	0	0
171	AASPSPQSVR	10	2 Phospho (STY),Deamidation (NQ)	_AAS(ph)PS(ph)PQ(de)SVR_	Q8IYB3	Serine/arginine repetitive matrix protein 1 OS=Homo sapiens OX=9606 GN=SRRM1 PE=1 SV=2	2	580.723	1.2367	0.00031605	92.747	1	3936.6	3903.1	3369.4	2591.8	2661.9	2738.8
172	AASPSPQSVR	10	Phospho (STY)	_AAS(ph)PSPQSVR_	Q8IYB3	Serine/arginine repetitive matrix protein 1 OS=Homo sapiens OX=9606 GN=SRRM1 PE=1 SV=2	2	540.248	1.3663	1.0529e-05	119.87	1	0	0	0	0	0	0
173	AASPSPQSVR	10	Phospho (STY)	_AAS(ph)PSPQSVR_	Q8IYB3	Serine/arginine repetitive matrix protein 1 OS=Homo sapiens OX=9606 GN=SRRM1 PE=1 SV=2	3	360.501	1.2807	0.0011255	71.896	1	759.71	768.65	697.26	747.43	801.09	680.28
174	AASPSPQSVR	10	Phospho (STY)	_AASPS(ph)PQSVR_	Q8IYB3	Serine/arginine repetitive matrix protein 1 OS=Homo sapiens OX=9606 GN=SRRM1 PE=1 SV=2	2	540.248	1.4981	3.3978e-05	111.93	1	3513.9	3855.3	3283.8	3898.9	3365.3	3952.1
175	AASPYSQRPASPTAIR	16	2 Phospho (STY)	_AAS(ph)PYSQRPAS(ph)PTAIR_	Q99569	Plakophilin-4 OS=Homo sapiens OX=9606 GN=PKP4 PE=1 SV=2	3	611.608	1.4802	2.4459e-05	98.002	1	4569.1	5664.1	4599.3	3273.6	3612.4	3984.6
176	AASPYSQRPASPTAIR	16	Phospho (STY)	_AASPYSQRPAS(ph)PTAIR_	Q99569	Plakophilin-4 OS=Homo sapiens OX=9606 GN=PKP4 PE=1 SV=2	3	584.952	1.9465	2.1281e-08	134.32	1	4889.6	5186.6	4496.9	3636.7	3743.6	3795.7
177	AASREEPIEWEF	12	Phospho (STY)	_AAS(ph)REEPIEWEF_	P39880	Homeobox protein cut-like 1 OS=Homo sapiens OX=9606 GN=CUX1 PE=1 SV=3	2	772.327	4.5449	0.00092785	77.347	1	0	0	0	0	0	0
178	AASSAAQGAFQGN	13	Phospho (STY)	_AAS(ph)SAAQGAFQGN_	O15127	Secretory carrier-associated membrane protein 2 OS=Homo sapiens OX=9606 GN=SCAMP2 PE=1 SV=2	2	630.256	0.98638	1.1612e-08	141.55	2	3015.2	3600.5	3690	2459.7	2761.3	2739.7
179	AASSAAQGAFQGN	13	Phospho (STY)	_AAS(ph)SAAQGAFQGN_	O15127	Secretory carrier-associated membrane protein 2 OS=Homo sapiens OX=9606 GN=SCAMP2 PE=1 SV=2	2	630.256	1.028	1.461e-11	161.94	1	5603.1	6141.1	6035	4139.2	4673	4553.2
180	AASSAAQGAFQGN	13	Phospho (STY),Deamidation (NQ)	_AAS(ph)SAAQGAFQGN(de)_	O15127	Secretory carrier-associated membrane protein 2 OS=Homo sapiens OX=9606 GN=SCAMP2 PE=1 SV=2	2	630.748	0.87727	1.0749e-07	126.07	1	0	0	0	0	0	0
181	AASSDQLR	8	Unmodified	_AASSDQLR_	Q9UDY2	Tight junction protein ZO-2 OS=Homo sapiens OX=9606 GN=TJP2 PE=1 SV=2	2	424.217	1.9701	0.00052945	116.73	1	2450.3	2416.7	2421.9	2920.5	2910.1	2646.7
182	AASSDQLR	8	Phospho (STY)	_AAS(ph)SDQLR_	Q9UDY2	Tight junction protein ZO-2 OS=Homo sapiens OX=9606 GN=TJP2 PE=1 SV=2	2	464.2	1.5809	0.0012241	91.752	1	17807	17550	15539	11727	12089	11575
183	AASSDQLRDNSPPPAFKPEPPK	22	Phospho (STY)	_AASSDQLRDNS(ph)PPPAFKPEPPK_	Q9UDY2	Tight junction protein ZO-2 OS=Homo sapiens OX=9606 GN=TJP2 PE=1 SV=2	5	486.636	1.8028	4.3065e-06	99.536	1	2644	2738.3	2275.9	2841.9	3515.9	3172.5
184	AASSDQLRDNSPPPAFKPEPPK	22	Phospho (STY)	_AASSDQLRDNS(ph)PPPAFKPEPPK_	Q9UDY2	Tight junction protein ZO-2 OS=Homo sapiens OX=9606 GN=TJP2 PE=1 SV=2	4	608.043	2.3808	0.0020862	69.578	1	16556	18355	15747	16121	16322	16878
185	AASSDQLRDNSPPPAFKPEPPK	22	2 Phospho (STY)	_AAS(ph)SDQLRDNS(ph)PPPAFKPEPPK_	Q9UDY2	Tight junction protein ZO-2 OS=Homo sapiens OX=9606 GN=TJP2 PE=1 SV=2	3	837.044	3.2489	6.0691e-09	133.79	1	21745	22457	19973	11528	12202	11750
186	AASSDQLRDNSPPPAFKPEPPK	22	2 Phospho (STY)	_AAS(ph)SDQLRDNS(ph)PPPAFKPEPPK_	Q9UDY2	Tight junction protein ZO-2 OS=Homo sapiens OX=9606 GN=TJP2 PE=1 SV=2	4	628.034	3.6217	0.0059792	61.725	1	21419	21476	19549	11943	12659	13041
187	AASSDQLRDNSPPPAFKPEPPK	22	2 Phospho (STY)	_AASS(ph)DQLRDNS(ph)PPPAFKPEPPK_	Q9UDY2	Tight junction protein ZO-2 OS=Homo sapiens OX=9606 GN=TJP2 PE=1 SV=2	5	502.629	3.0124	4.5971e-05	91.748	1	7090.8	7001.9	6623.9	3749.6	4091.2	3547.1
188	AASSPDGFFWTQGSPK	16	Phospho (STY)	_AASS(ph)PDGFFWTQGSPK_	Q86YV5	Inactive tyrosine-protein kinase PRAG1 OS=Homo sapiens OX=9606 GN=PRAG1 PE=1 SV=4	3	588.254	4.9419	2.0094e-26	210.57	1	35460	36405	32536	22402	24380	23987
189	AASSPDGFFWTQGSPK	16	Phospho (STY)	_AAS(ph)SPDGFFWTQGSPK_	Q86YV5	Inactive tyrosine-protein kinase PRAG1 OS=Homo sapiens OX=9606 GN=PRAG1 PE=1 SV=4	4	441.442	5.0294	8.5999e-09	139.46	1	4613.5	4719.2	3938.3	2712.8	2981.2	3052.5
190	AASSPDGFFWTQGSPK	16	Phospho (STY)	_AASS(ph)PDGFFWTQGSPK_	Q86YV5	Inactive tyrosine-protein kinase PRAG1 OS=Homo sapiens OX=9606 GN=PRAG1 PE=1 SV=4	2	881.877	3.9708	1.4884e-40	251.41	1	44231	42819	39131	27049	29350	28758
191	AASSPSNPAALPVASDSSPMGSK	23	Phospho (STY)	_AASSPSNPAALPVASDSS(ph)PMGSK_	Q7Z5J4	Retinoic acid-induced protein 1 OS=Homo sapiens OX=9606 GN=RAI1 PE=1 SV=2	3	737	0.93041	3.1657e-06	103.57	1	5840.7	6685.2	5921.6	4955.6	5099.1	5502.6
192	AASSSPDSP	9	Phospho (STY)	_AASSSPDS(ph)P_	Q5BKY9	Protein FAM133B OS=Homo sapiens OX=9606 GN=FAM133B PE=1 SV=1	2	449.663	1.9481	5.7755e-05	125.97	1	0	0	0	0	0	0
193	AASSSSPGSPVASSPSR	17	Phospho (STY)	_AASSSSPGS(ph)PVASSPSR_	Q92538	Golgi-specific brefeldin A-resistance guanine nucleotide exchange factor 1 OS=Homo sapiens OX=9606 GN=GBF1 PE=1 SV=2	3	537.905	1.5281	8.0844e-05	94.234	1	3866.4	4002.8	3732.5	2077.2	2844.2	2623.6
194	AASSSSPGSPVASSPSR	17	Phospho (STY)	_AASSSSPGS(ph)PVASSPSR_	Q92538	Golgi-specific brefeldin A-resistance guanine nucleotide exchange factor 1 OS=Homo sapiens OX=9606 GN=GBF1 PE=1 SV=2	2	806.354	1.9485	3.8958e-08	124.08	1	0	0	0	0	0	0
195	AASSSSPGSPVASSPSR	17	Phospho (STY)	_AASSSSPGSPVASS(ph)PSR_	Q92538	Golgi-specific brefeldin A-resistance guanine nucleotide exchange factor 1 OS=Homo sapiens OX=9606 GN=GBF1 PE=1 SV=2	2	806.354	2.0679	6.4153e-26	199.28	1	6108.1	5395.9	5443.8	4178.8	4544.7	4568.5
196	AASSSSPGSPVASSPSR	17	Phospho (STY)	_AASSSS(ph)PGSPVASSPSR_	Q92538	Golgi-specific brefeldin A-resistance guanine nucleotide exchange factor 1 OS=Homo sapiens OX=9606 GN=GBF1 PE=1 SV=2	3	537.905	1.4816	0.02952	43.865	1	4553.6	4395.6	4332.6	3523.8	3683.8	3294.4
197	AASSSSPGSPVASSPSR	17	Phospho (STY)	_AASSS(ph)SPGSPVASSPSR_	Q92538	Golgi-specific brefeldin A-resistance guanine nucleotide exchange factor 1 OS=Homo sapiens OX=9606 GN=GBF1 PE=1 SV=2	2	806.354	2.5609	2.1339e-33	226.65	1	5644.8	5339.6	5063.9	4243	4409.5	4382.7
198	AASSSSPGSPVASSPSR	17	Phospho (STY)	_AASSSSPGS(ph)PVASSPSR_	Q92538	Golgi-specific brefeldin A-resistance guanine nucleotide exchange factor 1 OS=Homo sapiens OX=9606 GN=GBF1 PE=1 SV=2	2	806.354	1.5179	1.8688e-26	215.88	1	4162.2	3564.3	3608.6	2783.3	3583.5	2921.2
199	AASSSSPGSPVASSPSR	17	Phospho (STY)	_AASSSSPGS(ph)PVASSPSR_	Q92538	Golgi-specific brefeldin A-resistance guanine nucleotide exchange factor 1 OS=Homo sapiens OX=9606 GN=GBF1 PE=1 SV=2	3	537.905	1.454	0.00024269	85.737	1	0	0	0	0	0	0
200	AASSSSPGSPVASSPSR	17	2 Phospho (STY)	_AASSSSPGS(ph)PVASS(ph)PSR_	Q92538	Golgi-specific brefeldin A-resistance guanine nucleotide exchange factor 1 OS=Homo sapiens OX=9606 GN=GBF1 PE=1 SV=2	2	846.337	1.762	1.4173e-12	150.95	1	3752.1	4093.3	3571.1	3178.8	3767.1	3593.8
201	AASSSSPGSPVASSPSR	17	2 Phospho (STY)	_AASSS(ph)SPGS(ph)PVASSPSR_	Q92538	Golgi-specific brefeldin A-resistance guanine nucleotide exchange factor 1 OS=Homo sapiens OX=9606 GN=GBF1 PE=1 SV=2	2	846.337	1.7723	4.4566e-13	165.9	1	6430.7	5934.8	6179.7	4031.7	4017.1	3666.6
202	AASSSSPGSPVASSPSR	17	2 Phospho (STY)	_AASSSS(ph)PGS(ph)PVASSPSR_	Q92538	Golgi-specific brefeldin A-resistance guanine nucleotide exchange factor 1 OS=Homo sapiens OX=9606 GN=GBF1 PE=1 SV=2	3	564.561	1.5125	0.0077054	64.522	1	1583.4	1526.1	1508.9	1107.2	1233.1	1222.9
203	AASTDLGAGETVVGK	15	Phospho (STY)	_AAS(ph)TDLGAGETVVGK_	Q15032	R3H domain-containing protein 1 OS=Homo sapiens OX=9606 GN=R3HDM1 PE=1 SV=3	3	485.896	3.2646	1.1383e-05	98.817	1	7349.4	7685.9	6501.4	5005.1	5414	5380.6
204	AASVAAATTSPTPR	14	Phospho (STY)	_AASVAAATTS(ph)PTPR_	Q9Y2D9	Zinc finger protein 652 OS=Homo sapiens OX=9606 GN=ZNF652 PE=1 SV=3	3	460.889	2.6435	0.00035854	80.175	1	0	0	0	0	0	0
205	AASVAAATTSPTPR	14	Phospho (STY)	_AASVAAATTS(ph)PTPR_	Q9Y2D9	Zinc finger protein 652 OS=Homo sapiens OX=9606 GN=ZNF652 PE=1 SV=3	2	690.83	2.9734	0.00074377	76.586	1	8341.6	8549.3	7751.1	6154.8	6508.1	6224
206	AASWLFK	7	Phospho (STY)	_AAS(ph)WLFK_	Q5THJ4	Vacuolar protein sorting-associated protein 13D OS=Homo sapiens OX=9606 GN=VPS13D PE=1 SV=2	2	451.712	8.5027	0.0041132	76.064	1	0	0	0	0	0	0
207	AASYTEEDENHTAK	14	Phospho (STY)	_AASYT(ph)EEDENHTAK_	Q14126	Desmoglein-2 OS=Homo sapiens OX=9606 GN=DSG2 PE=1 SV=2	3	549.217	1.8464	5.1132e-29	241.68	1	5891.6	5564.4	5222.7	4278.3	4279.4	3900.8
208	AASYTEEDENHTAK	14	Phospho (STY)	_AAS(ph)YTEEDENHTAK_	Q14126	Desmoglein-2 OS=Homo sapiens OX=9606 GN=DSG2 PE=1 SV=2	2	823.323	1.3478	2.8926e-28	224.15	1	15087	15323	14031	10421	10835	10527
209	AATAARPPAPPPAPQPPSPTPSPPRPTLAR	30	Phospho (STY)	_AATAARPPAPPPAPQPPS(ph)PTPSPPRPTLAR_	Q96B36	Proline-rich AKT1 substrate 1 OS=Homo sapiens OX=9606 GN=AKT1S1 PE=1 SV=1	4	761.901	1.8113	9.4841e-09	121.12	2	11803	12047	11062	8035.7	7931.8	8755.6
210	AATAARPPAPPPAPQPPSPTPSPPRPTLAR	30	Phospho (STY)	_AATAARPPAPPPAPQPPS(ph)PTPSPPRPTLAR_	Q96B36	Proline-rich AKT1 substrate 1 OS=Homo sapiens OX=9606 GN=AKT1S1 PE=1 SV=1	5	609.722	1.6138	0.0003166	72.51	1	2584.5	1844.9	1805.2	1540.4	1490.7	1523.2
211	AATAARPPAPPPAPQPPSPTPSPPRPTLAR	30	Phospho (STY)	_AATAARPPAPPPAPQPPSPTPS(ph)PPRPTLAR_	Q96B36	Proline-rich AKT1 substrate 1 OS=Homo sapiens OX=9606 GN=AKT1S1 PE=1 SV=1	4	761.901	2.9451	9.7999e-05	84.889	1	6056.4	6104.8	5812.3	4602.3	4961.6	5077.3
212	AATAARPPAPPPAPQPPSPTPSPPRPTLAR	30	2 Phospho (STY)	_AATAARPPAPPPAPQPPS(ph)PT(ph)PSPPRPTLAR_	Q96B36	Proline-rich AKT1 substrate 1 OS=Homo sapiens OX=9606 GN=AKT1S1 PE=1 SV=1	4	781.893	2.0585	1.9875e-10	123.52	2	5171.6	4578.8	4567.7	3402.3	3452.1	3659
213	AATAARPPAPPPAPQPPSPTPSPPRPTLAR	30	2 Phospho (STY)	_AATAARPPAPPPAPQPPS(ph)PT(ph)PSPPRPTLAR_	Q96B36	Proline-rich AKT1 substrate 1 OS=Homo sapiens OX=9606 GN=AKT1S1 PE=1 SV=1	3	1042.19	1.64	2.9792e-05	94.871	1	7794.6	7915.6	7610.5	5114.2	5829.3	6097.8
214	AATAARPPAPPPAPQPPSPTPSPPRPTLAR	30	2 Phospho (STY)	_AATAARPPAPPPAPQPPS(ph)PTPS(ph)PPRPTLAR_	Q96B36	Proline-rich AKT1 substrate 1 OS=Homo sapiens OX=9606 GN=AKT1S1 PE=1 SV=1	5	625.716	2.3255	0.00067973	71.567	1	1332.7	1317.9	1296.3	842.6	1071.3	1029.6
215	AATEALGEKSPDSATVSGYDIMK	23	Phospho (STY)	_AATEALGEKS(ph)PDSATVSGYDIMK_	Q6WCQ1	Myosin phosphatase Rho-interacting protein OS=Homo sapiens OX=9606 GN=MPRIP PE=1 SV=3	4	606.028	4.467	2.0768e-09	136.44	1	10160	9958.6	8697.4	6288	7318.9	6481.1
216	AATSPALFNR	10	Phospho (STY)	_AATS(ph)PALFNR_	Q14204	Cytoplasmic dynein 1 heavy chain 1 OS=Homo sapiens OX=9606 GN=DYNC1H1 PE=1 SV=5	2	564.266	2.3457	1.5116e-05	118.31	1	0	0	0	0	0	0
217	AATTATPAATTSPK	14	Phospho (STY)	_AATTATPAATTS(ph)PK_	Q92766	Ras-responsive element-binding protein 1 OS=Homo sapiens OX=9606 GN=RREB1 PE=1 SV=3	3	456.885	2.4288	5.3849e-09	136.1	1	0	0	0	0	0	0
218	AATTATPAATTSPK	14	Phospho (STY)	_AATTATPAATTS(ph)PK_	Q92766	Ras-responsive element-binding protein 1 OS=Homo sapiens OX=9606 GN=RREB1 PE=1 SV=3	2	684.824	2.3923	8.5897e-13	161.2	1	7053.4	7074.5	6202.1	5627	6903.9	6079.4
219	AATTATPAATTSPK	14	Phospho (STY)	_AATTATPAAT(ph)TSPK_	Q92766	Ras-responsive element-binding protein 1 OS=Homo sapiens OX=9606 GN=RREB1 PE=1 SV=3	4	342.916	2.1112	0.020831	47.062	1	0	0	0	0	0	0
220	AATTPTR	7	Unmodified	_AATTPTR_	Q14978	Nucleolar and coiled-body phosphoprotein 1 OS=Homo sapiens OX=9606 GN=NOLC1 PE=1 SV=2	2	359.198	0.19266	0.023634	58.981	1	0	0	0	0	0	0
221	AAVGQESPGGLEAGNAK	17	Phospho (STY)	_AAVGQES(ph)PGGLEAGNAK_	Q29RF7	Sister chromatid cohesion protein PDS5 homolog A OS=Homo sapiens OX=9606 GN=PDS5A PE=1 SV=1	4	409.69	3.6517	0.00012836	90.718	1	4310.3	4666.6	4326.1	2731.5	3166.8	2987.9
222	AAVGQESPGGLEAGNAK	17	Phospho (STY)	_AAVGQES(ph)PGGLEAGNAK_	Q29RF7	Sister chromatid cohesion protein PDS5 homolog A OS=Homo sapiens OX=9606 GN=PDS5A PE=1 SV=1	3	545.917	3.27	1.046e-07	122.64	1	6929.1	7436.1	6042.6	4596.8	5387.3	4766.1
223	AAVGQESPGGLEAGNAK	17	Phospho (STY)	_AAVGQES(ph)PGGLEAGNAK_	Q29RF7	Sister chromatid cohesion protein PDS5 homolog A OS=Homo sapiens OX=9606 GN=PDS5A PE=1 SV=1	2	818.372	3.3006	1.3394e-18	178.7	1	21527	22664	20432	14549	16131	15719
224	AAVHYDR	7	Unmodified	_AAVHYDR_	Q86V81	THO complex subunit 4 OS=Homo sapiens OX=9606 GN=ALYREF PE=1 SV=3	3	277.808	1.6595	0.0035222	107.32	1	1297.3	1637.2	1240.5	1137.7	1124.4	992.24
225	AAVLSDSEDEEK	12	Phospho (STY)	_AAVLSDS(ph)EDEEK_	Q96ST2	Protein IWS1 homolog OS=Homo sapiens OX=9606 GN=IWS1 PE=1 SV=2	3	458.189	3.0463	5.8022e-06	99.844	1	4696.7	4566.9	4523.6	3695.5	3626.3	4160.8
226	AAVLSDSEDEEK	12	Phospho (STY)	_AAVLSDS(ph)EDEEK_	Q96ST2	Protein IWS1 homolog OS=Homo sapiens OX=9606 GN=IWS1 PE=1 SV=2	3	458.189	1.964	0.0019366	70.373	1	11619	12118	10506	10192	11110	10418
227	AAVLSDSEDEEK	12	Phospho (STY)	_AAVLSDS(ph)EDEEK_	Q96ST2	Protein IWS1 homolog OS=Homo sapiens OX=9606 GN=IWS1 PE=1 SV=2	2	686.779	1.9622	1.0098e-10	149.22	1	0	0	0	0	0	0
228	AAVLSDSEDEEK	12	2 Phospho (STY)	_AAVLS(ph)DS(ph)EDEEK_	Q96ST2	Protein IWS1 homolog OS=Homo sapiens OX=9606 GN=IWS1 PE=1 SV=2	2	726.763	1.9743	2.8321e-14	180.7	1	4154.2	4417.9	3775.2	3896.1	3757.2	4095.2
229	AAVLSDSEDEEK	12	2 Phospho (STY)	_AAVLS(ph)DS(ph)EDEEK_	Q96ST2	Protein IWS1 homolog OS=Homo sapiens OX=9606 GN=IWS1 PE=1 SV=2	3	484.844	2.4468	0.00029346	82.578	1	1826.5	2604.8	1813.3	1853.7	1640	1867
230	AAVLSDSEDEEKASAK	16	2 Phospho (STY)	_AAVLS(ph)DS(ph)EDEEKASAK_	Q96ST2	Protein IWS1 homolog OS=Homo sapiens OX=9606 GN=IWS1 PE=1 SV=2	2	905.363	0.56112	1.3881e-40	266.35	1	33925	34420	30264	22439	24151	22914
231	AAVLSDSEDEEKASAK	16	2 Phospho (STY)	_AAVLS(ph)DS(ph)EDEEKASAK_	Q96ST2	Protein IWS1 homolog OS=Homo sapiens OX=9606 GN=IWS1 PE=1 SV=2	3	603.911	2.0455	1.5161e-08	140.2	1	16970	16183	15727	11569	11945	11683
232	AAVPSGASTGIYEALELR	18	Unmodified	_AAVPSGASTGIYEALELR_	P06733	Alpha-enolase OS=Homo sapiens OX=9606 GN=ENO1 PE=1 SV=2	3	602.32	5.123	1.1706e-05	112.82	1	8263.5	8407.7	8169.1	5668.6	6165.7	5548.8
233	AAVQELSSSILAGEDPEER	19	Phospho (STY)	_AAVQELSS(ph)SILAGEDPEER_	P49768	Presenilin-1 OS=Homo sapiens OX=9606 GN=PSEN1 PE=1 SV=1	3	694.319	2.8603	6.8892e-06	101.75	1	5976.8	5748.7	5410.9	4976.9	5164.1	4627.2
234	AAVQELSSSILAGEDPEER	19	Phospho (STY)	_AAVQELSSS(ph)ILAGEDPEER_	P49768	Presenilin-1 OS=Homo sapiens OX=9606 GN=PSEN1 PE=1 SV=1	2	1040.98	1.9217	1.9291e-78	333.81	1	22038	22278	20354	15076	17585	15798
235	AAVSPQK	7	Phospho (STY)	_AAVS(ph)PQK_	Q9HCU9	Breast cancer metastasis-suppressor 1 OS=Homo sapiens OX=9606 GN=BRMS1 PE=1 SV=1	2	390.686	2.673	0.012932	63.216	1	0	0	0	0	0	0
236	AAVSPQK	7	Phospho (STY)	_AAVS(ph)PQK_	Q9HCU9	Breast cancer metastasis-suppressor 1 OS=Homo sapiens OX=9606 GN=BRMS1 PE=1 SV=1	3	260.793	1.6628	0.027553	42.287	1	0	0	0	0	0	0
237	AAVSPQKR	8	Phospho (STY)	_AAVS(ph)PQKR_	Q9HCU9	Breast cancer metastasis-suppressor 1 OS=Homo sapiens OX=9606 GN=BRMS1 PE=1 SV=1	3	312.827	1.6313	0.033097	43.308	1	3314.5	3768.5	3027.9	3012.2	2886.7	2958.6
238	AAVTPGKK	8	Phospho (STY)	_AAVT(ph)PGKK_	P19338	Nucleolin OS=Homo sapiens OX=9606 GN=NCL PE=1 SV=3	3	284.484	5.844	0.01924	46.819	1	8266.6	8551.1	7727.8	2105.4	2124.4	2369.1
239	AAVVTSPPPTTAPHK	15	Phospho (STY)	_AAVVTS(ph)PPPTTAPHK_	P35611	Alpha-adducin OS=Homo sapiens OX=9606 GN=ADD1 PE=1 SV=2	3	518.596	1.0797	0.00049533	74.726	2	0	0	0	0	0	0
240	AAVVTSPPPTTAPHK	15	Phospho (STY)	_AAVVTS(ph)PPPTTAPHK_	P35611	Alpha-adducin OS=Homo sapiens OX=9606 GN=ADD1 PE=1 SV=2	4	389.199	1.2658	0.00045244	73.498	2	6117	6104.9	5587.8	3072.1	3328.7	3109.8
241	AAVVTSPPPTTAPHK	15	Phospho (STY)	_AAVVTS(ph)PPPTTAPHK_	P35611	Alpha-adducin OS=Homo sapiens OX=9606 GN=ADD1 PE=1 SV=2	2	777.39	0.09722	2.612e-08	130.27	1	0	0	0	0	0	0
244	ACASPSAQVEGSPVAGSDGSQPAVK	25	2 Phospho (STY)	_ACAS(ph)PSAQVEGS(ph)PVAGSDGSQPAVK_	Q9UFC0	Leucine-rich repeat and WD repeat-containing protein 1 OS=Homo sapiens OX=9606 GN=LRWD1 PE=1 SV=2	4	630.015	2.1813	0.012051	47.59	1	0	0	0	0	0	0
245	ACASPSAQVEGSPVAGSDGSQPAVK	25	Phospho (STY)	_ACASPSAQVEGS(ph)PVAGSDGSQPAVK_	Q9UFC0	Leucine-rich repeat and WD repeat-containing protein 1 OS=Homo sapiens OX=9606 GN=LRWD1 PE=1 SV=2	3	813.028	3.3503	1.6676e-14	167.06	1	8255.6	8496.4	7994.6	6579.7	6974.2	7011.1
246	ACASPSAQVEGSPVAGSDGSQPAVK	25	Phospho (STY)	_ACASPS(ph)AQVEGSPVAGSDGSQPAVK_	Q9UFC0	Leucine-rich repeat and WD repeat-containing protein 1 OS=Homo sapiens OX=9606 GN=LRWD1 PE=1 SV=2	3	813.028	2.1315	6.109e-20	175.15	1	7148.4	9817.5	7231	4651.7	5193	5413.1
247	ACASPSAQVEGSPVAGSDGSQPAVK	25	Phospho (STY)	_ACAS(ph)PSAQVEGSPVAGSDGSQPAVK_	Q9UFC0	Leucine-rich repeat and WD repeat-containing protein 1 OS=Homo sapiens OX=9606 GN=LRWD1 PE=1 SV=2	4	610.023	2.0526	1.093e-09	134.29	1	7057	7523.9	6819.2	4595.1	5375.1	5188.5
248	ACPEEPAAPSPEPR	14	Phospho (STY)	_ACPEEPAAPS(ph)PEPR_	O94819	Kelch repeat and BTB domain-containing protein 11 OS=Homo sapiens OX=9606 GN=KBTBD11 PE=1 SV=1	3	529.888	0.98594	0.0091734	61.091	1	5122.8	5086	4942.8	3147.8	3365.1	3212
249	ACPGPPPPSPEPLAR	15	Phospho (STY)	_ACPGPPPPS(ph)PEPLAR_	Q9HB09	Bcl-2-like protein 12 OS=Homo sapiens OX=9606 GN=BCL2L12 PE=1 SV=1	2	811.873	1.9043	1.3559e-05	106.31	1	5333.6	6200.1	5487.3	4368.5	4687	4281.2
250	ACRPPGSPGR	10	Phospho (STY)	_ACRPPGS(ph)PGR_	O95685	Protein phosphatase 1 regulatory subunit 3D OS=Homo sapiens OX=9606 GN=PPP1R3D PE=1 SV=1	3	378.834	0.65935	0.0044507	67.519	1	2127.3	2423.2	2007	1528.8	1272	1398.4
251	ACSPCSSQSSSSGICTDFWDLLVK	24	Phospho (STY)	_ACSPCS(ph)SQSSSSGICTDFWDLLVK_	Q7Z6Z7	E3 ubiquitin-protein ligase HUWE1 OS=Homo sapiens OX=9606 GN=HUWE1 PE=1 SV=3	4	693.789	4.5918	0.0001256	72.99	1	6293.7	6156.1	5446.3	4374.5	4443.2	4642.1
252	ACSVAGSWVCPR	12	Phospho (STY)	_ACS(ph)VAGSWVCPR_	Q6ZUM4	Rho GTPase-activating protein 27 OS=Homo sapiens OX=9606 GN=ARHGAP27 PE=1 SV=3	3	477.197	1.908	0.0091507	58.508	1	0	0	0	0	0	0
253	ADAASSLTVDVTPPTAK	17	Phospho (STY)	_ADAASSLTVDVT(ph)PPTAK_	Q9H8Y8	Golgi reassembly-stacking protein 2 OS=Homo sapiens OX=9606 GN=GORASP2 PE=1 SV=3	4	431.709	6.0436	3.3163e-06	116.09	1	0	0	0	0	0	0
254	ADAASSLTVDVTPPTAK	17	Phospho (STY)	_ADAASSLTVDVT(ph)PPTAK_	Q9H8Y8	Golgi reassembly-stacking protein 2 OS=Homo sapiens OX=9606 GN=GORASP2 PE=1 SV=3	3	575.277	6.2988	2.2089e-08	128.38	1	0	0	0	0	0	0
255	ADADPSPTSPPTAR	14	Phospho (STY)	_ADADPSPTS(ph)PPTAR_	Q9NWZ5	Uridine-cytidine kinase-like 1 OS=Homo sapiens OX=9606 GN=UCKL1 PE=1 SV=2	3	488.212	1.4987	0.010648	59.09	1	0	0	0	0	0	0
256	ADADPSPTSPPTAR	14	Phospho (STY)	_ADADPSPTS(ph)PPTAR_	Q9NWZ5	Uridine-cytidine kinase-like 1 OS=Homo sapiens OX=9606 GN=UCKL1 PE=1 SV=2	2	731.814	1.3004	0.0034556	70.831	1	4361.4	4694	4131.8	2981	3301.7	3410.1
257	ADAGSHTEGSPSQPR	15	Phospho (STY)	_ADAGSHT(ph)EGSPSQPR_	Q86V15	Zinc finger protein castor homolog 1 OS=Homo sapiens OX=9606 GN=CASZ1 PE=1 SV=4	3	526.218	0.40744	5.408e-06	113.33	1	2250.3	2681.4	2498.7	1874.5	1939.1	2080.6
258	ADAGSHTEGSPSQPR	15	Phospho (STY)	_ADAGSHT(ph)EGSPSQPR_	Q86V15	Zinc finger protein castor homolog 1 OS=Homo sapiens OX=9606 GN=CASZ1 PE=1 SV=4	3	526.218	1.2663	0.0085433	64.346	1	0	0	0	0	0	0
259	ADALQAGASQFETSAAK	17	Phospho (STY)	_ADALQAGASQFETS(ph)AAK_	Q15836	Vesicle-associated membrane protein 3 OS=Homo sapiens OX=9606 GN=VAMP3 PE=1 SV=3	3	582.596	1.6306	0.015833	52.898	1	0	0	0	0	0	0
260	ADAPDAGAQSDSELPSYHQNDVSLDR	26	Phospho (STY)	_ADAPDAGAQS(ph)DSELPSYHQNDVSLDR_	Q92538	Golgi-specific brefeldin A-resistance guanine nucleotide exchange factor 1 OS=Homo sapiens OX=9606 GN=GBF1 PE=1 SV=2	3	946.733	1.9927	9.571e-74	315.96	1	3782.1	3909.4	3613.9	2304.1	3125.4	2810.7
261	ADAPDAGAQSDSELPSYHQNDVSLDR	26	Phospho (STY)	_ADAPDAGAQS(ph)DSELPSYHQNDVSLDR_	Q92538	Golgi-specific brefeldin A-resistance guanine nucleotide exchange factor 1 OS=Homo sapiens OX=9606 GN=GBF1 PE=1 SV=2	4	710.302	2.2589	2.1294e-14	159.01	1	2119.4	2141.1	1856	1097.4	1292.5	1444.4
262	ADATLIGK	8	Phospho (STY)	_ADAT(ph)LIGK_	Q9C0D5	Protein TANC1 OS=Homo sapiens OX=9606 GN=TANC1 PE=1 SV=3	2	434.712	2.6701	0.0045097	75.819	1	10110	10836	9415	6504.8	7212.1	6717.7
263	ADATLIGK	8	Phospho (STY)	_ADAT(ph)LIGK_	Q9C0D5	Protein TANC1 OS=Homo sapiens OX=9606 GN=TANC1 PE=1 SV=3	3	290.144	2.8218	0.025394	44.863	1	3074	2689.3	2540.5	1441.6	1538.2	1267.7
264	ADDFPVRDDPSDVTDEDEGPAEPPPPPK	28	2 Phospho (STY)	_ADDFPVRDDPS(ph)DVT(ph)DEDEGPAEPPPPPK_	Q3YEC7	Rab-like protein 6 OS=Homo sapiens OX=9606 GN=RABL6 PE=1 SV=2	3	1055.43	2.0034	2.6876e-14	157.55	1	10538	11066	10002	6633	7268.4	7380.6
265	ADEASELACPTPK	13	Phospho (STY)	_ADEASELACPT(ph)PK_	P49327	Fatty acid synthase OS=Homo sapiens OX=9606 GN=FASN PE=1 SV=3	3	490.206	2.1456	9.2435e-05	94.007	1	5993.2	5920.4	5419.7	3577.8	3869.9	3817.8
266	ADEASELACPTPK	13	Phospho (STY)	_ADEASELACPT(ph)PK_	P49327	Fatty acid synthase OS=Homo sapiens OX=9606 GN=FASN PE=1 SV=3	2	734.805	2.2013	4.2017e-11	157.47	1	27013	28637	25453	17692	17845	18105
267	ADEASELACPTPK	13	Phospho (STY)	_ADEASELACPT(ph)PK_	P49327	Fatty acid synthase OS=Homo sapiens OX=9606 GN=FASN PE=1 SV=3	4	367.906	1.9346	0.00021419	86.548	1	2223.3	2518.6	1962.9	1404.8	1312.6	1452.5
268	ADFSPFGNSQGPSR	14	Phospho (STY)	_ADFS(ph)PFGNSQGPSR_	Q9H2M9	Rab3 GTPase-activating protein non-catalytic subunit OS=Homo sapiens OX=9606 GN=RAB3GAP2 PE=1 SV=1	2	773.82	0.2735	0.008127	67.168	1	11207	10711	9768.4	7526.8	9023.5	8172.7
269	ADFTVVAGDEGSSTTGGSSEENKGPSGSAVSR	32	Phospho (STY)	_ADFTVVAGDEGSSTTGGS(ph)SEENKGPSGSAVSR_	P49916	DNA ligase 3 OS=Homo sapiens OX=9606 GN=LIG3 PE=1 SV=2	4	781.59	1.4576	3.0801e-17	169.52	1	4465.6	5302.4	4504.4	3002.1	4141.5	3442.5
270	ADGAPSAAPPDGLLASPDLGLLK	23	Phospho (STY)	_ADGAPSAAPPDGLLAS(ph)PDLGLLK_	P17535	Transcription factor jun-D OS=Homo sapiens OX=9606 GN=JUND PE=1 SV=3	3	742.707	5.5852	1.635e-09	139.67	1	0	0	0	0	0	0
271	ADGAPSAAPPDGLLASPDLGLLK	23	Phospho (STY)	_ADGAPSAAPPDGLLAS(ph)PDLGLLK_	P17535	Transcription factor jun-D OS=Homo sapiens OX=9606 GN=JUND PE=1 SV=3	4	557.282	5.5984	0.0025902	67.496	1	0	0	0	0	0	0
272	ADGYEPPVQESV	12	Phospho (STY)	_ADGYEPPVQES(ph)V_	P61247	40S ribosomal protein S3a OS=Homo sapiens OX=9606 GN=RPS3A PE=1 SV=2	2	685.779	2.1034	9.013e-08	130.47	1	10704	10737	10135	7983.9	8497.3	8484
273	ADHGEPIGR	9	Unmodified	_ADHGEPIGR_	P08238	Heat shock protein HSP 90-beta OS=Homo sapiens OX=9606 GN=HSP90AB1 PE=1 SV=4	3	317.826	0.81462	0.0017011	83.948	1	0	0	0	0	0	0
274	ADHSFSDGVPSDSVEAAK	18	Acetyl (Protein N-term),Phospho (STY)	_(ac)ADHSFSDGVPS(ph)DSVEAAK_	Q99733	Nucleosome assembly protein 1-like 4 OS=Homo sapiens OX=9606 GN=NAP1L4 PE=1 SV=1	3	647.602	2.2269	0.013105	64.522	1	0	0	0	0	0	0
275	ADHSFSDGVPSDSVEAAK	18	Acetyl (Protein N-term),Phospho (STY)	_(ac)ADHSFSDGVPS(ph)DSVEAAK_	Q99733	Nucleosome assembly protein 1-like 4 OS=Homo sapiens OX=9606 GN=NAP1L4 PE=1 SV=1	3	647.602	2.1749	0.00077471	75.064	1	14194	13661	13804	10077	11795	10941
276	ADLDVSGPK	9	Phospho (STY)	_ADLDVS(ph)GPK_	Q09666	Neuroblast differentiation-associated protein AHNAK OS=Homo sapiens OX=9606 GN=AHNAK PE=1 SV=2	3	327.814	2.0556	0.02996	40.475	1	2262	2692.4	2081	2129.6	2158.1	2026.5
277	ADLDVSGPK	9	Phospho (STY)	_ADLDVS(ph)GPK_	Q09666	Neuroblast differentiation-associated protein AHNAK OS=Homo sapiens OX=9606 GN=AHNAK PE=1 SV=2	2	491.218	1.9839	0.0012524	79.492	1	13309	14057	12332	11371	11752	11493
278	ADLDVSGPK	9	Phospho (STY)	_ADLDVS(ph)GPK_	Q09666	Neuroblast differentiation-associated protein AHNAK OS=Homo sapiens OX=9606 GN=AHNAK PE=1 SV=2	3	327.814	2.8997	0.01254	50.149	1	3392.5	3861.1	3107.3	3023.3	2726.1	2930.3
279	ADLDVSGPK	9	Phospho (STY)	_ADLDVS(ph)GPK_	Q09666	Neuroblast differentiation-associated protein AHNAK OS=Homo sapiens OX=9606 GN=AHNAK PE=1 SV=2	2	491.218	3.3007	0.0013735	77.185	1	11837	14560	12257	10715	9725.2	10618
280	ADLNQGIGEPQSPSR	15	Phospho (STY)	_ADLNQGIGEPQS(ph)PSR_	Q96C19	EF-hand domain-containing protein D2 OS=Homo sapiens OX=9606 GN=EFHD2 PE=1 SV=1	2	824.87	2.5105	2.012e-12	148.35	1	11299	11571	9993.5	6011	6405.6	6442.2
281	ADLNQGIGEPQSPSR	15	Phospho (STY)	_ADLNQGIGEPQS(ph)PSR_	Q96C19	EF-hand domain-containing protein D2 OS=Homo sapiens OX=9606 GN=EFHD2 PE=1 SV=1	3	550.249	2.139	0.014839	54.383	1	0	0	0	0	0	0
282	ADLNQGIGEPQSPSRR	16	Phospho (STY)	_ADLNQGIGEPQS(ph)PSRR_	Q96C19	EF-hand domain-containing protein D2 OS=Homo sapiens OX=9606 GN=EFHD2 PE=1 SV=1	2	902.921	1.4985	2.0713e-06	120.66	1	9773.9	9982.6	9327.5	5159.3	5232.2	5781.4
283	ADPEVVVSSCSSHEEENR	18	Phospho (STY)	_ADPEVVVS(ph)SCSSHEEENR_	Q8TDD5	Mucolipin-3 OS=Homo sapiens OX=9606 GN=MCOLN3 PE=1 SV=1	3	704.284	1.2602	0.014573	53.625	1	3429.9	3359.3	2907.2	4252.9	4436.7	4603.5
284	ADPHLEFQQFPQSP	14	Phospho (STY)	_ADPHLEFQQFPQS(ph)P_	Q96NT5	Proton-coupled folate transporter OS=Homo sapiens OX=9606 GN=SLC46A1 PE=1 SV=1	3	574.25	0.8125	0.00027469	84.403	1	8728.5	8243.5	7471.8	4675.9	4984.3	4745.3
285	ADRDQSPFSK	10	Phospho (STY)	_ADRDQS(ph)PFSK_	Q13427	Peptidyl-prolyl cis-trans isomerase G OS=Homo sapiens OX=9606 GN=PPIG PE=1 SV=2	3	410.843	1.7199	0.00036579	88.075	1	8195	7151.4	6599.7	6592.2	6438.4	6373.9
286	ADRDQSPFSK	10	Phospho (STY)	_ADRDQS(ph)PFSK_	Q13427	Peptidyl-prolyl cis-trans isomerase G OS=Homo sapiens OX=9606 GN=PPIG PE=1 SV=2	2	615.761	1.645	7.5359e-07	141.54	1	4637.1	4839	4268.8	4184.9	3911	3901.3
287	ADRDQSPFSK	10	Phospho (STY)	_ADRDQS(ph)PFSK_	Q13427	Peptidyl-prolyl cis-trans isomerase G OS=Homo sapiens OX=9606 GN=PPIG PE=1 SV=2	4	308.384	1.3012	0.00050911	76.073	1	8547.3	9489.5	8265.1	7046.8	8104.9	7396.2
288	ADRDQSPFSK	10	Phospho (STY),Deamidation (NQ)	_ADRDQ(de)S(ph)PFSK_	Q13427	Peptidyl-prolyl cis-trans isomerase G OS=Homo sapiens OX=9606 GN=PPIG PE=1 SV=2	3	411.171	2.2715	0.04209	56.139	1	0	0	0	0	0	0
289	ADREVQAEQPSSSSPR	16	Phospho (STY)	_ADREVQAEQPSSSS(ph)PR_	Q9Y388	RNA-binding motif protein, X-linked 2 OS=Homo sapiens OX=9606 GN=RBMX2 PE=1 SV=2	3	608.602	1.7098	3.3421e-13	167.84	1	5050.2	5290.3	4673.3	2880.1	2858.7	3047.9
290	ADRSPSLSVAPQDR	14	Phospho (STY)	_ADRS(ph)PSLSVAPQDR_	Q5VWN6	Protein TASOR 2 OS=Homo sapiens OX=9606 GN=TASOR2 PE=1 SV=1	3	526.914	2.5453	0.0090116	64.331	1	0	0	0	0	0	0
291	ADSDSEDKGEESKPK	15	2 Phospho (STY)	_ADS(ph)DS(ph)EDKGEESKPK_	P83916	Chromobox protein homolog 1 OS=Homo sapiens OX=9606 GN=CBX1 PE=1 SV=1	4	446.168	3.2061	0.01395	54.626	1	0	0	0	0	0	0
292	ADSEYTDK	8	Phospho (STY)	_ADS(ph)EYTDK_	P29323	Ephrin type-B receptor 2 OS=Homo sapiens OX=9606 GN=EPHB2 PE=1 SV=5	2	504.682	2.6362	0.00036184	117.25	1	8149.5	9201.3	8243.6	5637.5	5940.5	6960.9
293	ADSEYTDK	8	Phospho (STY)	_ADS(ph)EYTDK_	P29323	Ephrin type-B receptor 2 OS=Homo sapiens OX=9606 GN=EPHB2 PE=1 SV=5	3	336.79	1.9459	0.014188	48.998	1	3121.7	2624.1	2846.8	2288.2	1933.3	1970.6
294	ADSGEEENTK	10	Phospho (STY)	_ADS(ph)GEEENTK_	Q9BVG4	Protein PBDC1 OS=Homo sapiens OX=9606 GN=PBDC1 PE=1 SV=1	2	580.211	1.6407	4.1313e-05	109.44	1	4070.4	3592.4	3617.6	4088.6	4280.8	4059.6
295	ADSGPTQPPLSLSPAPETK	19	Phospho (STY)	_ADSGPTQPPLSLS(ph)PAPETK_	O15027	Protein transport protein Sec16A OS=Homo sapiens OX=9606 GN=SEC16A PE=1 SV=4	4	493.987	2.6782	7.4112e-05	92.428	1	5210.9	5129.6	4413	3534.3	3722.7	3777.4
296	ADSGPTQPPLSLSPAPETK	19	Phospho (STY)	_ADSGPTQPPLSLS(ph)PAPETK_	O15027	Protein transport protein Sec16A OS=Homo sapiens OX=9606 GN=SEC16A PE=1 SV=4	3	658.314	2.7419	7.1328e-13	149.74	1	5903	6513	5737	4525.9	5219.7	4690.4
297	ADSHEGEVAEGK	12	Phospho (STY)	_ADS(ph)HEGEVAEGK_	Q99704	Docking protein 1 OS=Homo sapiens OX=9606 GN=DOK1 PE=1 SV=1	3	436.842	2.5114	5.207e-08	130.47	1	3253.5	3335.5	2952.5	2073.7	1998.6	1722.3
298	ADSHEGEVAEGK	12	Phospho (STY)	_ADS(ph)HEGEVAEGK_	Q99704	Docking protein 1 OS=Homo sapiens OX=9606 GN=DOK1 PE=1 SV=1	2	654.759	2.3715	7.7811e-08	132.84	1	6385.2	6735.8	5402.6	3790.6	3336.1	4309.1
299	ADSLLAVVK	9	Phospho (STY)	_ADS(ph)LLAVVK_	Q15424	Scaffold attachment factor B1 OS=Homo sapiens OX=9606 GN=SAFB PE=1 SV=4	3	332.511	5.8541	0.00075842	78.342	1	1984.8	2180.7	1838.8	1261.2	1254.8	1204.5
300	ADSLLEDITDIPK	13	Phospho (STY)	_ADS(ph)LLEDITDIPK_	Q9BQL6	Fermitin family homolog 1 OS=Homo sapiens OX=9606 GN=FERMT1 PE=1 SV=1	3	503.908	9.1554	8.0799e-12	162.41	1	3618.7	3615.9	3166.2	2026.7	2125.7	2219.6
301	ADSPLEQPEGSPLTQDDR	18	Phospho (STY)	_ADS(ph)PLEQPEGSPLTQDDR_	P09603	Macrophage colony-stimulating factor 1 OS=Homo sapiens OX=9606 GN=CSF1 PE=1 SV=2	3	678.96	1.3403	3.679e-06	113.73	1	5120.8	4751.2	5239.8	3738.5	3833.4	3456.3
302	ADSPVHMEQQSR	12	Oxidation (M),Phospho (STY)	_ADS(ph)PVHM(ox)EQQSR_	O95402	Mediator of RNA polymerase II transcription subunit 26 OS=Homo sapiens OX=9606 GN=MED26 PE=1 SV=2	2	740.798	0.22645	0.065734	41.359	1	1410.7	1598.3	1505.1	1386.2	1359.2	1232.8
303	ADSPVHMEQQSR	12	Phospho (STY)	_ADS(ph)PVHMEQQSR_	O95402	Mediator of RNA polymerase II transcription subunit 26 OS=Homo sapiens OX=9606 GN=MED26 PE=1 SV=2	3	488.869	1.4597	0.00031696	79.346	1	2116	2294.8	2157.1	1713.6	1539.4	1843.5
304	ADSPVHMEQQSR	12	Phospho (STY)	_ADS(ph)PVHMEQQSR_	O95402	Mediator of RNA polymerase II transcription subunit 26 OS=Homo sapiens OX=9606 GN=MED26 PE=1 SV=2	2	732.8	1.1648	4.1393e-06	113.52	1	3372.2	3450.7	3027.3	2521.2	2978	2630.3
305	ADSPVNGLPK	10	Phospho (STY),Deamidation (NQ)	_ADS(ph)PVN(de)GLPK_	Q96S94	Cyclin-L2 OS=Homo sapiens OX=9606 GN=CCNL2 PE=1 SV=1	3	360.165	2.3941	0.0005368	86.803	1	4904.3	4838.2	5035.4	3287.8	3317	2983.6
306	ADSPVNGLPK	10	Phospho (STY),Deamidation (NQ)	_ADS(ph)PVN(de)GLPK_	Q96S94	Cyclin-L2 OS=Homo sapiens OX=9606 GN=CCNL2 PE=1 SV=1	2	539.744	2.3949	0.0021659	79.875	1	0	0	0	0	0	0
307	ADSPVNGLPK	10	Phospho (STY),Deamidation (NQ)	_ADS(ph)PVN(de)GLPK_	Q96S94	Cyclin-L2 OS=Homo sapiens OX=9606 GN=CCNL2 PE=1 SV=1	3	360.165	3.3678	0.00038624	90.412	1	2792.3	3182.4	2530.2	2654.3	2580.5	2441.2
308	ADSPVNGLPK	10	Phospho (STY)	_ADS(ph)PVNGLPK_	Q96S94	Cyclin-L2 OS=Homo sapiens OX=9606 GN=CCNL2 PE=1 SV=1	3	359.837	2.1245	0.00043691	81.278	1	4179.3	3742.8	3750.8	2597.6	2649.9	2701
309	ADSPVNGLPK	10	Phospho (STY)	_ADS(ph)PVNGLPK_	Q96S94	Cyclin-L2 OS=Homo sapiens OX=9606 GN=CCNL2 PE=1 SV=1	3	359.837	2.8086	0.00058633	74.987	1	3023	3391.4	3062.8	2242.5	2162.6	2172.6
310	ADSPVNGLPK	10	Phospho (STY)	_ADS(ph)PVNGLPK_	Q96S94	Cyclin-L2 OS=Homo sapiens OX=9606 GN=CCNL2 PE=1 SV=1	2	539.252	2.412	0.00042022	89.451	1	0	0	0	0	0	0
311	ADSRESLKPAAK	12	Phospho (STY)	_ADS(ph)RESLKPAAK_	P46821	Microtubule-associated protein 1B OS=Homo sapiens OX=9606 GN=MAP1B PE=1 SV=2	3	451.557	1.1351	7.2896e-05	93.909	1	8775.8	8976.2	7243.9	2978.9	3675.8	2975.4
312	ADSRESLKPAAK	12	Phospho (STY)	_ADS(ph)RESLKPAAK_	P46821	Microtubule-associated protein 1B OS=Homo sapiens OX=9606 GN=MAP1B PE=1 SV=2	2	676.832	1.1474	1.7364e-05	102.36	1	21278	22305	19619	8873.6	8751.9	8609.6
313	ADSRESLKPAAK	12	Phospho (STY)	_ADS(ph)RESLKPAAK_	P46821	Microtubule-associated protein 1B OS=Homo sapiens OX=9606 GN=MAP1B PE=1 SV=2	4	338.92	1.2317	0.014255	51.03	1	3132.1	3494	3352.2	1124.1	988.42	1118.9
314	ADSSTQELAR	10	Phospho (STY)	_ADS(ph)STQELAR_	Q9H987	Synaptopodin 2-like protein OS=Homo sapiens OX=9606 GN=SYNPO2L PE=2 SV=3	2	579.245	1.7581	0.010034	62.711	1	17783	17925	16737	11118	11798	11697
315	ADTSQEICSPR	11	Phospho (STY)	_ADTSQEICS(ph)PR_	P52948	Nuclear pore complex protein Nup98-Nup96 OS=Homo sapiens OX=9606 GN=NUP98 PE=1 SV=4	3	448.515	1.3234	5.4778e-05	95.659	1	2163	2162	1955.2	1192.8	1503.8	1363.2
316	ADTSQEICSPR	11	Phospho (STY)	_ADTS(ph)QEICSPR_	P52948	Nuclear pore complex protein Nup98-Nup96 OS=Homo sapiens OX=9606 GN=NUP98 PE=1 SV=4	2	672.268	1.3609	0.00011306	95.067	1	3631.7	4052	2851.2	2729.7	2816.4	2864
317	ADTTTPTPTAILAPGSPASPPGSLEPK	27	2 Phospho (STY)	_ADTTTPTPTAILAPGS(ph)PAS(ph)PPGSLEPK_	P25440	Bromodomain-containing protein 2 OS=Homo sapiens OX=9606 GN=BRD2 PE=1 SV=2	4	684.321	4.2722	1.6567e-10	139.02	1	5599.3	5849.9	5772.7	3882.3	3550.5	3367.4
318	ADTTTPTPTAILAPGSPASPPGSLEPK	27	2 Phospho (STY)	_ADTTTPTPTAILAPGS(ph)PAS(ph)PPGSLEPK_	P25440	Bromodomain-containing protein 2 OS=Homo sapiens OX=9606 GN=BRD2 PE=1 SV=2	3	912.092	3.9064	1.7428e-07	101.95	1	5646.5	6582.2	5250.4	3747.3	3838	4431.7
319	ADVGRLSPEVK	11	Phospho (STY)	_ADVGRLS(ph)PEVK_	P49815	Tuberin OS=Homo sapiens OX=9606 GN=TSC2 PE=1 SV=2	3	417.543	1.0379	2.0717e-05	98.58	1	7850.8	8049.7	7255.8	6951.1	6628.6	6338.1
320	ADVGRLSPEVK	11	Phospho (STY)	_ADVGRLS(ph)PEVK_	P49815	Tuberin OS=Homo sapiens OX=9606 GN=TSC2 PE=1 SV=2	2	625.811	0.85741	0.0010557	76.341	1	33382	37687	33436	27172	27695	28366
321	ADVQLFMDDDSYSHHSGLEYADPEK	25	Oxidation (M),3 Phospho (STY)	_ADVQLFM(ox)DDDS(ph)YS(ph)HHS(ph)GLEYADPEK_	P51636	Caveolin-2 OS=Homo sapiens OX=9606 GN=CAV2 PE=1 SV=2	4	782.035	5.1012	0.00055787	82.765	1	4052.8	3892.2	3797.1	2781	2886.3	2945.6
322	ADVQLFMDDDSYSHHSGLEYADPEK	25	Oxidation (M),2 Phospho (STY)	_ADVQLFM(ox)DDDSYS(ph)HHS(ph)GLEYADPEK_	P51636	Caveolin-2 OS=Homo sapiens OX=9606 GN=CAV2 PE=1 SV=2	3	1015.72	5.7758	5.5244e-28	216	1	21870	21852	19414	13556	15765	14599
323	ADVQLFMDDDSYSHHSGLEYADPEK	25	Oxidation (M),2 Phospho (STY)	_ADVQLFM(ox)DDDSYS(ph)HHS(ph)GLEYADPEK_	P51636	Caveolin-2 OS=Homo sapiens OX=9606 GN=CAV2 PE=1 SV=2	4	762.044	6.4246	1.802e-09	125.48	1	3406.9	3692.1	3358.3	2148.8	2235.8	2808.5
324	ADVQLFMDDDSYSHHSGLEYADPEK	25	3 Phospho (STY)	_ADVQLFMDDDS(ph)YS(ph)HHS(ph)GLEYADPEK_	P51636	Caveolin-2 OS=Homo sapiens OX=9606 GN=CAV2 PE=1 SV=2	3	1037.05	2.9066	3.3965e-21	196.7	1	17138	18033	15886	10369	12065	11834
325	ADYDTLSLR	9	Phospho (STY)	_ADYDTLS(ph)LR_	Q9Y446	Plakophilin-3 OS=Homo sapiens OX=9606 GN=PKP3 PE=1 SV=1	2	567.247	2.7024	0.0072361	66.492	1	0	0	0	0	0	0
326	AEAAASALADADADLEER	18	Phospho (STY)	_AEAAAS(ph)ALADADADLEER_	O43633	Charged multivesicular body protein 2a OS=Homo sapiens OX=9606 GN=CHMP2A PE=1 SV=1	3	623.602	2.9701	9.1649e-05	92.913	1	4480.9	4108.6	4646.6	2832.7	3303.7	3040.8
327	AEAEAGSPRPDPR	13	Phospho (STY)	_AEAEAGS(ph)PRPDPR_	P58107	Epiplakin OS=Homo sapiens OX=9606 GN=EPPK1 PE=1 SV=3	3	478.212	1.708	0.0192	52.372	1	0	0	0	0	0	0
328	AEAGAGSATEFQFR	14	Phospho (STY)	_AEAGAGS(ph)ATEFQFR_	P46783	40S ribosomal protein S10 OS=Homo sapiens OX=9606 GN=RPS10 PE=1 SV=1	3	507.884	2.5623	3.4925e-13	164.63	1	6802.3	6860.8	6403	4263.2	5120.3	4484.9
329	AEAGAGSATEFQFR	14	Phospho (STY)	_AEAGAGSAT(ph)EFQFR_	P46783	40S ribosomal protein S10 OS=Homo sapiens OX=9606 GN=RPS10 PE=1 SV=1	2	761.322	2.6365	2.6931e-08	131.18	1	8620.3	10440	8791.6	6023.5	6919.7	6594
330	AEAPAGPALGLPSPEAESGVDR	22	Phospho (STY)	_AEAPAGPALGLPS(ph)PEAESGVDR_	Q53F19	Nuclear cap-binding protein subunit 3 OS=Homo sapiens OX=9606 GN=NCBP3 PE=1 SV=2	3	724.339	3.3979	0.00017858	77.63	1	0	0	0	0	0	0
331	AEAPAGPALGLPSPEAESGVDRGEPEPMEVEEGELEIVPVR	41	Phospho (STY)	_AEAPAGPALGLPS(ph)PEAESGVDRGEPEPMEVEEGELEIVPVR_	Q53F19	Nuclear cap-binding protein subunit 3 OS=Homo sapiens OX=9606 GN=NCBP3 PE=1 SV=2	4	1073.26	4.1616	3.3269e-32	204.63	1	4376.8	5011	4212.6	2721.2	2971.7	3042.5
332	AEAPAGPALGLPSPEAESGVDRGEPEPMEVEEGELEIVPVR	41	Phospho (STY)	_AEAPAGPALGLPS(ph)PEAESGVDRGEPEPMEVEEGELEIVPVR_	Q53F19	Nuclear cap-binding protein subunit 3 OS=Homo sapiens OX=9606 GN=NCBP3 PE=1 SV=2	5	858.809	4.764	0.00068592	59.525	1	2905.3	3262.7	3002.1	1946.7	2049	1730.3
333	AEAPLPSPK	9	Phospho (STY)	_AEAPLPS(ph)PK_	Q09666	Neuroblast differentiation-associated protein AHNAK OS=Homo sapiens OX=9606 GN=AHNAK PE=1 SV=2	3	330.495		0.035578	47.603	1	0	0	0	0	0	0
334	AEAPLPSPK	9	Phospho (STY)	_AEAPLPS(ph)PK_	Q09666	Neuroblast differentiation-associated protein AHNAK OS=Homo sapiens OX=9606 GN=AHNAK PE=1 SV=2	3	330.495	2.5273	0.0083841	58.274	2	2927.7	3040.9	2946.9	1185.8	1173	1224.4
335	AEAPLPSPK	9	Phospho (STY)	_AEAPLPS(ph)PK_	Q09666	Neuroblast differentiation-associated protein AHNAK OS=Homo sapiens OX=9606 GN=AHNAK PE=1 SV=2	2	495.239	2.7558	0.00024208	103.14	2	16465	17080	14991	7342.8	8319.6	7439
336	AEAPPLEREDSGTFSLGK	18	Phospho (STY)	_AEAPPLEREDS(ph)GTFSLGK_	O75569	Interferon-inducible double-stranded RNA-dependent protein kinase activator A OS=Homo sapiens OX=9606 GN=PRKRA PE=1 SV=1	4	496.732	3.9302	1.4346e-08	125.92	1	5972.8	5900.9	5504.6	3926.7	3720.1	3532.2
337	AEAPPLEREDSGTFSLGK	18	Phospho (STY)	_AEAPPLEREDS(ph)GTFSLGK_	O75569	Interferon-inducible double-stranded RNA-dependent protein kinase activator A OS=Homo sapiens OX=9606 GN=PRKRA PE=1 SV=1	3	661.973	4.1095	3.7343e-26	204.12	1	12279	13565	11186	7313.3	7160.7	7412.7
338	AEAPPLEREDSGTFSLGK	18	Phospho (STY)	_AEAPPLEREDSGT(ph)FSLGK_	O75569	Interferon-inducible double-stranded RNA-dependent protein kinase activator A OS=Homo sapiens OX=9606 GN=PRKRA PE=1 SV=1	2	992.457	3.1615	4.566e-41	249.28	1	33594	34563	30520	18574	19567	19982
339	AEAPPLEREDSGTFSLGK	18	Phospho (STY)	_AEAPPLEREDS(ph)GTFSLGK_	O75569	Interferon-inducible double-stranded RNA-dependent protein kinase activator A OS=Homo sapiens OX=9606 GN=PRKRA PE=1 SV=1	3	661.973	4.2999	0.00028663	85.423	1	0	0	0	0	0	0
340	AEAPSSPDVAPAGK	14	Phospho (STY)	_AEAPSS(ph)PDVAPAGK_	Q9P1Y6	PHD and RING finger domain-containing protein 1 OS=Homo sapiens OX=9606 GN=PHRF1 PE=1 SV=3	3	459.541	2.5815	6.782e-06	102.65	1	2630.7	2751.1	2678.3	2055.9	2312.5	1903.3
341	AEAPSSPDVAPAGK	14	Phospho (STY)	_AEAPSS(ph)PDVAPAGK_	Q9P1Y6	PHD and RING finger domain-containing protein 1 OS=Homo sapiens OX=9606 GN=PHRF1 PE=1 SV=3	2	688.808	2.4759	2.594e-17	181.51	1	6826.9	6637.1	5892	5128.3	5067.5	5085
342	AEAPSSPDVAPAGK	14	Phospho (STY)	_AEAPSS(ph)PDVAPAGK_	Q9P1Y6	PHD and RING finger domain-containing protein 1 OS=Homo sapiens OX=9606 GN=PHRF1 PE=1 SV=3	4	344.908	1.6565	0.00059204	72.615	1	0	0	0	0	0	0
343	AEAPSSPDVAPAGK	14	2 Phospho (STY)	_AEAPS(ph)S(ph)PDVAPAGK_	Q9P1Y6	PHD and RING finger domain-containing protein 1 OS=Homo sapiens OX=9606 GN=PHRF1 PE=1 SV=3	3	486.197	1.8447	0.020718	48.376	1	6524.7	6492.8	5616	3995.1	4612.3	4500.2
344	AEAPSSPDVAPAGK	14	2 Phospho (STY)	_AEAPS(ph)S(ph)PDVAPAGK_	Q9P1Y6	PHD and RING finger domain-containing protein 1 OS=Homo sapiens OX=9606 GN=PHRF1 PE=1 SV=3	2	728.791	1.3114	1.4724e-08	126.07	1	8675.7	9487.8	8451.8	6039.1	7249.2	7101.9
345	AEASPEPGPGPAAPGLPK	18	Phospho (STY)	_AEAS(ph)PEPGPGPAAPGLPK_	Q9UQQ2	SH2B adapter protein 3 OS=Homo sapiens OX=9606 GN=SH2B3 PE=1 SV=2	4	431.458	3.2127	0.013033	53.033	1	0	0	0	0	0	0
346	AEASPNDTAGAR	12	Phospho (STY)	_AEAS(ph)PNDTAGAR_	Q96RK0	Protein capicua homolog OS=Homo sapiens OX=9606 GN=CIC PE=1 SV=2	2	620.254	2.2051	4.7043e-11	161.8	1	7920.8	8419	7036.1	4843.2	4880.7	4449.9
347	AEDEALLSEEDDPIDR	16	Phospho (STY)	_AEDEALLS(ph)EEDDPIDR_	Q04721	Neurogenic locus notch homolog protein 2 OS=Homo sapiens OX=9606 GN=NOTCH2 PE=1 SV=3	2	948.891	3.1694	0.0005722	83.251	1	12768	13730	12239	9497.3	10030	9444.5
348	AEDEALLSEEDDPIDR	16	Phospho (STY)	_AEDEALLS(ph)EEDDPIDR_	Q04721	Neurogenic locus notch homolog protein 2 OS=Homo sapiens OX=9606 GN=NOTCH2 PE=1 SV=3	3	632.93	3.2027	8.323e-07	121.44	1	8413.8	8195.1	7766.7	4974.2	5430.2	5220.7
349	AEDEECENDGVGGNLLCSYGTPPDSPGNLLSFPR	34	Phospho (STY)	_AEDEECENDGVGGNLLCSYGT(ph)PPDSPGNLLSFPR_	P78356	Phosphatidylinositol 5-phosphate 4-kinase type-2 beta OS=Homo sapiens OX=9606 GN=PIP4K2B PE=1 SV=1	4	937.396	6.6102	2.5201e-05	93.339	1	2847.3	2877.1	2497.6	1844.8	1931.7	1894.6
350	AEDEECENDGVGGNLLCSYGTPPDSPGNLLSFPR	34	Phospho (STY)	_AEDEECENDGVGGNLLCSYGT(ph)PPDSPGNLLSFPR_	P78356	Phosphatidylinositol 5-phosphate 4-kinase type-2 beta OS=Homo sapiens OX=9606 GN=PIP4K2B PE=1 SV=1	3	1249.53	5.189	2.0038e-22	187.77	1	1670.6	1550.3	1458.1	1138.4	999.31	1124.1
351	AEDEECENDGVGGNLLCSYGTPPDSPGNLLSFPR	34	2 Phospho (STY)	_AEDEECENDGVGGNLLCSYGT(ph)PPDS(ph)PGNLLSFPR_	P78356	Phosphatidylinositol 5-phosphate 4-kinase type-2 beta OS=Homo sapiens OX=9606 GN=PIP4K2B PE=1 SV=1	4	957.388	0.58573	8.1149e-08	107.55	1	1204.3	1784.5	1415.5	987.87	779.33	940.43
352	AEDEECENDGVGGNLLCSYGTPPDSPGNLLSFPR	34	2 Phospho (STY)	_AEDEECENDGVGGNLLCSYGT(ph)PPDS(ph)PGNLLSFPR_	P78356	Phosphatidylinositol 5-phosphate 4-kinase type-2 beta OS=Homo sapiens OX=9606 GN=PIP4K2B PE=1 SV=1	3	1276.18	-1.0819	1.9803e-16	150.18	1	1972	1823.2	1921	1234.3	1749.6	1242.6
353	AEDGATPSPSNETPK	15	Phospho (STY)	_AEDGATPSPSNET(ph)PK_	P29966	Myristoylated alanine-rich C-kinase substrate OS=Homo sapiens OX=9606 GN=MARCKS PE=1 SV=4	2	790.827	1.3565	1.0037e-36	268.16	1	19342	21001	17794	8959.2	9549.5	9157.3
354	AEDGATPSPSNETPK	15	Phospho (STY)	_AEDGATPSPSNET(ph)PK_	P29966	Myristoylated alanine-rich C-kinase substrate OS=Homo sapiens OX=9606 GN=MARCKS PE=1 SV=4	3	527.554	1.3522	6.3863e-09	141.6	1	2827.2	3050.2	2644.7	1410.5	1615.9	1532.8
355	AEDGATPSPSNETPK	15	Phospho (STY)	_AEDGATPSPSNET(ph)PK_	P29966	Myristoylated alanine-rich C-kinase substrate OS=Homo sapiens OX=9606 GN=MARCKS PE=1 SV=4	4	395.917	1.4325	0.00045611	76.526	1	1598.8	1601.2	1692.4	797.96	703.18	723.12
356	AEDGATPSPSNETPK	15	Phospho (STY)	_AEDGATPS(ph)PSNETPK_	P29966	Myristoylated alanine-rich C-kinase substrate OS=Homo sapiens OX=9606 GN=MARCKS PE=1 SV=4	2	790.827	2.3189	7.738e-18	187.73	1	10627	11515	9568.2	7136.6	7096.6	6838.9
357	AEDGATPSPSNETPK	15	Phospho (STY)	_AEDGATPS(ph)PSNETPK_	P29966	Myristoylated alanine-rich C-kinase substrate OS=Homo sapiens OX=9606 GN=MARCKS PE=1 SV=4	3	527.554	2.395	1.6138e-08	129.05	1	2508.4	2888.1	2310.6	1682.5	1430.6	1680.1
358	AEDGATPSPSNETPK	15	Phospho (STY)	_AEDGATPS(ph)PSNETPK_	P29966	Myristoylated alanine-rich C-kinase substrate OS=Homo sapiens OX=9606 GN=MARCKS PE=1 SV=4	4	395.917	2.4581	0.017676	47.68	1	0	0	0	0	0	0
359	AEDGATPSPSNETPKK	16	Phospho (STY)	_AEDGATPSPSNET(ph)PKK_	P29966	Myristoylated alanine-rich C-kinase substrate OS=Homo sapiens OX=9606 GN=MARCKS PE=1 SV=4	3	570.252	2.4678	1.2751e-12	150.68	1	4105.5	4412.4	4078.4	1989.3	2262.1	2199.7
360	AEDGATPSPSNETPKK	16	Phospho (STY)	_AEDGATPSPSNET(ph)PKK_	P29966	Myristoylated alanine-rich C-kinase substrate OS=Homo sapiens OX=9606 GN=MARCKS PE=1 SV=4	4	427.941	2.2569	1.4794e-05	98.391	1	2648.9	2780.9	2339.7	1379.1	1176	1578.8
361	AEDGSVIDYELIDQDAR	17	Phospho (STY)	_AEDGS(ph)VIDYELIDQDAR_	P07355	Annexin A2 OS=Homo sapiens OX=9606 GN=ANXA2 PE=1 SV=2	3	663.621	5.6892	0.0002896	83.275	1	0	0	0	0	0	0
362	AEDQTESSCESHR	13	Phospho (STY)	_AEDQTES(ph)SCESHR_	Q9BU76	Multiple myeloma tumor-associated protein 2 OS=Homo sapiens OX=9606 GN=MMTAG2 PE=1 SV=1	3	539.195	0.74792	1.166e-11	157.82	1	2545	2763.7	2100.6	1144.6	1031.6	1089.1
363	AEDQTESSCESHR	13	Phospho (STY)	_AEDQTES(ph)SCESHR_	Q9BU76	Multiple myeloma tumor-associated protein 2 OS=Homo sapiens OX=9606 GN=MMTAG2 PE=1 SV=1	2	808.288	0.50229	2.3623e-08	135.09	1	2115	2170.1	1872.7	537.73	494.3	770.94
364	AEDSDSEPEPEDNVR	15	2 Phospho (STY)	_AEDS(ph)DS(ph)EPEPEDNVR_	Q9H0D6	5'-3' exoribonuclease 2 OS=Homo sapiens OX=9606 GN=XRN2 PE=1 SV=1	2	924.814	1.7263	5.599e-46	274.58	1	8817.5	9153.2	7724.8	6876.5	7609.6	7185.3
365	AEDSDSEPEPEDNVR	15	2 Phospho (STY)	_AEDS(ph)DS(ph)EPEPEDNVR_	Q9H0D6	5'-3' exoribonuclease 2 OS=Homo sapiens OX=9606 GN=XRN2 PE=1 SV=1	3	616.878	1.8629	4.293e-05	96.562	1	1084.5	938.73	849.98	772.17	848.25	612.65
366	AEEDEILNRSPR	12	Phospho (STY)	_AEEDEILNRS(ph)PR_	P27824	Calnexin OS=Homo sapiens OX=9606 GN=CANX PE=1 SV=2	2	754.841	0.91759	0.029388	55.297	1	0	0	0	0	0	0
367	AEEDEILNRSPR	12	Phospho (STY)	_AEEDEILNRS(ph)PR_	P27824	Calnexin OS=Homo sapiens OX=9606 GN=CANX PE=1 SV=2	3	503.563	0.64864	3.3154e-08	139.49	1	2091.5	2154.5	2145.1	1763.4	1911.2	1905.4
368	AEEDEILNRSPR	12	Phospho (STY)	_AEEDEILNRS(ph)PR_	P27824	Calnexin OS=Homo sapiens OX=9606 GN=CANX PE=1 SV=2	2	754.841	0.14233	1.4746e-05	100.77	1	1989.6	1971.6	2146.3	1784.4	1690.2	1974.1
369	AEEDEILNRSPR	12	Phospho (STY)	_AEEDEILNRS(ph)PR_	P27824	Calnexin OS=Homo sapiens OX=9606 GN=CANX PE=1 SV=2	3	503.563	2.5755	7.9665e-06	99.055	1	3530.3	3787	3128.4	2179.3	2188	1978.3
370	AEEDEILNRSPR	12	Phospho (STY)	_AEEDEILNRS(ph)PR_	P27824	Calnexin OS=Homo sapiens OX=9606 GN=CANX PE=1 SV=2	3	503.563	1.9066	4.5146e-06	109.48	1	0	0	0	0	0	0
371	AEEDEILNRSPR	12	Phospho (STY)	_AEEDEILNRS(ph)PR_	P27824	Calnexin OS=Homo sapiens OX=9606 GN=CANX PE=1 SV=2	2	754.841	1.4257	1.5577e-05	99.511	1	7313.2	7040.4	6414.2	4896.4	5440.9	5466.9
372	AEEDEILNRSPR	12	Phospho (STY)	_AEEDEILNRS(ph)PR_	P27824	Calnexin OS=Homo sapiens OX=9606 GN=CANX PE=1 SV=2	3	503.563	0.82114	9.1618e-12	169.98	3	7682.7	8151.2	7769.6	5551.2	6962.9	6456.9
373	AEEDEILNRSPR	12	Phospho (STY)	_AEEDEILNRS(ph)PR_	P27824	Calnexin OS=Homo sapiens OX=9606 GN=CANX PE=1 SV=2	2	754.841	0.33805	4.0354e-06	117	3	5175.9	5963.4	5602.9	4313.9	4226.6	4333
374	AEEDEILNRSPR	12	Phospho (STY)	_AEEDEILNRS(ph)PR_	P27824	Calnexin OS=Homo sapiens OX=9606 GN=CANX PE=1 SV=2	3	503.563	1.9822	6.2988e-06	104.09	2	0	0	0	0	0	0
375	AEEDEILNRSPR	12	Phospho (STY)	_AEEDEILNRS(ph)PR_	P27824	Calnexin OS=Homo sapiens OX=9606 GN=CANX PE=1 SV=2	3	503.563	1.5544	0.00030792	84.41	1	5025.4	5337.6	4757.9	3503.6	3913.1	4204.5
376	AEEDEILNRSPR	12	Phospho (STY)	_AEEDEILNRS(ph)PR_	P27824	Calnexin OS=Homo sapiens OX=9606 GN=CANX PE=1 SV=2	3	503.563	3.9096	0.013251	57.148	1	0	0	0	0	0	0
377	AEEDEILNRSPR	12	Phospho (STY)	_AEEDEILNRS(ph)PR_	P27824	Calnexin OS=Homo sapiens OX=9606 GN=CANX PE=1 SV=2	3	503.563	6.5604	0.026259	46.156	1	0	0	0	0	0	0
378	AEEDEILNRSPR	12	Phospho (STY)	_AEEDEILNRS(ph)PR_	P27824	Calnexin OS=Homo sapiens OX=9606 GN=CANX PE=1 SV=2	3	503.563	3.1495	0.012734	57.788	1	1108.1	1257.6	1159.7	773.69	827.02	804.6
379	AEEDEILNRSPR	12	Phospho (STY)	_AEEDEILNRS(ph)PR_	P27824	Calnexin OS=Homo sapiens OX=9606 GN=CANX PE=1 SV=2	3	503.563	7.6565	0.00041411	79.652	1	1769.5	1510.2	1256	1070.4	896.89	1191.4
380	AEEDEILNRSPR	12	Phospho (STY)	_AEEDEILNRS(ph)PR_	P27824	Calnexin OS=Homo sapiens OX=9606 GN=CANX PE=1 SV=2	3	503.563	6.3071	0.00036992	81.632	1	1075.7	847.62	923.88	619.22	744.74	705.3
381	AEEDEILNRSPR	12	Phospho (STY)	_AEEDEILNRS(ph)PR_	P27824	Calnexin OS=Homo sapiens OX=9606 GN=CANX PE=1 SV=2	3	503.563	1.3531	0.00034988	82.529	1	0	0	0	0	0	0
382	AEEDEILNRSPR	12	Phospho (STY)	_AEEDEILNRS(ph)PR_	P27824	Calnexin OS=Homo sapiens OX=9606 GN=CANX PE=1 SV=2	3	503.563	5.27	0.00041411	79.652	2	1816.3	1774.6	1577.9	1084.4	1278.7	1237.8
383	AEEDEILNRSPR	12	Phospho (STY)	_AEEDEILNRS(ph)PR_	P27824	Calnexin OS=Homo sapiens OX=9606 GN=CANX PE=1 SV=2	3	503.563	7.3184	7.3495e-08	129.38	3	3816.7	3278.5	3463.4	2953.3	2585.8	2443.1
384	AEEDEILNRSPR	12	Phospho (STY)	_AEEDEILNRS(ph)PR_	P27824	Calnexin OS=Homo sapiens OX=9606 GN=CANX PE=1 SV=2	3	503.563	5.7723	5.5671e-06	106.3	1	1342.8	1433	1104.4	922.25	926.75	999
385	AEEDEILNRSPR	12	Phospho (STY)	_AEEDEILNRS(ph)PR_	P27824	Calnexin OS=Homo sapiens OX=9606 GN=CANX PE=1 SV=2	3	503.563	3.793	3.6219e-06	112.17	1	0	0	0	0	0	0
386	AEEDEILNRSPR	12	Phospho (STY)	_AEEDEILNRS(ph)PR_	P27824	Calnexin OS=Homo sapiens OX=9606 GN=CANX PE=1 SV=2	3	503.563	2.9378	7.9665e-06	99.055	1	1182	1459.2	1457.7	1065.4	993.95	980.87
387	AEEDEILNRSPR	12	Phospho (STY)	_AEEDEILNRS(ph)PR_	P27824	Calnexin OS=Homo sapiens OX=9606 GN=CANX PE=1 SV=2	3	503.563	2.1348	6.7762e-06	102.65	1	0	0	0	0	0	0
388	AEEDEILNRSPR	12	Phospho (STY)	_AEEDEILNRS(ph)PR_	P27824	Calnexin OS=Homo sapiens OX=9606 GN=CANX PE=1 SV=2	3	503.563	1.3455	5.5991e-07	121.42	1	1387.7	1364.5	1362.1	1142.8	1009.2	1018.4
389	AEEDEILNRSPR	12	Phospho (STY)	_AEEDEILNRS(ph)PR_	P27824	Calnexin OS=Homo sapiens OX=9606 GN=CANX PE=1 SV=2	3	503.563	0.68165	0.00047866	76.759	1	523.17	593.1	340.56	212.64	309.21	417.29
390	AEEDEILNRSPR	12	Phospho (STY)	_AEEDEILNRS(ph)PR_	P27824	Calnexin OS=Homo sapiens OX=9606 GN=CANX PE=1 SV=2	3	503.563		1.7771e-05	101.42	1	0	0	0	0	0	0
391	AEEDEILNRSPR	12	Phospho (STY)	_AEEDEILNRS(ph)PR_	P27824	Calnexin OS=Homo sapiens OX=9606 GN=CANX PE=1 SV=2	3	503.563		0.0004109	71.08	1	0	0	0	0	0	0
392	AEEDEILNRSPR	12	Phospho (STY),Deamidation (NQ)	_AEEDEILN(de)RS(ph)PR_	P27824	Calnexin OS=Homo sapiens OX=9606 GN=CANX PE=1 SV=2	3	503.891	1.1027	2.7283e-05	98.508	1	0	0	0	0	0	0
393	AEEDEILNRSPR	12	Phospho (STY),Deamidation (NQ)	_AEEDEILN(de)RS(ph)PR_	P27824	Calnexin OS=Homo sapiens OX=9606 GN=CANX PE=1 SV=2	2	755.333	0.95103	8.948e-05	112.36	1	0	0	0	0	0	0
394	AEEDEILNRSPR	12	Phospho (STY),Deamidation (NQ)	_AEEDEILN(de)RS(ph)PR_	P27824	Calnexin OS=Homo sapiens OX=9606 GN=CANX PE=1 SV=2	2	755.333	0.73769	0.0013096	95.873	1	4248.5	4070.1	3077.9	3188.6	3509.1	3046
395	AEEDEILNRSPR	12	Phospho (STY),Deamidation (NQ)	_AEEDEILN(de)RS(ph)PR_	P27824	Calnexin OS=Homo sapiens OX=9606 GN=CANX PE=1 SV=2	2	755.333	1.5632	1.3882e-06	133.96	1	3715.6	3199.9	3489.9	2878.2	2720.2	2591.5
396	AEEDEILNRSPR	12	Phospho (STY),Deamidation (NQ)	_AEEDEILN(de)RS(ph)PR_	P27824	Calnexin OS=Homo sapiens OX=9606 GN=CANX PE=1 SV=2	3	503.891	1.7151	0.0005714	90.561	1	0	0	0	0	0	0
397	AEEDEILNRSPR	12	Phospho (STY),Deamidation (NQ)	_AEEDEILN(de)RS(ph)PR_	P27824	Calnexin OS=Homo sapiens OX=9606 GN=CANX PE=1 SV=2	3	503.891	2.019	1.5238e-07	136.39	1	1747.1	2073.6	1814.3	1204	1400.4	1281.6
398	AEEDEILNRSPRNR	14	Phospho (STY),Deamidation (NQ)	_AEEDEILNRS(ph)PRN(de)R_	P27824	Calnexin OS=Homo sapiens OX=9606 GN=CANX PE=1 SV=2	3	593.939	0.28627	0.025021	61.957	1	6942.3	8020	6041.7	5033	5467.2	5798.8
399	AEEEHLSSSGGLAK	14	Phospho (STY)	_AEEEHLSS(ph)SGGLAK_	Q52LW3	Rho GTPase-activating protein 29 OS=Homo sapiens OX=9606 GN=ARHGAP29 PE=1 SV=2	4	374.417	2.1361	0.00032036	79.652	1	2103.6	1806	1819.9	3183.9	2991.9	3261.8
400	AEEKENDTVTISPK	14	Phospho (STY)	_AEEKENDTVTIS(ph)PK_	Q9UGU0	Transcription factor 20 OS=Homo sapiens OX=9606 GN=TCF20 PE=1 SV=3	3	547.585	1.584	8.9967e-06	102.67	1	18172	17675	15819	13013	13581	13426
401	AEEKENDTVTISPK	14	Phospho (STY)	_AEEKENDTVTIS(ph)PK_	Q9UGU0	Transcription factor 20 OS=Homo sapiens OX=9606 GN=TCF20 PE=1 SV=3	4	410.941	2.1942	0.00042367	74.732	1	0	0	0	0	0	0
402	AEEKSPISINVK	12	Phospho (STY)	_AEEKS(ph)PISINVK_	Q9UK58	Cyclin-L1 OS=Homo sapiens OX=9606 GN=CCNL1 PE=1 SV=1	2	697.85	3.3684	1.2032e-05	104.88	1	0	0	0	0	0	0
403	AEELSPAALSPLLEPIR	17	2 Phospho (STY)	_AEELS(ph)PAALS(ph)PLLEPIR_	A5YM69	Rho guanine nucleotide exchange factor 35 OS=Homo sapiens OX=9606 GN=ARHGEF35 PE=1 SV=1	3	655.983	7.4063	0.00028795	84.948	1	0	0	0	0	0	0
404	AEENTDQASPQEDYAGFER	19	Phospho (STY)	_AEENTDQAS(ph)PQEDYAGFER_	Q9NU22	Midasin OS=Homo sapiens OX=9606 GN=MDN1 PE=1 SV=2	3	746.294	1.903	4.897e-09	138.49	1	0	0	0	0	0	0
405	AEEPPSPPVPK	11	Phospho (STY)	_AEEPPS(ph)PPVPK_	Q96JK2	DDB1- and CUL4-associated factor 5 OS=Homo sapiens OX=9606 GN=DCAF5 PE=1 SV=2	3	409.86	2.2932	0.0031111	67.997	1	0	0	0	0	0	0
406	AEEPPSPPVPK	11	Phospho (STY)	_AEEPPS(ph)PPVPK_	Q96JK2	DDB1- and CUL4-associated factor 5 OS=Homo sapiens OX=9606 GN=DCAF5 PE=1 SV=2	3	409.86	1.8591	0.0011695	71.558	2	13032	13580	12303	10203	11371	10653
407	AEEPPSPPVPK	11	Phospho (STY)	_AEEPPS(ph)PPVPK_	Q96JK2	DDB1- and CUL4-associated factor 5 OS=Homo sapiens OX=9606 GN=DCAF5 PE=1 SV=2	2	614.286	1.836	5.8889e-07	124.07	1	0	0	0	0	0	0
408	AEEPPSQLDQDTQVQDMDEGSDDEEEGQK	29	Oxidation (M),Phospho (STY)	_AEEPPSQLDQDTQVQDM(ox)DEGS(ph)DDEEEGQK_	Q15459	Splicing factor 3A subunit 1 OS=Homo sapiens OX=9606 GN=SF3A1 PE=1 SV=1	4	837.074	2.5189	1.6687e-20	178.85	1	4404.8	4675.7	4708.2	3476.5	3582.4	3147.3
409	AEEPPSQLDQDTQVQDMDEGSDDEEEGQK	29	Phospho (STY)	_AEEPPSQLDQDTQVQDMDEGS(ph)DDEEEGQK_	Q15459	Splicing factor 3A subunit 1 OS=Homo sapiens OX=9606 GN=SF3A1 PE=1 SV=1	4	833.075	1.5746	4.3028e-05	89.694	1	3995.5	4887.4	3958.7	2939.3	3511.2	3523.9
410	AEEQQLPPPLSPPSPSTPNHR	21	2 Phospho (STY)	_AEEQQLPPPLS(ph)PPS(ph)PSTPNHR_	Q6WCQ1	Myosin phosphatase Rho-interacting protein OS=Homo sapiens OX=9606 GN=MPRIP PE=1 SV=3	3	813.696	2.0282	0.00014894	85.596	2	4362	4114.1	3902.2	2508.3	3121.1	3100.4
411	AEEQQLPPPLSPPSPSTPNHR	21	2 Phospho (STY)	_AEEQQLPPPLS(ph)PPS(ph)PSTPNHR_	Q6WCQ1	Myosin phosphatase Rho-interacting protein OS=Homo sapiens OX=9606 GN=MPRIP PE=1 SV=3	4	610.524	2.147	0.00020925	76.002	1	7718.6	7245.2	7480.2	4198	4876	4875.5
412	AEEQQLPPPLSPPSPSTPNHR	21	2 Phospho (STY)	_AEEQQLPPPLS(ph)PPS(ph)PSTPNHR_	Q6WCQ1	Myosin phosphatase Rho-interacting protein OS=Homo sapiens OX=9606 GN=MPRIP PE=1 SV=3	4	610.524	2.0497	0.0076087	59.038	2	0	0	0	0	0	0
413	AEEQQLPPPLSPPSPSTPNHR	21	2 Phospho (STY)	_AEEQQLPPPLS(ph)PPS(ph)PSTPNHR_	Q6WCQ1	Myosin phosphatase Rho-interacting protein OS=Homo sapiens OX=9606 GN=MPRIP PE=1 SV=3	3	813.696	2.1572	0.0071716	62.495	1	6677.7	7171.7	7350.1	5617.7	5622.5	5965.9
414	AEFTSPPSLFK	11	Phospho (STY)	_AEFT(ph)SPPSLFK_	Q6UN15	Pre-mRNA 3'-end-processing factor FIP1 OS=Homo sapiens OX=9606 GN=FIP1L1 PE=1 SV=1	3	435.204	4.7539	0.0073071	62.528	1	6674.8	6537.7	6373.9	4392.3	4935	4176.2
415	AEGEPQEESPLKSK	14	Phospho (STY)	_AEGEPQEES(ph)PLKSK_	Q9NYF8	Bcl-2-associated transcription factor 1 OS=Homo sapiens OX=9606 GN=BCLAF1 PE=1 SV=2	3	536.91	2.2044	4.5342e-06	112.68	1	0	0	0	0	0	0
[truncated: 18,871 more rows]

## Sheet: Statistics
Peptide length	Number of peptides	Number of modification sites per protein	Number of proteins
7	960	1	1449
8	1296	2	735
9	1501	3	439
10	1523	4	249
[truncated: 35 more rows]
