# Supplementary material for: Phosphoproteomic Profiling Identifies PAK4 S474 Phosphorylation Affects Docetaxel Chemosensitivity via Modulation of Microtubule Stabilization in Breast Cancer
Source: Biomedicines. 2026 Jul 20;14(7):1631. doi: 10.3390/biomedicines14071631 (PMC13406789; doi:10.3390/biomedicines14071631)
Supplement: Supplementary file 1 [file biomedicines-14-01631-s001.zip › Supplementary Table S2. Phosphorylation site identification and quantification information from phosphoproteomic analysis.xlsx]

## Sheet: Site_quant
Modification sites information																				Protein quantitation						Normalized modification sites quantitation
Protein accession	Position	Amino acid	Protein description	Gene name	Localization probability	PEP	Score	Modified sequence	Charge	Mass error [ppm]	MS/MS Count	Control_1	Control_2	Control_3	Doce_1	Doce_2	Doce_3	Doce/Control Ratio	Doce/Control P value	Control_1	Control_2	Control_3	Doce_1	Doce_2	Doce_3	Control_1	Control_2	Control_3	Doce_1	Doce_2	Doce_3	Doce/Control Ratio	Doce/Control P value
A0A0B4J265	87	S	T cell receptor alpha variable 26-2 OS=Homo sapiens OX=9606 GN=TRAV26-2 PE=3 SV=1	TRAV26-2	0.834558	0.0361531	40.778	KS(0.835)S(0.583)T(0.583)LILHR	3	-0.76291	1	0.866	1.196	0.825	1.122	1.13	0.891	1.089	0.54332
A0A0B4J265	88	S	T cell receptor alpha variable 26-2 OS=Homo sapiens OX=9606 GN=TRAV26-2 PE=3 SV=1	TRAV26-2	0.582721	0.0361531	40.778	KS(0.835)S(0.583)T(0.583)LILHR	3	-0.76291	1	0.866	1.196	0.825	1.122	1.13	0.891	1.089	0.54332
A0A0B4J265	89	T	T cell receptor alpha variable 26-2 OS=Homo sapiens OX=9606 GN=TRAV26-2 PE=3 SV=1	TRAV26-2	0.582721	0.0361531	40.778	KS(0.835)S(0.583)T(0.583)LILHR	3	-0.76291	1	0.866	1.196	0.825	1.122	1.13	0.891	1.089	0.54332
A0A0B4J2F2	575	S	Probable serine/threonine-protein kinase SIK1B OS=Homo sapiens OX=9606 GN=SIK1B PE=3 SV=1	SIK1B	0.875274	3.96867e-06	111.34	RAS(0.875)DT(0.109)S(0.016)LTQGLK	3	0.075897	1	0.987	1.129	1.116	0.928	0.91	0.858	0.834	0.021359
A0A0B4J2F2	435	S	Probable serine/threonine-protein kinase SIK1B OS=Homo sapiens OX=9606 GN=SIK1B PE=3 SV=1	SIK1B	0.734441	9.40439e-06	103.73	PVS(0.734)PS(0.22)S(0.045)LLDTAISEEAR	3	0.43323	1	1.046	1.048	1.055	1.009	0.756	1.047	0.893	0.3535
A0A0B4J2F2	473	T	Probable serine/threonine-protein kinase SIK1B OS=Homo sapiens OX=9606 GN=SIK1B PE=3 SV=1	SIK1B	0.999994	0.00394852	67.234	RHT(1)LAEVSTR	3	0.33671	1
A0AVT1	36	S	Ubiquitin-like modifier-activating enzyme 6 OS=Homo sapiens OX=9606 GN=UBA6 PE=1 SV=1	UBA6	0.988047	1.13309e-08	126.27	NLPIMST(0.011)AS(0.988)VEIDDALYSR	3	-1.6411	1	0.966	1.167	1.018	0.881	1.002	0.91	0.886	0.156798	1.014	0.997	1.006	0.983	1.02	0.993	0.952663	1.17051	1.01193	0.896236	0.982353	0.916415	0.892	0.170843
A0FGR8	738	S	Extended synaptotagmin-2 OS=Homo sapiens OX=9606 GN=ESYT2 PE=1 SV=1	ESYT2	0.249029	0.0108106	59.585	S(0.249)S(0.249)S(0.249)S(0.249)LLAS(0.004)PGHISVK	3	2.6086	0									1.024	1.032	0.991	0.967	0.945	0.994
A0FGR8	737	S	Extended synaptotagmin-2 OS=Homo sapiens OX=9606 GN=ESYT2 PE=1 SV=1	ESYT2	0.249029	0.0108106	59.585	S(0.249)S(0.249)S(0.249)S(0.249)LLAS(0.004)PGHISVK	3	2.6086	0									1.024	1.032	0.991	0.967	0.945	0.994
A0FGR8	755	S	Extended synaptotagmin-2 OS=Homo sapiens OX=9606 GN=ESYT2 PE=1 SV=1	ESYT2	0.904397	3.54254e-13	160.91	EPT(0.096)PS(0.904)IAS(1)DIS(1)LPIATQELR	2	0.98647	1	1.111	1.103	1.102	0.887	0.852	0.84	0.778	0.0042784	1.024	1.032	0.991	0.967	0.945	0.994	1.08496	1.0688	1.11201	0.91727	0.901587	0.84507	0.816	0.00175818
A0FGR8	736	S	Extended synaptotagmin-2 OS=Homo sapiens OX=9606 GN=ESYT2 PE=1 SV=1	ESYT2	0.249029	0.0108106	59.585	S(0.249)S(0.249)S(0.249)S(0.249)LLAS(0.004)PGHISVK	3	2.6086	0									1.024	1.032	0.991	0.967	0.945	0.994
A0FGR8	758	S	Extended synaptotagmin-2 OS=Homo sapiens OX=9606 GN=ESYT2 PE=1 SV=1	ESYT2	0.999942	2.63986e-46	254.75	EPT(0.096)PS(0.904)IAS(1)DIS(1)LPIATQELR	2	0.98647	9	1.048	1.128	1.105	0.891	0.876	0.86	0.801	0.00078116	1.024	1.032	0.991	0.967	0.945	0.994	1.02344	1.09302	1.11504	0.921406	0.926984	0.865191	0.84	0.0068408
A0FGR8	739	S	Extended synaptotagmin-2 OS=Homo sapiens OX=9606 GN=ESYT2 PE=1 SV=1	ESYT2	0.249029	0.0108106	59.585	S(0.249)S(0.249)S(0.249)S(0.249)LLAS(0.004)PGHISVK	3	2.6086	0									1.024	1.032	0.991	0.967	0.945	0.994
A0FGR8	761	S	Extended synaptotagmin-2 OS=Homo sapiens OX=9606 GN=ESYT2 PE=1 SV=1	ESYT2	0.999999	1.40362e-19	195.01	EPT(0.096)PS(0.904)IAS(1)DIS(1)LPIATQELR	2	0.98647	6	0.983	1.105	1.057	0.968	0.939	0.904	0.894	0.047418	1.024	1.032	0.991	0.967	0.945	0.994	0.959961	1.07074	1.0666	1.00103	0.993651	0.909457	0.938	0.24638
A0JLT2	194	S	Mediator of RNA polymerase II transcription subunit 19 OS=Homo sapiens OX=9606 GN=MED19 PE=1 SV=2	MED19	0.442409	0.00659626	65.184	TQDPVPPET(0.442)PS(0.442)DS(0.115)DHKK	4	0.77151	0
A0JLT2	192	T	Mediator of RNA polymerase II transcription subunit 19 OS=Homo sapiens OX=9606 GN=MED19 PE=1 SV=2	MED19	0.442409	0.00659626	65.184	TQDPVPPET(0.442)PS(0.442)DS(0.115)DHKK	4	0.77151	0
A0JLT2	226	S	Mediator of RNA polymerase II transcription subunit 19 OS=Homo sapiens OX=9606 GN=MED19 PE=1 SV=2	MED19	1	6.2739e-27	202.87	NRHS(1)PDHPGMGSSQASSSSSLR	4	0.099439	4	1.059	1.159	0.981	0.881	0.86	0.985	0.852	0.066802
A0JNW5	953	S	UHRF1-binding protein 1-like OS=Homo sapiens OX=9606 GN=UHRF1BP1L PE=1 SV=2	UHRF1BP1L	0.757955	0.00075842	78.342	S(0.104)AS(0.758)DT(0.138)NLQK	3	0.53076	1	1.184	1.087	1.175	0.826	0.796	0.785	0.698	0.0003351	0.993	0.988	0.986	1.02	1.009	1.016	1.19235	1.1002	1.19168	0.809804	0.7889	0.772638	0.681	0.00021672
A0JNW5	935	S	UHRF1-binding protein 1-like OS=Homo sapiens OX=9606 GN=UHRF1BP1L PE=1 SV=2	UHRF1BP1L	0.496449	7.49138e-06	104.18	S(0.496)MS(0.496)VDLS(0.007)HIPLKDPLLFK	4	0.29721	0									0.993	0.988	0.986	1.02	1.009	1.016
A0JNW5	989	S	UHRF1-binding protein 1-like OS=Homo sapiens OX=9606 GN=UHRF1BP1L PE=1 SV=2	UHRF1BP1L	0.978715	6.88331e-06	107.69	S(0.021)GS(0.979)GEIGSETSDKK	3	-0.14183	1									0.993	0.988	0.986	1.02	1.009	1.016
A0JNW5	933	S	UHRF1-binding protein 1-like OS=Homo sapiens OX=9606 GN=UHRF1BP1L PE=1 SV=2	UHRF1BP1L	0.496449	7.49138e-06	104.18	S(0.496)MS(0.496)VDLS(0.007)HIPLKDPLLFK	4	0.29721	0									0.993	0.988	0.986	1.02	1.009	1.016
A0MZ66	506	S	Shootin-1 OS=Homo sapiens OX=9606 GN=SHTN1 PE=1 SV=4	SHTN1	0.999977	0.000170499	88.951	S(1)MPVLGSVSSVTK	3	-1.1354	2	1.069	1.017	1.082	0.925	0.996	0.861	0.878	0.046517	0.971	1.004	1.029	1.029	0.965	0.97	1.10093	1.01295	1.05151	0.898931	1.03212	0.887629	0.89	0.094499
A1A4S6	591	S	Rho GTPase-activating protein 10 OS=Homo sapiens OX=9606 GN=ARHGAP10 PE=1 SV=1	ARHGAP10	0.866839	0.00296763	67.525	TPPDTTFPEPT(0.003)CLS(0.131)AS(0.867)PPNAPPR	3	1.1785	1
A1L170	18	S	Uncharacterized protein C1orf226 OS=Homo sapiens OX=9606 GN=C1orf226 PE=1 SV=1	C1orf226	0.998384	0.00348439	70.908	S(0.998)FPHLS(0.002)K	3	-0.83998	1	1.152	0.907	1.097	0.905	0.853	1.046	0.888	0.28556
A1L170	198	S	Uncharacterized protein C1orf226 OS=Homo sapiens OX=9606 GN=C1orf226 PE=1 SV=1	C1orf226	0.99884	1.91893e-10	147.67	VLPNGEVS(0.001)LS(0.999)VPDLIHK	3	0.24336	2	0.969	0.913	1.07	1.026	1.024	1.036	1.045	0.4217
A1L170	249	S	Uncharacterized protein C1orf226 OS=Homo sapiens OX=9606 GN=C1orf226 PE=1 SV=1	C1orf226	0.999994	1.94181e-19	177.3	LSLSPISLAESWEDGS(1)PPPQAR	3	0.55698	2	1.002	1.007	1.073	0.905	0.92	1.074	0.941	0.33944
A1L170	222	S	Uncharacterized protein C1orf226 OS=Homo sapiens OX=9606 GN=C1orf226 PE=1 SV=1	C1orf226	0.999444	7.38815e-07	135.24	RAS(0.999)S(0.998)PS(0.003)LIER	3	-0.35394	2	0.989	1.003	0.992	0.968	1.019	1.041	1.015	0.55388
A1L170	223	S	Uncharacterized protein C1orf226 OS=Homo sapiens OX=9606 GN=C1orf226 PE=1 SV=1	C1orf226	0.997569	0.000405516	85.837	RAS(0.999)S(0.998)PS(0.003)LIER	3	-0.35394	1	1.025	1.132	0.982	0.955	0.872	0.987	0.896	0.124164
A1L170	258	S	Uncharacterized protein C1orf226 OS=Homo sapiens OX=9606 GN=C1orf226 PE=1 SV=1	C1orf226	0.698611	2.1126e-13	167.97	T(0.151)S(0.151)S(0.699)LDNEGPHPDLLSFE	3	-0.66551	1	1.094	0.933	0.997	0.958	0.977	1.04	0.984	0.79138
A1L390	643	S	Pleckstrin homology domain-containing family G member 3 OS=Homo sapiens OX=9606 GN=PLEKHG3 PE=1 SV=1	PLEKHG3	0.999294	1.09317e-07	123.08	SSS(0.001)VLS(0.999)LEGS(1)EK	2	-0.57383	4
A1L390	741	S	Pleckstrin homology domain-containing family G member 3 OS=Homo sapiens OX=9606 GN=PLEKHG3 PE=1 SV=1	PLEKHG3	0.999843	2.38169e-05	109.6	RRES(1)LSYIPK	3	-0.23044	1
A1L390	577	S	Pleckstrin homology domain-containing family G member 3 OS=Homo sapiens OX=9606 GN=PLEKHG3 PE=1 SV=1	PLEKHG3	1	6.24514e-05	82.696	ALS(1)S(1)EEEEEMGGAAQEPESLLPPSVLDQASVIAER	4	-2.0428	1	1.172	1.272	0.993	0.765	0.767	0.86	0.696	0.0121372
A1L390	1028	S	Pleckstrin homology domain-containing family G member 3 OS=Homo sapiens OX=9606 GN=PLEKHG3 PE=1 SV=1	PLEKHG3	0.995708	0.000282244	92.747	TT(0.003)S(0.996)PGGRPS(0.001)AR	2	-0.42757	1	0.978	1.1	0.821	1.036	0.979	1.116	1.08	0.4245
A1L390	1081	S	Pleckstrin homology domain-containing family G member 3 OS=Homo sapiens OX=9606 GN=PLEKHG3 PE=1 SV=1	PLEKHG3	0.735408	0.000372912	81.297	S(0.265)HS(0.735)VPENMVEPPLSGR	3	0.63837	1	1.019	1.049	1.084	0.888	0.975	0.938	0.889	0.021797
A1L390	1037	S	Pleckstrin homology domain-containing family G member 3 OS=Homo sapiens OX=9606 GN=PLEKHG3 PE=1 SV=1	PLEKHG3	0.999998	4.20722e-13	166.76	S(1)PLS(0.992)PT(0.006)ET(0.002)FSWPDVR	2	-0.69369	3	0.965	1.019	1.047	1.014	1.006	0.952	0.981	0.56542
A1L390	76	S	Pleckstrin homology domain-containing family G member 3 OS=Homo sapiens OX=9606 GN=PLEKHG3 PE=1 SV=1	PLEKHG3	0.999941	0.00887568	64.64	GPLS(1)PFNSR	2	-0.15097	1	1.16	1.101	1.032	0.857	0.896	0.848	0.79	0.003401
A1L390	423	S	Pleckstrin homology domain-containing family G member 3 OS=Homo sapiens OX=9606 GN=PLEKHG3 PE=1 SV=1	PLEKHG3	0.999849	0.0168914	62.005	YRCS(1)PER	2	0.13514	2	1.068	1.063	1.073	0.915	0.941	0.873	0.852	0.0182588
A1L390	576	S	Pleckstrin homology domain-containing family G member 3 OS=Homo sapiens OX=9606 GN=PLEKHG3 PE=1 SV=1	PLEKHG3	1	6.24514e-05	82.696	ALS(1)S(1)EEEEEMGGAAQEPESLLPPSVLDQASVIAER	4	-2.0428	1	1.172	1.272	0.993	0.765	0.767	0.86	0.696	0.0121372
A1L390	647	S	Pleckstrin homology domain-containing family G member 3 OS=Homo sapiens OX=9606 GN=PLEKHG3 PE=1 SV=1	PLEKHG3	1	1.09317e-07	123.08	SSS(0.001)VLS(0.999)LEGS(1)EK	2	-0.57383	2
A1L390	1040	S	Pleckstrin homology domain-containing family G member 3 OS=Homo sapiens OX=9606 GN=PLEKHG3 PE=1 SV=1	PLEKHG3	0.992593	4.20722e-13	166.76	S(0.999)PLS(0.993)PT(0.008)ETFSWPDVR	3	0.42496	5	0.974	1.007	1.05	1.028	0.986	0.959	0.981	0.55166
A2A2Y4	365	S	FERM domain-containing protein 3 OS=Homo sapiens OX=9606 GN=FRMD3 PE=2 SV=1	FRMD3	0.676708	0.0368696	43.442	S(0.677)S(0.755)HS(0.569)LNK	2	0.50507	1	0.919	0.937	0.924	1.157	1.051	1.103	1.191	0.0035601
A2A2Y4	416	S	FERM domain-containing protein 3 OS=Homo sapiens OX=9606 GN=FRMD3 PE=2 SV=1	FRMD3	0.678433	1.65138e-06	119.37	EENISAPLIS(0.002)S(0.319)S(0.678)PVK	3	2.251	1	0.919	0.946	0.906	1.053	1.172	1.091	1.197	0.0062414
A2A2Y4	366	S	FERM domain-containing protein 3 OS=Homo sapiens OX=9606 GN=FRMD3 PE=2 SV=1	FRMD3	0.754564	0.0368696	43.442	S(0.677)S(0.755)HS(0.569)LNK	2	0.50507	1	0.919	0.937	0.924	1.157	1.051	1.103	1.191	0.0035601
A2A3K4	394	S	Protein tyrosine phosphatase domain-containing protein 1 OS=Homo sapiens OX=9606 GN=PTPDC1 PE=1 SV=1	PTPDC1	0.96521	0.0114254	60.157	LS(0.003)YS(0.965)DS(0.032)DLKR	2	-3.0138	2	1.055	1.033	1.026	0.958	0.948	0.947	0.916	0.00067637
A2A3K4	438	S	Protein tyrosine phosphatase domain-containing protein 1 OS=Homo sapiens OX=9606 GN=PTPDC1 PE=1 SV=1	PTPDC1	0.994675	0.0106108	55.097	LISHCY(0.005)IPQS(0.995)PEPDLHK	5	-1.2743	1	1.016	1.045	0.996	0.923	1.004	0.998	0.957	0.21646
A2AJT9	192	S	BCLAF1 and THRAP3 family member 3 OS=Homo sapiens OX=9606 GN=BCLAF3 PE=1 SV=1	BCLAF3	0.999992	0.000546819	92.151	RGS(1)EDFETR	2	2.4214	2	1.024	1.015	1.001	1.111	0.974	0.873	0.973	0.69096
A2AJT9	139	S	BCLAF1 and THRAP3 family member 3 OS=Homo sapiens OX=9606 GN=BCLAF3 PE=1 SV=1	BCLAF3	1	1.44564e-05	100.4	VQGGHS(1)PDDHR	3	0.14788	2	0.911	0.991	0.855	1.21	1.138	0.986	1.209	0.06422
A2AJT9	17	S	BCLAF1 and THRAP3 family member 3 OS=Homo sapiens OX=9606 GN=BCLAF3 PE=1 SV=1	BCLAF3	1	0.00945862	63.662	HRS(1)LS(1)PVPR	3	-0.77292	1	1	1.073	0.975	0.986	0.962	0.991	0.964	0.30136
A2AJT9	15	S	BCLAF1 and THRAP3 family member 3 OS=Homo sapiens OX=9606 GN=BCLAF3 PE=1 SV=1	BCLAF3	1	0.00945862	63.662	HRS(1)LS(1)PVPR	3	-0.77292	1	1	1.073	0.975	0.986	0.962	0.991	0.964	0.30136
A2RU67	33	S	Protein FAM234B OS=Homo sapiens OX=9606 GN=FAM234B PE=1 SV=1	FAM234B	0.99621	8.29642e-05	78.758	SPDLGEYDPLT(0.008)QADS(0.996)DES(0.996)EDDLVLNLQK	4	1.0486	1	1.008	1.008	0.951	1.109	0.951	0.993	1.029	0.61798
A2RU67	30	S	Protein FAM234B OS=Homo sapiens OX=9606 GN=FAM234B PE=1 SV=1	FAM234B	0.99621	8.29642e-05	78.758	SPDLGEYDPLT(0.008)QADS(0.996)DES(0.996)EDDLVLNLQK	4	1.0486	1	1.008	1.008	0.951	1.109	0.951	0.993	1.029	0.61798
A3KN83	214	S	Protein strawberry notch homolog 1 OS=Homo sapiens OX=9606 GN=SBNO1 PE=1 SV=1	SBNO1	0.767143	0.0129317	63.216	S(0.146)FS(0.767)PT(0.087)MK	2	0.18271	1	1.117	1.151	1.143	0.843	0.819	0.787	0.718	0.000115323	1.004	0.949	0.968	1.033	1.035	1.034	1.11255	1.21286	1.18079	0.81607	0.791304	0.761122	0.676	0.00027573
A3KN83	794	S	Protein strawberry notch homolog 1 OS=Homo sapiens OX=9606 GN=SBNO1 PE=1 SV=1	SBNO1	0.985376	2.66816e-26	203.59	S(0.985)IDPDS(0.015)IQSALLASGLGSK	3	-0.37225	2	1.009	0.997	1.028	0.951	0.985	1.029	0.977	0.39242	1.004	0.949	0.968	1.033	1.035	1.034	1.00498	1.05058	1.06198	0.92062	0.951691	0.995164	0.92	0.040917
A5YM69	445	S	Rho guanine nucleotide exchange factor 35 OS=Homo sapiens OX=9606 GN=ARHGEF35 PE=1 SV=1	ARHGEF35	1	0.00028795	84.948	AEELS(1)PAALS(1)PLLEPIR	3	1.4614	1
A5YM69	450	S	Rho guanine nucleotide exchange factor 35 OS=Homo sapiens OX=9606 GN=ARHGEF35 PE=1 SV=1	ARHGEF35	1	0.00028795	84.948	AEELS(1)PAALS(1)PLLEPIR	3	1.4614	1
A5YM69	57	S	Rho guanine nucleotide exchange factor 35 OS=Homo sapiens OX=9606 GN=ARHGEF35 PE=1 SV=1	ARHGEF35	0.999551	1.02782e-12	154.74	EEHRLS(1)ATQQSELR	3	0.1005	1	1.012	1.058	1.029	0.959	1.062	0.85	0.926	0.288
A6H8Y1	2451	S	Transcription factor TFIIIB component B'' homolog OS=Homo sapiens OX=9606 GN=BDP1 PE=1 SV=3	BDP1	1	0.00316558	69.331	S(1)PDACMDK	2	0.5312	2
A6NC97	291	T	Putative protein FAM172B OS=Homo sapiens OX=9606 GN=FAM172BP PE=5 SV=3	FAM172BP	0.5	0.0509443	49.715	EWVT(0.5)S(0.5)PK	2	0.10694	1
A6NC97	292	S	Putative protein FAM172B OS=Homo sapiens OX=9606 GN=FAM172BP PE=5 SV=3	FAM172BP	0.5	0.0509443	49.715	EWVT(0.5)S(0.5)PK	2	0.10694	1
A6NCL7	405	S	Ankyrin repeat domain-containing protein 33B OS=Homo sapiens OX=9606 GN=ANKRD33B PE=3 SV=1	ANKRD33B	1	0.00107446	77.157	KAS(1)LLPLQR	3	-1.1005	1
A6NCL7	378	S	Ankyrin repeat domain-containing protein 33B OS=Homo sapiens OX=9606 GN=ANKRD33B PE=3 SV=1	ANKRD33B	0.991333	0.00176666	71.735	T(0.001)GQEDADS(0.991)REGS(0.007)PR	3	-0.24385	1
A6ND36	356	S	Protein FAM83G OS=Homo sapiens OX=9606 GN=FAM83G PE=1 SV=2	FAM83G	1	0.000945418	79.875	AKS(1)VDEIAK	3	0.23794	1	0.938	1.005	0.941	1.048	1.111	1.003	1.096	0.069339
A6ND36	650	S	Protein FAM83G OS=Homo sapiens OX=9606 GN=FAM83G PE=1 SV=2	FAM83G	0.99371	0.0152028	52.009	RQLS(0.994)APHIT(0.006)R	3	1.3424	1	1.038	1.073	1.084	0.986	0.909	0.854	0.86	0.025285
A6ND36	127	S	Protein FAM83G OS=Homo sapiens OX=9606 GN=FAM83G PE=1 SV=2	FAM83G	1	4.28713e-06	115.54	S(1)IPQLDLGWPDTIAYR	3	-0.75691	1	1.027	0.914	0.87	1.092	1.084	1.085	1.16	0.091982
A6ND36	688	S	Protein FAM83G OS=Homo sapiens OX=9606 GN=FAM83G PE=1 SV=2	FAM83G	0.850188	5.96008e-18	183.06	S(0.85)T(0.15)DKEAQGQQFHHHR	4	-0.35682	1	1.527	1.374	1.391	0.468	0.383	0.397	0.291	6.025e-05
A6ND36	634	S	Protein FAM83G OS=Homo sapiens OX=9606 GN=FAM83G PE=1 SV=2	FAM83G	1	3.04289e-13	168.62	RRHS(1)EQVANGPTPPPR	4	-0.021797	5	1.019	1.117	1.085	0.876	0.899	0.931	0.84	0.0057834
A6NFI3	112	S	Zinc finger protein 316 OS=Homo sapiens OX=9606 GN=ZNF316 PE=1 SV=1	ZNF316	1	0.01501	60.899	S(1)PVLQEK	2	0.92664	2									0.824	1.071	1.074	1.053	0.964	1.029
A6NFI3	10	S	Zinc finger protein 316 OS=Homo sapiens OX=9606 GN=ZNF316 PE=1 SV=1	ZNF316	0.919245	0.00411627	70.987	AALHT(0.04)T(0.04)PDS(0.919)PAAQLER	3	-0.53583	2	1.001	0.997	1.019	1.018	0.989	0.979	0.99	0.48288	0.824	1.071	1.074	1.053	0.964	1.029	1.21481	0.930906	0.94879	0.966762	1.02593	0.951409	0.951	0.65474
A6NGC4	235	S	TLC domain-containing protein 2 OS=Homo sapiens OX=9606 GN=TLCD2 PE=3 SV=3	TLCD2	1	0.00533921	63.611	PHPPS(1)PGHEK	3	-0.13528	1
A6NHR9	1697	S	Structural maintenance of chromosomes flexible hinge domain-containing protein 1 OS=Homo sapiens OX=9606 GN=SMCHD1 PE=1 SV=2	SMCHD1	1	0.011917	60.196	KLS(1)EQEELK	2	-1.1475	1	0.981	0.999	0.973	1.009	1.013	1.049	1.04	0.055439	1.007	1.001	1.014	0.989	0.99	1.001	0.974181	0.998002	0.959566	1.02022	1.02323	1.04795	1.054	0.020357
A6NHR9	1974	S	Structural maintenance of chromosomes flexible hinge domain-containing protein 1 OS=Homo sapiens OX=9606 GN=SMCHD1 PE=1 SV=2	SMCHD1	1	1.12231e-05	116.19	CNDSLRHS(1)PK	4	0.022889	1	1.067	1.033	1.041	0.915	0.903	0.997	0.896	0.027423	1.007	1.001	1.014	0.989	0.99	1.001	1.05958	1.03197	1.02663	0.925177	0.912121	0.996004	0.909	0.029117
A6NI28	734	S	Rho GTPase-activating protein 42 OS=Homo sapiens OX=9606 GN=ARHGAP42 PE=1 SV=3	ARHGAP42	0.999335	0.0124598	58.274	RAS(0.999)AS(0.001)SLR	3	-3.9889	1
A6NIE6	44	S	Putative RRN3-like protein RRN3P2 OS=Homo sapiens OX=9606 GN=RRN3P2 PE=5 SV=3	RRN3P2	1	0.000232317	84.508	ALENDFFNS(1)PPRK	4	0.27686	1
A6NJL1	294	S	Zinc finger and SCAN domain-containing protein 5B OS=Homo sapiens OX=9606 GN=ZSCAN5B PE=3 SV=1	ZSCAN5B	1	0.00947268	57.106	GDALNLS(1)S(1)PK	3	-4.3095	1	1.013	0.887	0.968	1.107	1.076	1.01	1.113	0.085018
A6NJL1	295	S	Zinc finger and SCAN domain-containing protein 5B OS=Homo sapiens OX=9606 GN=ZSCAN5B PE=3 SV=1	ZSCAN5B	1	0.00947268	57.106	GDALNLS(1)S(1)PK	3	-4.3095	1	1.013	0.887	0.968	1.107	1.076	1.01	1.113	0.085018
A6NKF1	402	S	SAC3 domain-containing protein 1 OS=Homo sapiens OX=9606 GN=SAC3D1 PE=1 SV=2	SAC3D1	0.999978	2.0375e-09	140.9	TLEEVVMAEEEDEGTDRPGS(1)PA	3	-0.98455	1	0.939	0.983	1.03	0.996	1.031	1.05	1.042	0.24572
A7E2V4	567	S	Zinc finger SWIM domain-containing protein 8 OS=Homo sapiens OX=9606 GN=ZSWIM8 PE=1 SV=1	ZSWIM8	1	0.0107579	59.116	RLS(1)AEGGDK	3	0.61191	2	0.979	0.928	0.969	1.084	1.08	1.019	1.107	0.0173361	0.925	1.1	1.133	0.91	0.956	0.955	1.05838	0.843636	0.855252	1.19121	1.12971	1.06702	1.229	0.058137
A7E2V4	53	S	Zinc finger SWIM domain-containing protein 8 OS=Homo sapiens OX=9606 GN=ZSWIM8 PE=1 SV=1	ZSWIM8	0.833547	0.00959169	60.234	KQSAGPNS(0.834)PT(0.166)GGGGGGGSGGTR	3	0.62005	1	0.905	0.956	0.911	1.049	1.094	1.173	1.196	0.0084163	0.925	1.1	1.133	0.91	0.956	0.955	0.978378	0.869091	0.80406	1.15275	1.14435	1.22827	1.33	0.0093762
A7KAX9	892	S	Rho GTPase-activating protein 32 OS=Homo sapiens OX=9606 GN=ARHGAP32 PE=1 SV=1	ARHGAP32	0.999989	0.00171575	83.862	VVYAFS(1)PK	2	0.037812	1	1.043	1.042	1.008	0.971	0.938	0.972	0.931	0.0118755
A7KAX9	952	S	Rho GTPase-activating protein 32 OS=Homo sapiens OX=9606 GN=ARHGAP32 PE=1 SV=1	ARHGAP32	0.893496	0.00545742	70.167	DAT(0.033)NRS(0.893)PT(0.074)QIVK	2	0.0052315	1	1.035	1.038	0.973	0.864	1.001	1.07	0.964	0.5749
A7KAX9	871	S	Rho GTPase-activating protein 32 OS=Homo sapiens OX=9606 GN=ARHGAP32 PE=1 SV=1	ARHGAP32	0.999907	9.9886e-18	175.39	LSPFFTLDLS(1)PTEDK	3	0.7375	1
A7KAX9	954	T	Rho GTPase-activating protein 32 OS=Homo sapiens OX=9606 GN=ARHGAP32 PE=1 SV=1	ARHGAP32	0.756686	3.92742e-06	110.35	DAT(0.002)NRS(0.242)PT(0.757)QIVK	3	-0.21717	1	0.965	0.951	0.935	1.065	1.082	1.063	1.126	0.0003792
A7MBM2	663	S	Protein dispatched homolog 2 OS=Homo sapiens OX=9606 GN=DISP2 PE=2 SV=2	DISP2	1	0.0445519	43.124	WEGS(1)APR	2	-0.50763	1	0.841	0.856	0.798	1.249	1.283	1.16	1.48	0.00044042
A8CG34	190	S	Nuclear envelope pore membrane protein POM 121C OS=Homo sapiens OX=9606 GN=POM121C PE=1 SV=3	POM121C	0.999916	0.0135646	56.404	PSGRPS(1)PR	3	-1.3493	1
A8CG34	328	S	Nuclear envelope pore membrane protein POM 121C OS=Homo sapiens OX=9606 GN=POM121C PE=1 SV=3	POM121C	0.802661	3.24415e-07	106.3	HDS(0.917)S(0.692)GS(0.588)GHS(0.803)AFEPLVASGVPASFVPK	4	-0.69154	1	0.972	0.962	1.077	0.982	0.962	1.057	0.997	0.9538
A8CG34	323	S	Nuclear envelope pore membrane protein POM 121C OS=Homo sapiens OX=9606 GN=POM121C PE=1 SV=3	POM121C	0.713367	2.40747e-21	196.01	HDS(0.64)S(0.713)GS(0.641)GHS(0.005)AFEPLVASGVPASFVPK	4	2.5274	4	0.996	0.977	0.972	0.996	1.045	1.039	1.046	0.057118
A8CG34	322	S	Nuclear envelope pore membrane protein POM 121C OS=Homo sapiens OX=9606 GN=POM121C PE=1 SV=3	POM121C	0.916725	2.40747e-21	196.01	HDS(0.917)S(0.692)GS(0.588)GHS(0.803)AFEPLVASGVPASFVPK	4	-0.69154	4	0.996	0.977	0.972	0.996	1.045	1.039	1.046	0.057118
A8CG34	2	S	Nuclear envelope pore membrane protein POM 121C OS=Homo sapiens OX=9606 GN=POM121C PE=1 SV=3	POM121C	1	0.0420875	66.577	MS(1)PAAAAAGAGERR	2	3.3632	1	1.051	0.968	0.933	0.998	1.041	1.03	1.04	0.3457
A8CG34	358	S	Nuclear envelope pore membrane protein POM 121C OS=Homo sapiens OX=9606 GN=POM121C PE=1 SV=3	POM121C	0.725019	0.000131799	93.342	GLNS(0.949)QS(0.326)S(0.725)DDHLNKR	3	-2.1093	2	1.039	1.012	1.068	0.93	0.963	0.954	0.913	0.0082351
A8CG34	162	T	Nuclear envelope pore membrane protein POM 121C OS=Homo sapiens OX=9606 GN=POM121C PE=1 SV=3	POM121C	0.563639	0.000640539	77.185	S(0.436)T(0.564)PPSQPTHR	3	-0.72293	1
A8CG34	19	S	Nuclear envelope pore membrane protein POM 121C OS=Homo sapiens OX=9606 GN=POM121C PE=1 SV=3	POM121C	1	0.0267704	42.336	RRPIAS(1)VR	3	-0.71569	1	1.086	1.059	0.985	0.968	0.916	0.943	0.903	0.038496
A8CG34	325	S	Nuclear envelope pore membrane protein POM 121C OS=Homo sapiens OX=9606 GN=POM121C PE=1 SV=3	POM121C	0.640972	2.40747e-21	196.01	HDS(0.64)S(0.713)GS(0.641)GHS(0.005)AFEPLVASGVPASFVPK	4	2.5274	4	0.996	0.977	0.972	0.996	1.045	1.039	1.046	0.057118
A8CG34	355	S	Nuclear envelope pore membrane protein POM 121C OS=Homo sapiens OX=9606 GN=POM121C PE=1 SV=3	POM121C	0.948586	0.00982171	62.739	GLNS(0.949)QS(0.326)S(0.725)DDHLNKR	3	-2.1093	1	1.142	1.086	1.147	0.849	0.861	0.791	0.741	0.00068145
A8CG34	422	S	Nuclear envelope pore membrane protein POM 121C OS=Homo sapiens OX=9606 GN=POM121C PE=1 SV=3	POM121C	0.657493	0.0118806	57.175	S(0.657)QT(0.343)PERPAK	3	0.32137	1	0.893	0.826	0.854	1.092	1.2	1.294	1.394	0.003639
A8MT19	503	T	Putative rhophilin-2-like protein RHPN2P1 OS=Homo sapiens OX=9606 GN=RHPN2P1 PE=5 SV=2	RHPN2P1	0.866477	5.17158e-05	98.156	S(0.127)AT(0.866)YS(0.007)VGMQK	3	-1.8957	2	1.013	1.033	1.024	0.941	0.932	1.04	0.949	0.20496
A8MT19	551	S	Putative rhophilin-2-like protein RHPN2P1 OS=Homo sapiens OX=9606 GN=RHPN2P1 PE=5 SV=2	RHPN2P1	0.612001	0.000301616	89.468	S(0.006)AS(0.612)T(0.382)LCLPSVGAAR	2	1.7195	1	0.934	0.963	1.131	1.007	0.998	0.98	0.986	0.8737
A8MW92	598	S	PHD finger protein 20-like protein 1 OS=Homo sapiens OX=9606 GN=PHF20L1 PE=1 SV=2	PHF20L1	0.499737	0.00994419	66.546	CS(0.5)S(0.5)PLT(0.001)R	2	-0.34222	0
A8MW92	395	S	PHD finger protein 20-like protein 1 OS=Homo sapiens OX=9606 GN=PHF20L1 PE=1 SV=2	PHF20L1	0.5	0.000136969	91.969	T(0.5)S(0.5)PPQPVNPPRPFK	4	0.20377	1
A8MW92	599	S	PHD finger protein 20-like protein 1 OS=Homo sapiens OX=9606 GN=PHF20L1 PE=1 SV=2	PHF20L1	0.499737	0.00994419	66.546	CS(0.5)S(0.5)PLT(0.001)R	2	-0.34222	0
A8MW92	394	T	PHD finger protein 20-like protein 1 OS=Homo sapiens OX=9606 GN=PHF20L1 PE=1 SV=2	PHF20L1	0.897523	2.91793e-06	115.8	T(0.898)S(0.102)PPQPVNPPRPFK	3	-0.26455	2	0.931	0.923	0.967	1.122	1.07	1.067	1.155	0.0026567
B2RTY4	1258	S	Unconventional myosin-IXa OS=Homo sapiens OX=9606 GN=MYO9A PE=1 SV=2	MYO9A	1	0.000868974	87.258	S(1)LEDLHQK	3	-1.0437	1
B7ZBB8	86	S	Protein phosphatase 1 regulatory subunit 3G OS=Homo sapiens OX=9606 GN=PPP1R3G PE=1 SV=1	PPP1R3G	0.885664	9.00133e-13	151.8	S(0.114)FS(0.886)LPADPILQAAK	3	0.75222	1	0.856	0.803	0.913	1.194	1.184	1.219	1.399	0.00090056
C9J069	109	S	Apical junction component 1 homolog OS=Homo sapiens OX=9606 GN=AJM1 PE=3 SV=1	AJM1	0.990754	0.019486	48.146	APPGLT(0.009)PAPAS(0.991)PPVLPR	3	-0.12333	1
C9JLW8	21	S	Mapk-regulated corepressor-interacting protein 1 OS=Homo sapiens OX=9606 GN=MCRIP1 PE=1 SV=1	MCRIP1	0.999408	2.43799e-13	166.27	S(0.999)PPS(0.001)SSEIFTPAHEENVR	3	-0.056676	1	0.967	1.058	1.12	0.914	0.956	0.947	0.896	0.072981	1.082	1.147	1.136	0.791	0.882	0.899	0.893715	0.922406	0.985915	1.1555	1.0839	1.05339	1.175	0.0154032
C9JLW8	16	T	Mapk-regulated corepressor-interacting protein 1 OS=Homo sapiens OX=9606 GN=MCRIP1 PE=1 SV=1	MCRIP1	0.330896	0.000151432	78.913	T(0.331)S(0.331)S(0.289)PRS(0.048)PPSSSEIFTPAHEENVR	4	-0.054004	0									1.082	1.147	1.136	0.791	0.882	0.899
C9JLW8	17	S	Mapk-regulated corepressor-interacting protein 1 OS=Homo sapiens OX=9606 GN=MCRIP1 PE=1 SV=1	MCRIP1	0.330896	0.000151432	78.913	T(0.331)S(0.331)S(0.289)PRS(0.048)PPSSSEIFTPAHEENVR	4	-0.054004	0									1.082	1.147	1.136	0.791	0.882	0.899
H7BZ55	888	S	Putative ciliary rootlet coiled-coil protein 2 OS=Homo sapiens OX=9606 GN=CROCC2 PE=5 SV=4	CROCC2	1	0.0208956	43.761	ET(1)LS(1)LT(1)LAEEK	3	3.5356	1	0.909	0.836	0.902	1.123	1.294	1.071	1.318	0.0121216
H7BZ55	890	T	Putative ciliary rootlet coiled-coil protein 2 OS=Homo sapiens OX=9606 GN=CROCC2 PE=5 SV=4	CROCC2	1	0.0208956	43.761	ET(1)LS(1)LT(1)LAEEK	3	3.5356	1	0.909	0.836	0.902	1.123	1.294	1.071	1.318	0.0121216
H7BZ55	886	T	Putative ciliary rootlet coiled-coil protein 2 OS=Homo sapiens OX=9606 GN=CROCC2 PE=5 SV=4	CROCC2	1	0.0208956	43.761	ET(1)LS(1)LT(1)LAEEK	3	3.5356	1	0.909	0.836	0.902	1.123	1.294	1.071	1.318	0.0121216
O00116	65	S	Alkyldihydroxyacetonephosphate synthase, peroxisomal OS=Homo sapiens OX=9606 GN=AGPS PE=1 SV=1	AGPS	0.992764	7.71075e-20	176.26	AAS(0.993)AAT(0.007)AAPTATPAAQESGTIPK	4	0.16531	3	1.039	1.083	0.991	0.966	0.951	0.932	0.915	0.03342	0.967	0.995	1.029	1.014	1.023	1.003	1.07446	1.08844	0.963071	0.952663	0.929619	0.929212	0.899	0.057802
O00148	171	T	ATP-dependent RNA helicase DDX39A OS=Homo sapiens OX=9606 GN=DDX39A PE=1 SV=2	DDX39A	1	0.000358645	80.411	NCPHVVVGT(1)PGR	3	-0.11392	1	1.222	0.893	0.806	1.037	1.125	0.937	1.061	0.62212	0.944	0.916	0.971	1.076	1.018	1.089	1.29449	0.974891	0.830072	0.963755	1.10511	0.860422	0.945	0.77922
O00151	90	S	PDZ and LIM domain protein 1 OS=Homo sapiens OX=9606 GN=PDLIM1 PE=1 SV=4	PDLIM1	0.997064	3.81223e-06	111.81	VWS(0.997)PLVT(0.003)EEGKR	3	-0.83775	1	1.184	1.196	1.165	0.76	0.757	0.744	0.638	7.4858e-07	0.953	1.033	0.987	1.01	1.034	0.985	1.24239	1.15779	1.18034	0.752475	0.732108	0.75533	0.626	3.7804e-05
O00159	408	S	Unconventional myosin-Ic OS=Homo sapiens OX=9606 GN=MYO1C PE=1 SV=4	MYO1C	0.999169	0.000686178	104.22	DVES(0.999)PS(0.001)WR	3	0.09544	2	1.085	0.951	1.123	0.984	0.899	0.924	0.889	0.112125	0.994	0.977	1	1.016	1.021	1.034	1.09155	0.973388	1.123	0.968504	0.880509	0.893617	0.86	0.047263
O00159	864	S	Unconventional myosin-Ic OS=Homo sapiens OX=9606 GN=MYO1C PE=1 SV=4	MYO1C	0.945342	0.0018928	91.853	S(0.055)IS(0.945)PEWK	3	-0.26403	2	0.944	0.952	0.948	1.128	1.035	1.061	1.134	0.039865	0.994	0.977	1	1.016	1.021	1.034	0.949698	0.974411	0.948	1.11024	1.01371	1.02611	1.097	0.037336
O00159	736	S	Unconventional myosin-Ic OS=Homo sapiens OX=9606 GN=MYO1C PE=1 SV=4	MYO1C	0.999999	0.00263091	90.149	RQS(1)LATK	3	-0.13851	2	0.934	0.876	0.948	1.002	1.197	1.137	1.21	0.031796	0.994	0.977	1	1.016	1.021	1.034	0.939638	0.896622	0.948	0.98622	1.17238	1.09961	1.17	0.043902
O00159	916	S	Unconventional myosin-Ic OS=Homo sapiens OX=9606 GN=MYO1C PE=1 SV=4	MYO1C	0.998336	0.0110794	58.373	VLQALGS(0.998)EPIQY(0.002)AVPVVK	3	0.85351	1									0.994	0.977	1	1.016	1.021	1.034
O00161	110	S	Synaptosomal-associated protein 23 OS=Homo sapiens OX=9606 GN=SNAP23 PE=1 SV=1	SNAP23	0.999999	1.12709e-08	135.91	TTWGDGGENS(1)PCNVVSK	3	-0.82421	1	0.924	0.916	0.896	1.109	1.097	1.159	1.23	0.00041847	0.937	1.05	1.051	1.001	0.977	0.93	0.986126	0.872381	0.852521	1.10789	1.12282	1.24624	1.283	0.0130194
O00178	25	S	GTP-binding protein 1 OS=Homo sapiens OX=9606 GN=GTPBP1 PE=1 SV=3	GTPBP1	0.905265	5.55555e-60	293.13	SAMDSPVPASMFAPEPS(0.095)S(0.905)PGAAR	3	1.0032	4	1.023	1.042	1.016	0.942	1.004	0.95	0.94	0.043477	0.949	0.979	1.016	1.103	1.049	0.96	1.07798	1.06435	1	0.854034	0.957102	0.989583	0.891	0.081323
O00178	580	S	GTP-binding protein 1 OS=Homo sapiens OX=9606 GN=GTPBP1 PE=1 SV=3	GTPBP1	0.999964	1.182e-08	129.77	LLQTTNNS(1)PMNSKPQQIK	4	-1.4165	1									0.949	0.979	1.016	1.103	1.049	0.96
O00178	44	S	GTP-binding protein 1 OS=Homo sapiens OX=9606 GN=GTPBP1 PE=1 SV=3	GTPBP1	1	1.07164e-28	213.37	LHGGFDS(1)DCS(1)EDGEALNGEPELDLTSK	5	-2.0625	6	1.049	0.935	0.991	1.049	1.048	0.947	1.023	0.65494	0.949	0.979	1.016	1.103	1.049	0.96	1.10537	0.955056	0.975394	0.951043	0.999047	0.986458	0.967	0.54882
O00178	47	S	GTP-binding protein 1 OS=Homo sapiens OX=9606 GN=GTPBP1 PE=1 SV=3	GTPBP1	1	1.70536e-20	179.2	LHGGFDS(1)DCS(1)EDGEALNGEPELDLTSK	5	-2.0625	3	1.146	0.993	1.074	0.951	0.924	0.847	0.847	0.037837	0.949	0.979	1.016	1.103	1.049	0.96	1.20759	1.0143	1.05709	0.862194	0.880839	0.882292	0.801	0.053895
O00193	17	S	Small acidic protein OS=Homo sapiens OX=9606 GN=SMAP PE=1 SV=1	SMAP	0.999937	6.91393e-187	496.51	SAS(1)PDDDLGSSNWEAADLGNEER	2	0.030386	5	1.111	1.148	1.092	0.833	0.834	0.859	0.754	9.5851e-05	1.047	1.022	1.068	0.946	0.913	0.968	1.06113	1.12329	1.02247	0.88055	0.913472	0.887397	0.836	0.0037981
O00203	276	S	AP-3 complex subunit beta-1 OS=Homo sapiens OX=9606 GN=AP3B1 PE=1 SV=3	AP3B1	1	1.39136e-18	212.92	NFYES(1)DDDQKEK	2	0.58979	5	0.994	0.971	0.97	1.023	1.016	1.059	1.056	0.023357	0.975	1.006	0.987	1.003	1.006	1.006	1.01949	0.965209	0.982776	1.01994	1.00994	1.05268	1.039	0.134519
O00220	461	T	Tumor necrosis factor receptor superfamily member 10A OS=Homo sapiens OX=9606 GN=TNFRSF10A PE=1 SV=3	TNFRSF10A	0.404684	0.0235206	48.216	FIYLEDGT(0.405)GS(0.298)AVS(0.297)LE	3	-0.55216	0									0.999	0.993	1.018	0.986	1.001	1.02
O00220	424	S	Tumor necrosis factor receptor superfamily member 10A OS=Homo sapiens OX=9606 GN=TNFRSF10A PE=1 SV=3	TNFRSF10A	0.926876	1.11118e-08	137.45	NAS(0.927)IHT(0.073)LLDALER	3	-0.66289	1	0.957	0.984	1.097	1.042	1.055	0.87	0.977	0.749	0.999	0.993	1.018	0.986	1.001	1.02	0.957958	0.990937	1.0776	1.0568	1.05395	0.852941	0.979	0.77096
O00221	183	S	NF-kappa-B inhibitor epsilon OS=Homo sapiens OX=9606 GN=NFKBIE PE=1 SV=3	NFKBIE	0.813941	2.83438e-05	92.48	SLPESTSAPAS(0.001)GPS(0.1)DGS(0.814)PQPCT(0.086)HPPGPVK	4	0.97414	1									1.014	0.998	1.028	0.941	0.974	0.973
O00231	14	S	26S proteasome non-ATPase regulatory subunit 11 OS=Homo sapiens OX=9606 GN=PSMD11 PE=1 SV=3	PSMD11	0.773297	0.000790934	88.282	AQS(0.773)LLS(0.164)T(0.063)DR	2	-0.42512	1	0.967	1.033	1.575	0.802	0.767	0.701	0.635	0.052258	1.008	1.002	1.018	0.998	0.988	1.03	0.959325	1.03094	1.54715	0.803607	0.776316	0.680583	0.639	0.053023
O00255	492	S	Menin OS=Homo sapiens OX=9606 GN=MEN1 PE=1 SV=4	MEN1	1	4.06228e-08	134.81	RES(1)KPEEPPPPK	3	-0.25702	2	1.094	1.053	1.105	0.807	0.902	0.954	0.819	0.0170196	0.867	1.048	0.994	0.957	1.145	0.889	1.26182	1.00477	1.11167	0.84326	0.787773	1.07312	0.8	0.118476
O00257	182	S	E3 SUMO-protein ligase CBX4 OS=Homo sapiens OX=9606 GN=CBX4 PE=1 SV=3	CBX4	0.801488	0.00327198	68.751	EAPS(0.801)PT(0.199)CPDLGAK	3	-0.4535	1									0.864	1.022	0.768	1.067	1.158	1.197
O00257	415	S	E3 SUMO-protein ligase CBX4 OS=Homo sapiens OX=9606 GN=CBX4 PE=1 SV=3	CBX4	0.994959	2.0496e-06	116.86	CLS(0.995)ET(0.005)HGEREPCK	3	-1.1762	3	1.052	1.09	1.142	0.889	0.879	0.86	0.8	0.00097964	0.864	1.022	0.768	1.067	1.158	1.197	1.21759	1.06654	1.48698	0.833177	0.759067	0.718463	0.613	0.0103597
O00264	181	S	Membrane-associated progesterone receptor component 1 OS=Homo sapiens OX=9606 GN=PGRMC1 PE=1 SV=3	PGRMC1	0.999998	2.8018e-66	317.42	EGEEPTVYS(1)DEEEPKDESAR	4	0.22134	5	0.913	0.901	0.899	1.096	1.202	1.101	1.253	0.00179883	1.008	1.035	0.998	0.975	0.998	0.979	0.905754	0.870531	0.900802	1.1241	1.20441	1.12462	1.29	0.00061987
O00264	57	S	Membrane-associated progesterone receptor component 1 OS=Homo sapiens OX=9606 GN=PGRMC1 PE=1 SV=3	PGRMC1	0.999986	7.74215e-66	300.69	GDQPAASGDS(1)DDDEPPPLPR	2	0.50787	6	0.914	0.941	0.916	1.129	1.078	1.113	1.198	0.00040064	1.008	1.035	0.998	0.975	0.998	0.979	0.906746	0.909179	0.917836	1.15795	1.08016	1.13687	1.235	0.00057624
O00267	19	S	Transcription elongation factor SPT5 OS=Homo sapiens OX=9606 GN=SUPT5H PE=1 SV=1	SUPT5H	0.703524	1.05756e-12	154.55	S(0.296)S(0.704)DGEEAEVDEERR	3	0.53571	1	0.838	0.951	0.878	1.141	1.169	1.15	1.297	0.0022429	0.998	1.005	0.997	0.967	1.005	1.001	0.839679	0.946269	0.880642	1.17994	1.16318	1.14885	1.31	0.0015996
O00273	315	S	DNA fragmentation factor subunit alpha OS=Homo sapiens OX=9606 GN=DFFA PE=1 SV=1	DFFA	1	1.2757e-05	111.66	AS(1)PPGDLQNPK	2	2.1442	2									0.985	0.999	0.981	0.996	0.993	1.006
O00299	156	S	Chloride intracellular channel protein 1 OS=Homo sapiens OX=9606 GN=CLIC1 PE=1 SV=4	CLIC1	0.746698	2.23765e-21	195.47	VLDNYLTSPLPEEVDET(0.253)S(0.747)AEDEGVSQR	4	0.40278	2	1.013	0.961	0.957	1.039	0.998	1.066	1.059	0.098003	1.021	0.992	1.021	0.991	0.989	0.976	0.992165	0.96875	0.937316	1.04844	1.0091	1.09221	1.087	0.0422
O00303	258	S	Eukaryotic translation initiation factor 3 subunit F OS=Homo sapiens OX=9606 GN=EIF3F PE=1 SV=1	EIF3F	0.999988	0.00206791	86.136	TCFS(1)PNR	3	-0.41959	2	1.053	1.098	1.104	0.921	0.863	0.879	0.818	0.00119841	1.005	1.013	1.032	1.005	0.997	0.982	1.04776	1.08391	1.06977	0.916418	0.865597	0.895112	0.836	0.00074373
O00308	211	S	NEDD4-like E3 ubiquitin-protein ligase WWP2 OS=Homo sapiens OX=9606 GN=WWP2 PE=1 SV=2	WWP2	0.999998	8.39418e-09	143.28	TTPATGEQS(1)PGAR	2	0.19055	2	0.997	0.961	0.873	1.142	1.122	0.969	1.142	0.114399	0.908	0.985	0.977	1.077	1.073	1.011	1.09802	0.975635	0.893552	1.06035	1.04567	0.958457	1.033	0.63316
O00391	426	S	Sulfhydryl oxidase 1 OS=Homo sapiens OX=9606 GN=QSOX1 PE=1 SV=3	QSOX1	1	0.00176233	70.47	QNVDHS(1)QEAAK	3	-1.5437	1									1.002	1.106	1.037	1.083	0.882	1.034
O00401	256	Y	Neural Wiskott-Aldrich syndrome protein OS=Homo sapiens OX=9606 GN=WASL PE=1 SV=2	WASL	1	0.00110855	91.867	VIY(1)DFIEK	3	-0.70496	2	1.162	1.028	1.317	0.7	0.853	0.777	0.664	0.0112629	0.985	0.99	1.064	0.958	1	0.994	1.1797	1.03838	1.23778	0.730689	0.853	0.78169	0.684	0.0053641
O00418	445	S	Eukaryotic elongation factor 2 kinase OS=Homo sapiens OX=9606 GN=EEF2K PE=1 SV=2	EEF2K	0.999999	1.88251e-17	185.96	ESENSGDSGYPS(1)EK	2	-0.10693	2	1.027	1.004	0.973	0.95	1.057	0.991	0.998	0.94136	0.93	0.934	0.926	1.043	1.083	1.134	1.1043	1.07495	1.05076	0.910834	0.975993	0.873898	0.855	0.0110449
O00418	474	S	Eukaryotic elongation factor 2 kinase OS=Homo sapiens OX=9606 GN=EEF2K PE=1 SV=2	EEF2K	0.999512	6.0379e-06	108.27	KYES(1)DEDS(1)LGSSGR	3	-0.58508	1	1.027	1.021	0.977	0.883	0.978	1.107	0.981	0.7489	0.93	0.934	0.926	1.043	1.083	1.134	1.1043	1.09315	1.05508	0.846596	0.903047	0.97619	0.838	0.0148352
O00418	18	S	Eukaryotic elongation factor 2 kinase OS=Homo sapiens OX=9606 GN=EEF2K PE=1 SV=2	EEF2K	1	0.000549295	80.917	LEGVDGGQS(1)PR	2	-0.54953	1	0.948	0.949	1.011	1.037	1.065	1.037	1.079	0.029044	0.93	0.934	0.926	1.043	1.083	1.134	1.01935	1.01606	1.09179	0.994247	0.98338	0.914462	0.925	0.090122
O00418	470	S	Eukaryotic elongation factor 2 kinase OS=Homo sapiens OX=9606 GN=EEF2K PE=1 SV=2	EEF2K	0.999983	6.0379e-06	108.27	KYES(1)DEDS(1)LGSSGR	3	-0.58508	1	1.027	1.021	0.977	0.883	0.978	1.107	0.981	0.7489	0.93	0.934	0.926	1.043	1.083	1.134	1.1043	1.09315	1.05508	0.846596	0.903047	0.97619	0.838	0.0148352
O00421	333	T	C-C chemokine receptor-like 2 OS=Homo sapiens OX=9606 GN=CCRL2 PE=1 SV=2	CCRL2	0.8402	0.000796465	74.222	GQS(0.926)AQGT(0.84)S(0.226)REEPDHS(0.008)TEV	3	-0.032244	1
O00421	321	T	C-C chemokine receptor-like 2 OS=Homo sapiens OX=9606 GN=CCRL2 PE=1 SV=2	CCRL2	0.976634	0.016586	66.663	S(0.023)NT(0.977)PLQPR	2	-2.0928	1
O00421	329	S	C-C chemokine receptor-like 2 OS=Homo sapiens OX=9606 GN=CCRL2 PE=1 SV=2	CCRL2	0.926158	0.000796465	74.222	GQS(0.926)AQGT(0.84)S(0.226)REEPDHS(0.008)TEV	3	-0.032244	1
O00425	184	S	Insulin-like growth factor 2 mRNA-binding protein 3 OS=Homo sapiens OX=9606 GN=IGF2BP3 PE=1 SV=2	IGF2BP3	0.993471	0.00159889	72.891	QGS(0.993)PGS(0.006)VSK	2	-0.23401	2	0.881	0.874	0.933	1.163	1.161	1.114	1.279	0.00058419	1.003	1.025	0.97	0.984	0.981	1.028	0.878365	0.852683	0.961856	1.18191	1.18349	1.08366	1.281	0.0059602
O00429	616	S	Dynamin-1-like protein OS=Homo sapiens OX=9606 GN=DNM1L PE=1 SV=2	DNM1L	1	5.34481e-06	107.13	SKPIPIMPAS(1)PQK	3	-1.022	6	1.023	0.955	0.973	1.026	1.057	0.991	1.042	0.2141	0.999	1.003	0.974	0.99	1.009	1.018	1.02402	0.952144	0.998973	1.03636	1.04757	0.973477	1.028	0.43364
O00443	259	S	Phosphatidylinositol 4-phosphate 3-kinase C2 domain-containing subunit alpha OS=Homo sapiens OX=9606 GN=PIK3C2A PE=1 SV=2	PIK3C2A	1	0.000161928	112.08	VSNLQVS(1)PK	3	0.10814	2	0.96	0.944	0.999	1.048	1.025	1.072	1.083	0.0193992	0.951	0.95	0.98	1.004	1.071	1.062	1.00946	0.993684	1.01939	1.04382	0.957049	1.00942	0.996	0.86872
O00444	665	S	Serine/threonine-protein kinase PLK4 OS=Homo sapiens OX=9606 GN=PLK4 PE=1 SV=3	PLK4	0.731306	0.0507253	40.319	GFPLADRPPS(0.731)PT(0.224)DNIS(0.044)R	3	0.3984	1
O00459	263	S	Phosphatidylinositol 3-kinase regulatory subunit beta OS=Homo sapiens OX=9606 GN=PIK3R2 PE=1 SV=2	PIK3R2	0.636169	0.00592693	57.957	APPPPS(0.364)S(0.636)PPPGGAPDGSEPSPDFPALLVEK	5	0.64699	1	1.067	0.891	0.971	0.988	1.088	1.03	1.06	0.36288
O00459	262	S	Phosphatidylinositol 3-kinase regulatory subunit beta OS=Homo sapiens OX=9606 GN=PIK3R2 PE=1 SV=2	PIK3R2	0.523762	0.00841227	54.505	APPPPS(0.524)S(0.476)PPPGGAPDGSEPSPDFPALLVEK	4	-0.072832	1	1.028	1.043	0.957	1.084	0.913	0.973	0.981	0.72802
O00461	538	S	Golgi integral membrane protein 4 OS=Homo sapiens OX=9606 GN=GOLIM4 PE=1 SV=1	GOLIM4	1	0.000151742	95.98	EADPES(1)EADR	2	0.50321	1	0.914	0.883	0.85	1.144	1.181	1.163	1.318	0.00027517	1.005	0.959	0.973	1.02	0.987	1.12	0.909453	0.920751	0.873587	1.12157	1.19656	1.03839	1.241	0.0081155
O00488	134	T	Zinc finger protein 593 OS=Homo sapiens OX=9606 GN=ZNF593 PE=1 SV=2	ZNF593	0.491158	9.89374e-05	92.474	LAVPTEVSTEVPEMDT(0.017)S(0.491)T(0.491)	3	1.1592	0									1.008	0.72	0.931	1.072	1.224	1.121
O00488	133	S	Zinc finger protein 593 OS=Homo sapiens OX=9606 GN=ZNF593 PE=1 SV=2	ZNF593	0.491158	9.89374e-05	92.474	LAVPTEVSTEVPEMDT(0.017)S(0.491)T(0.491)	3	1.1592	0									1.008	0.72	0.931	1.072	1.224	1.121
O00499	296	S	Myc box-dependent-interacting protein 1 OS=Homo sapiens OX=9606 GN=BIN1 PE=1 SV=1	BIN1	0.999742	1.66838e-08	122.79	GNKS(1)PS(0.998)PPDGS(0.002)PAATPEIR	3	3.7378	5	0.995	1.045	1.068	0.945	0.941	0.978	0.921	0.028263	1.008	0.995	1.01	0.985	0.963	0.996	0.987103	1.05025	1.05743	0.959391	0.977155	0.981928	0.943	0.064595
O00499	298	S	Myc box-dependent-interacting protein 1 OS=Homo sapiens OX=9606 GN=BIN1 PE=1 SV=1	BIN1	0.998279	1.01405e-18	180.77	GNKS(1)PS(0.998)PPDGS(0.002)PAATPEIR	3	3.7378	5	0.989	1.023	0.989	1.012	0.996	0.997	1.001	0.9135	1.008	0.995	1.01	0.985	0.963	0.996	0.981151	1.02814	0.979208	1.02741	1.03427	1.001	1.025	0.25956
O00499	303	S	Myc box-dependent-interacting protein 1 OS=Homo sapiens OX=9606 GN=BIN1 PE=1 SV=1	BIN1	0.999609	0.000590193	80.002	S(0.5)PS(0.5)PPDGS(1)PAATPEIR	3	0.097904	2	0.972	0.978	0.966	1.007	1.063	1.05	1.07	0.0158792	1.008	0.995	1.01	0.985	0.963	0.996	0.964286	0.982915	0.956436	1.02234	1.10384	1.05422	1.095	0.0187609
O00499	331	S	Myc box-dependent-interacting protein 1 OS=Homo sapiens OX=9606 GN=BIN1 PE=1 SV=1	BIN1	0.986177	2.27852e-14	166.89	VNHEPEPAGGATPGATLPKS(0.986)PS(0.014)QLR	3	0.66139	2	1.001	1.039	1.055	0.889	1.041	0.947	0.93	0.196941	1.008	0.995	1.01	0.985	0.963	0.996	0.993056	1.04422	1.04455	0.902538	1.081	0.950803	0.952	0.4098
O00505	60	S	Importin subunit alpha-4 OS=Homo sapiens OX=9606 GN=KPNA3 PE=1 SV=2	KPNA3	0.999999	1.23173e-61	313.39	NVPQEESLEDS(1)DVDADFK	3	-0.049506	4	0.949	0.959	0.937	1.07	1.07	1.079	1.131	7.5111e-05	0.929	1.093	0.995	0.979	0.98	1.027	1.02153	0.877402	0.941709	1.09295	1.09184	1.05063	1.139	0.045082
O00506	231	S	Serine/threonine-protein kinase 25 OS=Homo sapiens OX=9606 GN=STK25 PE=1 SV=1	STK25	0.988375	3.33986e-06	109.72	NS(0.988)PPT(0.012)LEGQHSK	3	0.42026	1	0.888	0.971	1.014	1.104	1.071	1.014	1.11	0.085497	1.096	1.051	0.903	1.114	0.903	0.922	0.810219	0.923882	1.12292	0.991023	1.18605	1.09978	1.147	0.25542
O00512	687	S	B-cell CLL/lymphoma 9 protein OS=Homo sapiens OX=9606 GN=BCL9 PE=1 SV=4	BCL9	0.999801	2.6003e-07	137.58	IPVEGPLS(1)PSR	2	0.92975	1	1.015	1	1.092	1	0.918	0.954	0.924	0.099583
O00512	278	S	B-cell CLL/lymphoma 9 protein OS=Homo sapiens OX=9606 GN=BCL9 PE=1 SV=4	BCL9	1	3.14554e-06	115.36	PAAPPRPLDRES(1)PGVENK	4	-0.025329	1
O00512	1039	S	B-cell CLL/lymphoma 9 protein OS=Homo sapiens OX=9606 GN=BCL9 PE=1 SV=4	BCL9	0.98711	0.0222498	54.72	TVAS(0.004)S(0.009)DDDS(0.987)PPAR	2	-2.1808	1
O00522	22	S	Krev interaction trapped protein 1 OS=Homo sapiens OX=9606 GN=KRIT1 PE=1 SV=2	KRIT1	0.957016	0.0119934	62.528	NT(0.015)AS(0.957)LNS(0.028)R	2	-0.33678	1	0.864	0.942	0.978	1.079	1.062	1.169	1.189	0.021299
O00559	36	S	Receptor-binding cancer antigen expressed on SiSo cells OS=Homo sapiens OX=9606 GN=EBAG9 PE=1 SV=1	EBAG9	0.995438	5.94068e-19	185.18	KLS(0.995)GDQIT(0.005)LPTTVDYSSVPK	4	-0.5817	3	0.985	0.922	0.966	1.037	1.042	1.103	1.108	0.021502	1.055	0.981	1.029	0.962	0.999	0.968	0.933649	0.939857	0.938776	1.07796	1.04304	1.13946	1.159	0.029541
O00562	664	S	Membrane-associated phosphatidylinositol transfer protein 1 OS=Homo sapiens OX=9606 GN=PITPNM1 PE=1 SV=4	PITPNM1	0.782408	2.61613e-05	94.949	RAS(0.782)T(0.218)AFCPPAASSEAPDGPSSTAR	3	0.74135	1	0.987	0.982	1.063	0.943	1.052	0.972	0.979	0.62258
O00562	373	S	Membrane-associated phosphatidylinositol transfer protein 1 OS=Homo sapiens OX=9606 GN=PITPNM1 PE=1 SV=4	PITPNM1	1	1.53715e-08	120.23	WNS(1)NDFIDAFASPVEAEGTPEPGAEAAK	4	2.4163	1	1.129	1.058	1.164	0.799	0.871	0.866	0.757	0.002145
O00566	163	S	U3 small nucleolar ribonucleoprotein protein MPP10 OS=Homo sapiens OX=9606 GN=MPHOSPH10 PE=1 SV=2	MPHOSPH10	1	2.07071e-09	144.55	KS(1)PVFS(1)DEDS(1)DLDFDISK	4	-0.26646	3	0.999	0.993	0.971	1.023	1.016	1.019	1.032	0.0235
O00566	167	S	U3 small nucleolar ribonucleoprotein protein MPP10 OS=Homo sapiens OX=9606 GN=MPHOSPH10 PE=1 SV=2	MPHOSPH10	1	2.07071e-09	144.55	KS(1)PVFS(1)DEDS(1)DLDFDISK	4	-0.26646	3	0.999	0.993	0.971	1.023	1.016	1.019	1.032	0.0235
O00566	171	S	U3 small nucleolar ribonucleoprotein protein MPP10 OS=Homo sapiens OX=9606 GN=MPHOSPH10 PE=1 SV=2	MPHOSPH10	1	9.73953e-13	153.59	KS(1)PVFS(1)DEDS(1)DLDFDISK	4	-0.26646	5	0.999	0.993	0.971	1.023	1.016	1.019	1.032	0.0235
O00566	242	S	U3 small nucleolar ribonucleoprotein protein MPP10 OS=Homo sapiens OX=9606 GN=MPHOSPH10 PE=1 SV=2	MPHOSPH10	1	4.65177e-31	222.6	KDDNDEEEEDIDFFEDIDS(1)DEDEGGLFGSK	4	-0.32041	1	0.948	1.031	0.947	1.022	1.047	1.037	1.062	0.105639
O00567	519	S	Nucleolar protein 56 OS=Homo sapiens OX=9606 GN=NOP56 PE=1 SV=4	NOP56	1	1.05461e-18	178.35	EELMS(1)S(1)DLEETAGSTSIPK	3	-0.099892	3	0.984	0.973	0.969	1.027	1.062	1.021	1.063	0.009681	0.997	0.989	0.997	1.018	1.003	1.002	0.986961	0.983822	0.971916	1.00884	1.05882	1.01896	1.049	0.037105
O00567	466	S	Nucleolar protein 56 OS=Homo sapiens OX=9606 GN=NOP56 PE=1 SV=4	NOP56	0.880257	6.75294e-21	190.23	LAALALASSENS(0.026)S(0.88)S(0.077)T(0.017)PEECEEMSEKPK	4	-0.49141	1	0.984	0.923	0.98	1.033	1.14	0.99	1.096	0.125863	0.997	0.989	0.997	1.018	1.003	1.002	0.986961	0.933266	0.982949	1.01473	1.13659	0.988024	1.081	0.175023
O00567	563	S	Nucleolar protein 56 OS=Homo sapiens OX=9606 GN=NOP56 PE=1 SV=4	NOP56	0.999992	1.60417e-34	240.71	KFS(1)KEEPVSSGPEEAVGK	3	2.6595	4	1.125	1.017	1.073	0.865	0.946	0.903	0.844	0.0122203	0.997	0.989	0.997	1.018	1.003	1.002	1.12839	1.02831	1.07623	0.849705	0.94317	0.901198	0.833	0.0106626
O00567	468	T	Nucleolar protein 56 OS=Homo sapiens OX=9606 GN=NOP56 PE=1 SV=4	NOP56	0.436689	7.87076e-08	110.26	LAALALAS(0.003)S(0.013)ENS(0.048)S(0.203)S(0.297)T(0.437)PEECEEMSEKPK	5	-0.53414	0									0.997	0.989	0.997	1.018	1.003	1.002
O00567	314	S	Nucleolar protein 56 OS=Homo sapiens OX=9606 GN=NOP56 PE=1 SV=4	NOP56	0.998329	1.46671e-08	134.14	LIAHAGS(0.998)LT(0.002)NLAK	3	-0.70985	3									0.997	0.989	0.997	1.018	1.003	1.002
O00567	569	S	Nucleolar protein 56 OS=Homo sapiens OX=9606 GN=NOP56 PE=1 SV=4	NOP56	1	9.17947e-23	211.12	EEPVS(1)S(1)GPEEAVGK	2	-0.64334	6	0.989	0.988	0.982	1.005	1.036	1.02	1.034	0.020157	0.997	0.989	0.997	1.018	1.003	1.002	0.991976	0.998989	0.984955	0.98723	1.0329	1.01796	1.021	0.21502
O00567	511	S	Nucleolar protein 56 OS=Homo sapiens OX=9606 GN=NOP56 PE=1 SV=4	NOP56	0.500007	0.00159717	69.803	S(0.5)FS(0.5)KEELMS(0.766)S(0.234)DLEETAGSTSIPK	5	-1.6355	1	1.224	1.067	1.335	0.738	0.701	0.733	0.599	0.00163717	0.997	0.989	0.997	1.018	1.003	1.002	1.22768	1.07887	1.33902	0.724951	0.698903	0.731537	0.591	0.0012565
O00567	520	S	Nucleolar protein 56 OS=Homo sapiens OX=9606 GN=NOP56 PE=1 SV=4	NOP56	1	1.75795e-78	335.03	EELMS(1)S(1)DLEETAGSTSIPK	3	-0.099892	13	1.007	0.979	0.981	0.989	1.037	1.025	1.028	0.175423	0.997	0.989	0.997	1.018	1.003	1.002	1.01003	0.989889	0.983952	0.971513	1.0339	1.02295	1.015	0.52388
O00567	570	S	Nucleolar protein 56 OS=Homo sapiens OX=9606 GN=NOP56 PE=1 SV=4	NOP56	1	1.41978e-13	168.79	EEPVS(1)S(1)GPEEAVGK	2	-0.64334	8	1.042	0.996	1.005	0.963	1.005	0.981	0.969	0.165923	0.997	0.989	0.997	1.018	1.003	1.002	1.04514	1.00708	1.00802	0.945972	1.00199	0.979042	0.956	0.097244
O00567	513	S	Nucleolar protein 56 OS=Homo sapiens OX=9606 GN=NOP56 PE=1 SV=4	NOP56	0.500009	0.00159717	69.803	S(0.5)FS(0.5)KEELMS(0.766)S(0.234)DLEETAGSTSIPK	5	-1.6355	1	1.224	1.067	1.335	0.738	0.701	0.733	0.599	0.00163717	0.997	0.989	0.997	1.018	1.003	1.002	1.22768	1.07887	1.33902	0.724951	0.698903	0.731537	0.591	0.0012565
O00571	594	S	ATP-dependent RNA helicase DDX3X OS=Homo sapiens OX=9606 GN=DDX3X PE=1 SV=3	DDX3X	1	0.00229523	74.562	FS(1)GGFGAR	2	0.062025	1	1.36	1.409	1.348	0.485	0.523	0.473	0.36	3.2582e-06	0.948	0.988	0.996	1.025	1.033	1.013	1.4346	1.42611	1.35341	0.473171	0.506292	0.46693	0.343	2.1467e-06
O00571	611	S	ATP-dependent RNA helicase DDX3X OS=Homo sapiens OX=9606 GN=DDX3X PE=1 SV=3	DDX3X	0.508353	0.000698722	77.899	QSS(0.001)GAS(0.055)S(0.203)S(0.508)S(0.233)FSSSR	2	0.073751	1	1.291	1.205	1.227	0.584	0.672	0.761	0.542	0.00145642	0.948	0.988	0.996	1.025	1.033	1.013	1.36181	1.21964	1.23193	0.569756	0.650532	0.751234	0.517	0.00159657
O00592	519	S	Podocalyxin OS=Homo sapiens OX=9606 GN=PODXL PE=1 SV=2	PODXL	0.875985	4.77558e-38	236.35	LTEELQTVENGYHDNPTLEVMET(0.089)S(0.876)S(0.035)EMQEK	3	-0.39543	1	0.928	0.9	0.874	1.154	1.111	1.15	1.264	0.000378	0.964	1.117	0.995	0.979	0.967	0.919	0.962656	0.80573	0.878392	1.17875	1.14891	1.25136	1.352	0.0060759
O00592	518	T	Podocalyxin OS=Homo sapiens OX=9606 GN=PODXL PE=1 SV=2	PODXL	0.565776	2.02965e-20	178.85	LTEELQTVENGYHDNPTLEVMET(0.566)S(0.357)S(0.077)EMQEK	4	-0.015678	1	0.959	0.963	1.03	1.103	0.88	1.103	1.045	0.64308	0.964	1.117	0.995	0.979	0.967	0.919	0.994813	0.862131	1.03518	1.12666	0.910031	1.20022	1.119	0.33974
O00712	328	S	Nuclear factor 1 B-type OS=Homo sapiens OX=9606 GN=NFIB PE=1 SV=2	NFIB	0.955565	1.10529e-18	174.85	KPEKPLFS(0.001)S(0.044)AS(0.956)PQDSSPR	4	0.96703	1	1.044	0.99	1.013	1.007	0.971	0.969	0.967	0.168217
O00750	155	S	Phosphatidylinositol 4-phosphate 3-kinase C2 domain-containing subunit beta OS=Homo sapiens OX=9606 GN=PIK3C2B PE=1 SV=2	PIK3C2B	1	0.0042358	67.952	KLS(1)PPPLPPR	3	-0.21793	1	1.023	0.907	0.995	1.057	0.977	1.084	1.066	0.25176
O14493	194	S	Claudin-4 OS=Homo sapiens OX=9606 GN=CLDN4 PE=1 SV=1	CLDN4	0.997851	0.00175861	74.611	T(0.002)DKPYS(0.998)AK	3	-0.16681	1	1.34	1.346	1.314	0.534	0.57	0.535	0.41	1.2449e-06	0.96	0.793	1.026	1.049	0.904	1.165	1.39583	1.69735	1.2807	0.509056	0.630531	0.459227	0.366	0.00128456
O14495	19	S	Phospholipid phosphatase 3 OS=Homo sapiens OX=9606 GN=PLPP3 PE=1 SV=1	PLPP3	1	3.06949e-06	116	NGGS(1)PALNNNPR	2	0.41363	3	0.926	1.078	1.015	1.009	0.992	0.984	0.989	0.84344	1.025	0.959	1.001	1.022	1.065	0.937	0.903415	1.12409	1.01399	0.98728	0.931455	1.05016	0.976	0.78124
O14495	297	S	Phospholipid phosphatase 3 OS=Homo sapiens OX=9606 GN=PLPP3 PE=1 SV=1	PLPP3	1	1.08213e-07	143.81	EILS(1)PVDIIDR	2	-2.1958	1	1.062	1.122	1.135	0.909	0.825	0.845	0.777	0.0020958	1.025	0.959	1.001	1.022	1.065	0.937	1.0361	1.16997	1.13387	0.889432	0.774648	0.901814	0.768	0.0120432
O14497	363	S	AT-rich interactive domain-containing protein 1A OS=Homo sapiens OX=9606 GN=ARID1A PE=1 SV=3	ARID1A	0.999981	2.89349e-14	171.5	SHHAPMS(1)PGSSGGGGQPLAR	3	1.0416	3	1.014	0.998	1.062	1.054	0.99	0.87	0.948	0.3978	0.96	1.007	1.062	1.013	1.013	1.005	1.05625	0.991063	1	1.04047	0.977295	0.865672	0.946	0.37224
O14497	1755	S	AT-rich interactive domain-containing protein 1A OS=Homo sapiens OX=9606 GN=ARID1A PE=1 SV=3	ARID1A	0.894256	7.9632e-37	246.59	VS(0.106)S(0.894)PAPMEGGEEEEELLGPK	2	-1.023	4	1.02	0.992	1.015	1.002	0.952	1.019	0.982	0.45466	0.96	1.007	1.062	1.013	1.013	1.005	1.0625	0.985104	0.955744	0.989141	0.939783	1.01393	0.98	0.6344
O14497	1751	S	AT-rich interactive domain-containing protein 1A OS=Homo sapiens OX=9606 GN=ARID1A PE=1 SV=3	ARID1A	0.999961	0.0100057	59.294	TLLDPGRFS(1)K	3	-0.29164	1	0.995	0.982	0.992	1.007	1.023	1.021	1.028	0.0128161	0.96	1.007	1.062	1.013	1.013	1.005	1.03646	0.975174	0.934087	0.994077	1.00987	1.01592	1.025	0.45126
O14497	382	S	AT-rich interactive domain-containing protein 1A OS=Homo sapiens OX=9606 GN=ARID1A PE=1 SV=3	ARID1A	0.627326	0.0175092	47.904	T(0.045)PQPS(0.328)S(0.627)PMDQMGK	3	0.35264	1									0.96	1.007	1.062	1.013	1.013	1.005
O14497	696	S	AT-rich interactive domain-containing protein 1A OS=Homo sapiens OX=9606 GN=ARID1A PE=1 SV=3	ARID1A	0.944844	9.94895e-05	93.255	GPS(0.945)PS(0.055)PVGSPASVAQSR	2	-0.38436	2									0.96	1.007	1.062	1.013	1.013	1.005
O14497	1944	S	AT-rich interactive domain-containing protein 1A OS=Homo sapiens OX=9606 GN=ARID1A PE=1 SV=3	ARID1A	0.999878	0.000363549	76.574	FPFGIS(1)PAQSHR	3	-0.29466	2									0.96	1.007	1.062	1.013	1.013	1.005
O14523	468	S	Phospholipid transfer protein C2CD2L OS=Homo sapiens OX=9606 GN=C2CD2L PE=1 SV=3	C2CD2L	0.745749	5.61865e-05	96.016	LDS(0.041)PS(0.173)RS(0.746)PS(0.041)KVEVTEK	4	-0.047037	1	0.946	0.849	0.898	1.042	1.238	1.143	1.271	0.0154174	1.085	1.013	0.986	0.996	1.003	0.903	0.871889	0.838105	0.910751	1.04618	1.2343	1.26578	1.353	0.0096581
O14523	623	S	Phospholipid transfer protein C2CD2L OS=Homo sapiens OX=9606 GN=C2CD2L PE=1 SV=3	C2CD2L	0.944726	7.41239e-20	177.1	SDISERPSVDDIESET(0.007)GS(0.945)T(0.048)GALETR	3	0.28419	1	0.994	0.993	1.032	1.033	0.993	0.963	0.99	0.69092	1.085	1.013	0.986	0.996	1.003	0.903	0.916129	0.980257	1.04665	1.03715	0.99003	1.06645	1.051	0.31304
O14523	703	S	Phospholipid transfer protein C2CD2L OS=Homo sapiens OX=9606 GN=C2CD2L PE=1 SV=3	C2CD2L	1	0.0504841	53.237	ANGNPS(1)PQL	2	0.54549	1									1.085	1.013	0.986	0.996	1.003	0.903
O14530	221	S	Thioredoxin domain-containing protein 9 OS=Homo sapiens OX=9606 GN=TXNDC9 PE=1 SV=2	TXNDC9	0.999794	0.0178313	54.951	KYDS(1)DS(1)DDD	2	-0.62386	1	0.922	0.91	0.882	1.072	1.174	1.145	1.249	0.00180196	1.059	0.933	0.921	1.025	1.078	0.988	0.870633	0.975348	0.957655	1.04585	1.08905	1.15891	1.175	0.02494
O14530	204	T	Thioredoxin domain-containing protein 9 OS=Homo sapiens OX=9606 GN=TXNDC9 PE=1 SV=2	TXNDC9	0.862696	0.0150799	47.712	FGT(0.863)NFT(0.137)KLEK	4	4.284	1	0.874	0.709	0.95	1.235	1.272	1.152	1.445	0.0151583	1.059	0.933	0.921	1.025	1.078	0.988	0.825307	0.759914	1.03149	1.20488	1.17996	1.16599	1.357	0.075961
O14530	223	S	Thioredoxin domain-containing protein 9 OS=Homo sapiens OX=9606 GN=TXNDC9 PE=1 SV=2	TXNDC9	0.999919	0.0178313	54.951	KYDS(1)DS(1)DDD	2	-0.62386	1	0.922	0.91	0.882	1.072	1.174	1.145	1.249	0.00180196	1.059	0.933	0.921	1.025	1.078	0.988	0.870633	0.975348	0.957655	1.04585	1.08905	1.15891	1.175	0.02494
O14545	327	S	TRAF-type zinc finger domain-containing protein 1 OS=Homo sapiens OX=9606 GN=TRAFD1 PE=1 SV=1	TRAFD1	0.970449	2.26715e-08	126.69	ALPSLNTGS(0.001)S(0.028)S(0.97)PR	2	0.68846	4	0.94	1.015	0.947	1.034	1.09	1.013	1.081	0.075979	0.903	0.955	0.988	1.053	0.969	1.086	1.04097	1.06283	0.958502	0.981956	1.12487	0.932781	0.993	0.88818
O14545	415	S	TRAF-type zinc finger domain-containing protein 1 OS=Homo sapiens OX=9606 GN=TRAFD1 PE=1 SV=1	TRAFD1	0.961802	6.38786e-13	159.18	LDSQPQET(0.038)S(0.962)PELPR	2	2.2802	4	0.943	1.032	1.043	1.015	0.998	0.974	0.99	0.79554	0.903	0.955	0.988	1.053	0.969	1.086	1.0443	1.08063	1.05567	0.963913	1.02993	0.896869	0.909	0.078023
O14578	440	S	Citron Rho-interacting kinase OS=Homo sapiens OX=9606 GN=CIT PE=1 SV=2	CIT	0.999995	1.1145e-06	120.39	SESVVSGLDS(1)PAK	3	-0.54476	3	0.948	1.039	0.989	1.058	0.871	1.117	1.024	0.82968	0.996	0.991	1.012	1.025	0.992	0.995	0.951807	1.04844	0.977273	1.0322	0.878024	1.12261	1.019	0.86462
O14578	1940	S	Citron Rho-interacting kinase OS=Homo sapiens OX=9606 GN=CIT PE=1 SV=2	CIT	0.772549	0.00670348	64.89	VAS(0.227)S(0.773)PAPPEGPSHPR	3	0.52388	1	0.915	1.051	1.05	1.063	0.941	0.989	0.992	0.91208	0.996	0.991	1.012	1.025	0.992	0.995	0.918675	1.06054	1.03755	1.03707	0.948589	0.99397	0.988	0.84032
O14578	1971	S	Citron Rho-interacting kinase OS=Homo sapiens OX=9606 GN=CIT PE=1 SV=2	CIT	1	0.000435115	82.069	DKS(1)PGRPLER	4	-0.010175	1	1.175	1.047	1.147	0.784	0.878	0.846	0.744	0.0036649	0.996	0.991	1.012	1.025	0.992	0.995	1.17972	1.05651	1.1334	0.764878	0.885081	0.850251	0.742	0.0052416
O14578	480	S	Citron Rho-interacting kinase OS=Homo sapiens OX=9606 GN=CIT PE=1 SV=2	CIT	1	2.42321e-15	196.15	RVS(1)EVEAVLSQK	3	0.63554	2	0.948	0.944	0.872	1.127	1.128	1.07	1.203	0.0045796	0.996	0.991	1.012	1.025	0.992	0.995	0.951807	0.952573	0.86166	1.09951	1.1371	1.07538	1.197	0.0081249
O14579	99	S	Coatomer subunit epsilon OS=Homo sapiens OX=9606 GN=COPE PE=1 SV=3	COPE	1	2.82582e-08	152.11	RDS(1)IVAELDR	2	0.47254	3	0.989	0.97	0.953	0.995	1.003	1.129	1.074	0.174358	1.07	1.044	1.053	0.996	0.876	0.971	0.924299	0.929119	0.905033	0.998996	1.14498	1.16272	1.199	0.021541
O14579	13	S	Coatomer subunit epsilon OS=Homo sapiens OX=9606 GN=COPE PE=1 SV=3	COPE	0.998197	1.3257e-13	156.7	APPAPGPAS(0.002)GGS(0.998)GEVDELFDVK	3	-0.515	2	1.029	1.064	1.023	0.916	0.946	0.985	0.914	0.020382	1.07	1.044	1.053	0.996	0.876	0.971	0.961682	1.01916	0.97151	0.919679	1.07991	1.01442	1.021	0.72598
O14617	632	S	AP-3 complex subunit delta-1 OS=Homo sapiens OX=9606 GN=AP3D1 PE=1 SV=1	AP3D1	0.999954	1.12492e-29	221.1	KVPVPEGLDLDAWINEPLS(1)DS(0.969)ES(0.031)EDERPR	4	0.20111	2	0.939	0.857	0.867	1.154	1.138	1.174	1.302	0.00092387	1.02	0.994	0.988	1.011	0.996	0.997	0.920588	0.862173	0.87753	1.14144	1.14257	1.17753	1.301	0.00028132
O14617	634	S	AP-3 complex subunit delta-1 OS=Homo sapiens OX=9606 GN=AP3D1 PE=1 SV=1	AP3D1	0.969013	1.12492e-29	221.1	KVPVPEGLDLDAWINEPLS(1)DS(0.969)ES(0.031)EDERPR	4	0.20111	1	0.939	0.857	0.867	1.154	1.138	1.174	1.302	0.00092387	1.02	0.994	0.988	1.011	0.996	0.997	0.920588	0.862173	0.87753	1.14144	1.14257	1.17753	1.301	0.00028132
O14617	658	S	AP-3 complex subunit delta-1 OS=Homo sapiens OX=9606 GN=AP3D1 PE=1 SV=1	AP3D1	1	2.09883e-14	174.65	HRPS(1)EADEEELAR	2	-0.56334	2	1.118	1.115	1.101	0.843	0.847	0.86	0.765	1.983e-06	1.02	0.994	0.988	1.011	0.996	0.997	1.09608	1.12173	1.11437	0.833828	0.850402	0.862588	0.764	2.1755e-05
O14617	829	S	AP-3 complex subunit delta-1 OS=Homo sapiens OX=9606 GN=AP3D1 PE=1 SV=1	AP3D1	1	1.04432e-12	149.32	S(1)PEKDVPMVEK	3	0.55976	6	0.968	0.953	0.933	1.071	1.083	1.052	1.123	0.00103509	1.02	0.994	0.988	1.011	0.996	0.997	0.94902	0.958753	0.944332	1.05935	1.08735	1.05517	1.123	0.00037828
O14639	452	S	Actin-binding LIM protein 1 OS=Homo sapiens OX=9606 GN=ABLIM1 PE=1 SV=3	ABLIM1	0.867814	5.36109e-13	165.55	S(0.003)T(0.129)S(0.868)QGSINSPVYSR	2	-1.176	1									0.841	1.011	0.992	1.099	1.07	1.044
O14639	655	S	Actin-binding LIM protein 1 OS=Homo sapiens OX=9606 GN=ABLIM1 PE=1 SV=3	ABLIM1	0.993213	0.000248462	102.42	T(0.007)AS(0.993)LPGYGR	2	-0.14322	1	1.172	1.088	0.983	0.891	0.918	0.858	0.822	0.023978	0.841	1.011	0.992	1.099	1.07	1.044	1.39358	1.07616	0.990927	0.810737	0.857944	0.821839	0.72	0.037703
O14639	706	S	Actin-binding LIM protein 1 OS=Homo sapiens OX=9606 GN=ABLIM1 PE=1 SV=3	ABLIM1	1	3.44569e-07	123.76	GVS(1)MPNMLEPK	3	-1.7779	4	1.107	1.078	1.083	0.872	0.86	0.912	0.809	0.00040335	0.841	1.011	0.992	1.099	1.07	1.044	1.31629	1.06627	1.09173	0.793449	0.803738	0.873563	0.711	0.0099424
O14639	451	T	Actin-binding LIM protein 1 OS=Homo sapiens OX=9606 GN=ABLIM1 PE=1 SV=3	ABLIM1	0.332876	0.000165425	89.913	S(0.333)T(0.333)S(0.333)QGS(0.001)INSPVYSR	3	1.4519	0									0.841	1.011	0.992	1.099	1.07	1.044
O14639	586	S	Actin-binding LIM protein 1 OS=Homo sapiens OX=9606 GN=ABLIM1 PE=1 SV=3	ABLIM1	0.5	2.14837e-11	152.02	S(0.5)S(0.5)GREEDDEELLR	3	0.33177	1	1.053	1.058	1.048	0.918	0.833	1.044	0.885	0.192482	0.841	1.011	0.992	1.099	1.07	1.044	1.25208	1.04649	1.05645	0.835305	0.778505	1	0.779	0.056302
O14639	431	S	Actin-binding LIM protein 1 OS=Homo sapiens OX=9606 GN=ABLIM1 PE=1 SV=3	ABLIM1	0.615696	1.62781e-17	176.7	T(0.384)LS(0.616)PTPSAEGYQDVR	2	-0.68702	1	1.057	1.037	0.996	0.928	0.948	1.005	0.932	0.076238	0.841	1.011	0.992	1.099	1.07	1.044	1.25684	1.02572	1.00403	0.844404	0.885981	0.962644	0.819	0.073718
O14639	450	S	Actin-binding LIM protein 1 OS=Homo sapiens OX=9606 GN=ABLIM1 PE=1 SV=3	ABLIM1	0.332876	0.000165425	89.913	S(0.333)T(0.333)S(0.333)QGS(0.001)INSPVYSR	3	1.4519	0									0.841	1.011	0.992	1.099	1.07	1.044
O14639	352	S	Actin-binding LIM protein 1 OS=Homo sapiens OX=9606 GN=ABLIM1 PE=1 SV=3	ABLIM1	0.653776	1.00775e-06	158.02	T(0.345)S(0.654)S(0.001)ESIYSR	2	0.21831	1									0.841	1.011	0.992	1.099	1.07	1.044
O14639	587	S	Actin-binding LIM protein 1 OS=Homo sapiens OX=9606 GN=ABLIM1 PE=1 SV=3	ABLIM1	0.912953	1.70378e-17	179.46	S(0.087)S(0.913)GREEDDEELLR	2	-0.5947	3	1.009	1.005	1.092	0.961	0.959	0.951	0.924	0.103416	0.841	1.011	0.992	1.099	1.07	1.044	1.19976	0.994065	1.10081	0.874431	0.896262	0.91092	0.814	0.021779
O14639	653	T	Actin-binding LIM protein 1 OS=Homo sapiens OX=9606 GN=ABLIM1 PE=1 SV=3	ABLIM1	0.49969	0.0020903	83.775	T(0.5)AS(0.5)LPGY(0.001)GR	2	-0.76081	0									0.841	1.011	0.992	1.099	1.07	1.044
O14641	169	S	Segment polarity protein dishevelled homolog DVL-2 OS=Homo sapiens OX=9606 GN=DVL2 PE=1 SV=1	DVL2	0.846933	0.00330466	69.485	RDS(0.847)S(0.153)EHGAGGHR	3	0.75267	2	1.144	1.179	1.055	0.828	0.816	0.84	0.735	0.00086034	1.013	1.038	1.074	0.972	0.885	0.97	1.12932	1.13584	0.982309	0.851852	0.922034	0.865979	0.813	0.0181592
O14641	618	S	Segment polarity protein dishevelled homolog DVL-2 OS=Homo sapiens OX=9606 GN=DVL2 PE=1 SV=1	DVL2	0.98105	0.000573033	78.508	S(0.008)GS(0.981)GS(0.011)ESEPSSR	2	-0.56771	1									1.013	1.038	1.074	0.972	0.885	0.97
O14646	1700	T	Chromodomain-helicase-DNA-binding protein 1 OS=Homo sapiens OX=9606 GN=CHD1 PE=1 SV=2	CHD1	0.49903	0.010951	52.576	S(0.499)T(0.499)PEHT(0.002)WSSR	3	0.31382	0									0.971	1.029	0.995	1.055	1.002	1.059
O14646	1677	S	Chromodomain-helicase-DNA-binding protein 1 OS=Homo sapiens OX=9606 GN=CHD1 PE=1 SV=2	CHD1	0.999929	6.10669e-08	126.31	ASSSGPRS(1)PLDQR	2	-0.10142	3	1.063	1.107	1.022	0.908	0.935	0.898	0.859	0.0042838	0.971	1.029	0.995	1.055	1.002	1.059	1.09475	1.0758	1.02714	0.860664	0.933134	0.84797	0.826	0.0055983
O14646	1098	S	Chromodomain-helicase-DNA-binding protein 1 OS=Homo sapiens OX=9606 GN=CHD1 PE=1 SV=2	CHD1	0.95917	0.00950361	61.707	RY(0.055)S(0.969)GS(0.959)DS(0.783)DS(0.232)IS(0.001)EGK	3	-0.0014428	1									0.971	1.029	0.995	1.055	1.002	1.059
O14646	1699	S	Chromodomain-helicase-DNA-binding protein 1 OS=Homo sapiens OX=9606 GN=CHD1 PE=1 SV=2	CHD1	0.49903	0.010951	52.576	S(0.499)T(0.499)PEHT(0.002)WSSR	3	0.31382	0									0.971	1.029	0.995	1.055	1.002	1.059
O14646	215	S	Chromodomain-helicase-DNA-binding protein 1 OS=Homo sapiens OX=9606 GN=CHD1 PE=1 SV=2	CHD1	1	1.32234e-35	225.88	QIDS(1)S(1)EEDDDEEDYDNDKR	3	-0.11021	1	0.988	0.887	0.944	1.028	1.153	1.071	1.154	0.035818	0.971	1.029	0.995	1.055	1.002	1.059	1.01751	0.862002	0.948744	0.974408	1.1507	1.01133	1.109	0.21266
O14646	216	S	Chromodomain-helicase-DNA-binding protein 1 OS=Homo sapiens OX=9606 GN=CHD1 PE=1 SV=2	CHD1	1	1.32234e-35	225.88	QIDS(1)S(1)EEDDDEEDYDNDKR	3	-0.11021	1	0.988	0.887	0.944	1.028	1.153	1.071	1.154	0.035818	0.971	1.029	0.995	1.055	1.002	1.059	1.01751	0.862002	0.948744	0.974408	1.1507	1.01133	1.109	0.21266
O14646	1096	S	Chromodomain-helicase-DNA-binding protein 1 OS=Homo sapiens OX=9606 GN=CHD1 PE=1 SV=2	CHD1	0.969375	0.00950361	61.707	RY(0.055)S(0.969)GS(0.959)DS(0.783)DS(0.232)IS(0.001)EGK	3	-0.0014428	1									0.971	1.029	0.995	1.055	1.002	1.059
O14646	1100	S	Chromodomain-helicase-DNA-binding protein 1 OS=Homo sapiens OX=9606 GN=CHD1 PE=1 SV=2	CHD1	0.783493	0.00950361	61.707	RY(0.055)S(0.969)GS(0.959)DS(0.783)DS(0.232)IS(0.001)EGK	3	-0.0014428	1									0.971	1.029	0.995	1.055	1.002	1.059
O14647	207	S	Chromodomain-helicase-DNA-binding protein 2 OS=Homo sapiens OX=9606 GN=CHD2 PE=1 SV=2	CHD2	1	8.62528e-13	154.13	KQDS(1)S(1)DEDDDDDEAPK	4	0.76961	1	0.897	0.946	0.922	1.209	1.035	1.092	1.207	0.0180629	1.014	1.049	0.905	0.953	0.922	1.16	0.884615	0.901811	1.01878	1.26863	1.12256	0.941379	1.188	0.16132
O14647	1085	S	Chromodomain-helicase-DNA-binding protein 2 OS=Homo sapiens OX=9606 GN=CHD2 PE=1 SV=2	CHD2	0.625771	6.10027e-06	108.12	AQT(0.379)NDS(0.626)DS(0.99)DT(0.006)ESKR	3	0.22244	1	0.94	0.764	0.763	1.27	1.263	1.198	1.512	0.0043204	1.014	1.049	0.905	0.953	0.922	1.16	0.927022	0.728313	0.843094	1.33263	1.36985	1.03276	1.495	0.024898
O14647	1087	S	Chromodomain-helicase-DNA-binding protein 2 OS=Homo sapiens OX=9606 GN=CHD2 PE=1 SV=2	CHD2	0.989892	6.10027e-06	108.12	AQT(0.379)NDS(0.626)DS(0.99)DT(0.006)ESKR	3	0.22244	1	0.94	0.764	0.763	1.27	1.263	1.198	1.512	0.0043204	1.014	1.049	0.905	0.953	0.922	1.16	0.927022	0.728313	0.843094	1.33263	1.36985	1.03276	1.495	0.024898
O14647	208	S	Chromodomain-helicase-DNA-binding protein 2 OS=Homo sapiens OX=9606 GN=CHD2 PE=1 SV=2	CHD2	1	8.62528e-13	154.13	KQDS(1)S(1)DEDDDDDEAPK	4	0.76961	1	0.897	0.946	0.922	1.209	1.035	1.092	1.207	0.0180629	1.014	1.049	0.905	0.953	0.922	1.16	0.884615	0.901811	1.01878	1.26863	1.12256	0.941379	1.188	0.16132
O14647	1560	S	Chromodomain-helicase-DNA-binding protein 2 OS=Homo sapiens OX=9606 GN=CHD2 PE=1 SV=2	CHD2	1	0.00412362	122.46	S(1)QEEEEQK	2	0.03654	1	1.004	1.007	1.012	0.984	0.987	1.007	0.985	0.119155	1.014	1.049	0.905	0.953	0.922	1.16	0.990138	0.959962	1.11823	1.03253	1.0705	0.868103	0.968	0.69086
O14662	41	S	Syntaxin-16 OS=Homo sapiens OX=9606 GN=STX16 PE=1 SV=3	STX16	1	1.83129e-15	192.4	S(1)IAAELDELADDR	3	0.64616	1	1.143	1.124	1.108	0.713	0.815	0.964	0.738	0.071217	0.967	1.019	1.049	0.967	1.007	0.992	1.18201	1.10304	1.05624	0.737332	0.809335	0.971774	0.754	0.030036
O14681	330	S	Etoposide-induced protein 2.4 homolog OS=Homo sapiens OX=9606 GN=EI24 PE=1 SV=4	EI24	1	0.000924978	72.29	FPS(1)PHPS(1)PAK	3	-1.3731	4	0.995	0.932	0.983	1.038	1.063	1.031	1.076	0.028905	1.068	1.041	1	0.895	1.063	0.916	0.931648	0.895293	0.983	1.15978	1	1.12555	1.169	0.042402
O14681	46	S	Etoposide-induced protein 2.4 homolog OS=Homo sapiens OX=9606 GN=EI24 PE=1 SV=4	EI24	0.853247	0.00100444	78.864	RAS(0.853)S(0.147)VLAQR	3	0.40559	1	0.975	1.163	1.291	0.833	0.858	0.748	0.711	0.021718	1.068	1.041	1	0.895	1.063	0.916	0.912921	1.1172	1.291	0.930726	0.80715	0.816594	0.769	0.082342
O14681	326	S	Etoposide-induced protein 2.4 homolog OS=Homo sapiens OX=9606 GN=EI24 PE=1 SV=4	EI24	1	0.0131607	50.948	FPS(1)PHPS(1)PAK	3	-1.3731	2	1.08	1.017	1.073	0.9	0.956	0.921	0.876	0.006961	1.068	1.041	1	0.895	1.063	0.916	1.01124	0.976945	1.073	1.00559	0.899341	1.00546	0.951	0.33044
O14683	16	T	Tumor protein p53-inducible protein 11 OS=Homo sapiens OX=9606 GN=TP53I11 PE=1 SV=2	TP53I11	0.5	2.04795e-05	110.38	KHS(0.5)QT(0.5)DLVSR	4	0.059967	1	1.239	1.275	1.189	0.643	0.715	0.684	0.551	8.2825e-05
O14683	14	S	Tumor protein p53-inducible protein 11 OS=Homo sapiens OX=9606 GN=TP53I11 PE=1 SV=2	TP53I11	0.5	2.04795e-05	110.38	KHS(0.5)QT(0.5)DLVSR	4	0.059967	1	1.239	1.275	1.189	0.643	0.715	0.684	0.551	8.2825e-05
O14686	4738	S	Histone-lysine N-methyltransferase 2D OS=Homo sapiens OX=9606 GN=KMT2D PE=1 SV=2	KMT2D	1	2.07259e-07	139.74	ALS(1)PVIPLIPR	3	-1.2312	2	0.931	0.992	0.844	1.276	0.895	1.154	1.202	0.20428	1.012	0.984	1.055	0.969	1.026	0.975	0.91996	1.00813	0.8	1.31682	0.87232	1.18359	1.236	0.22418
O14686	4822	S	Histone-lysine N-methyltransferase 2D OS=Homo sapiens OX=9606 GN=KMT2D PE=1 SV=2	KMT2D	0.999968	0.0144943	54.828	IPNSYEVLFPES(1)PAR	3	-1.274	1									1.012	0.984	1.055	0.969	1.026	0.975
O14686	4359	S	Histone-lysine N-methyltransferase 2D OS=Homo sapiens OX=9606 GN=KMT2D PE=1 SV=2	KMT2D	1	5.29648e-09	141.64	VS(1)PAAAQLADTLFSK	3	0.25366	2	0.836	0.953	0.942	1.157	1.141	1.08	1.237	0.0102848	1.012	0.984	1.055	0.969	1.026	0.975	0.826087	0.968496	0.892891	1.19401	1.11209	1.10769	1.27	0.0098016
O14686	1671	S	Histone-lysine N-methyltransferase 2D OS=Homo sapiens OX=9606 GN=KMT2D PE=1 SV=2	KMT2D	1	6.20101e-06	98.973	LEGPVS(1)PDVEPGKEETEESK	4	2.154	1									1.012	0.984	1.055	0.969	1.026	0.975
O14686	2274	S	Histone-lysine N-methyltransferase 2D OS=Homo sapiens OX=9606 GN=KMT2D PE=1 SV=2	KMT2D	0.999999	2.00623e-08	134.33	ASEPLLS(1)PPPFGESR	2	0.05252	2	1.03	1.027	1.05	0.923	0.955	0.987	0.922	0.0166839	1.012	0.984	1.055	0.969	1.026	0.975	1.01779	1.0437	0.995261	0.952528	0.930799	1.01231	0.947	0.128479
O14686	1834	S	Histone-lysine N-methyltransferase 2D OS=Homo sapiens OX=9606 GN=KMT2D PE=1 SV=2	KMT2D	1	5.11298e-09	142.45	GDDGPDIADEES(1)RGLEGK	3	0.15776	1	0.968	1.016	1.034	0.932	1.028	1.021	0.988	0.74588	1.012	0.984	1.055	0.969	1.026	0.975	0.956522	1.03252	0.980095	0.961816	1.00195	1.04718	1.014	0.69832
O14686	1606	S	Histone-lysine N-methyltransferase 2D OS=Homo sapiens OX=9606 GN=KMT2D PE=1 SV=2	KMT2D	0.999136	0.000380792	90.793	NLT(0.001)MS(0.999)PLHK	3	-0.53309	1									1.012	0.984	1.055	0.969	1.026	0.975
O14686	2229	T	Histone-lysine N-methyltransferase 2D OS=Homo sapiens OX=9606 GN=KMT2D PE=1 SV=2	KMT2D	0.833737	0.000141252	91.337	PGAGQPGEFHT(0.166)T(0.834)PPGTPR	3	-0.80858	1	0.984	0.851	1.013	1.104	1.055	1.067	1.133	0.083915	1.012	0.984	1.055	0.969	1.026	0.975	0.972332	0.864837	0.96019	1.13932	1.02827	1.09436	1.166	0.031804
O14686	654	S	Histone-lysine N-methyltransferase 2D OS=Homo sapiens OX=9606 GN=KMT2D PE=1 SV=2	KMT2D	1	5.00355e-05	128.97	LS(1)PLPVVSR	2	-0.43973	1	0.939	0.932	0.875	1.12	1.126	1.104	1.22	0.00100051	1.012	0.984	1.055	0.969	1.026	0.975	0.927866	0.947154	0.829384	1.15583	1.09747	1.13231	1.252	0.0067577
O14686	4849	S	Histone-lysine N-methyltransferase 2D OS=Homo sapiens OX=9606 GN=KMT2D PE=1 SV=2	KMT2D	0.911853	1.34702e-06	120.71	GLEGKS(0.912)PDT(0.088)GPDWLK	3	2.3462	1	1.018	0.976	1.017	0.977	0.994	1.023	0.994	0.78434	1.012	0.984	1.055	0.969	1.026	0.975	1.00593	0.99187	0.963981	1.00826	0.968811	1.04923	1.022	0.4644
O14737	119	S	Programmed cell death protein 5 OS=Homo sapiens OX=9606 GN=PDCD5 PE=1 SV=3	PDCD5	1	1.42462e-08	164.64	VMDS(1)DEDDDY	2	0.03819	6	1.038	1.049	1.061	0.966	0.927	0.916	0.892	0.0027358	1.066	1.018	0.997	0.918	0.974	1.002	0.973734	1.03045	1.06419	1.05229	0.951745	0.914172	0.951	0.35652
O14737	125	Y	Programmed cell death protein 5 OS=Homo sapiens OX=9606 GN=PDCD5 PE=1 SV=3	PDCD5	0.999664	8.42236e-05	107.06	KVMDSDEDDDY(1)	2	-0.36863	2	1.021	1.078	1.045	0.956	0.907	0.95	0.895	0.008241	1.066	1.018	0.997	0.918	0.974	1.002	0.957786	1.05894	1.04814	1.04139	0.931211	0.948104	0.953	0.36244
O14745	280	S	Na(+)/H(+) exchange regulatory cofactor NHE-RF1 OS=Homo sapiens OX=9606 GN=SLC9A3R1 PE=1 SV=4	SLC9A3R1	1	1.2137e-08	138.16	EALAEAALES(1)PRPALVR	4	-1.0091	4	1.143	1.112	1.114	0.937	0.736	0.839	0.746	0.051363	0.972	0.981	1.022	0.982	1.044	1.012	1.17593	1.13354	1.09002	0.954175	0.704981	0.829051	0.732	0.024
O14745	291	S	Na(+)/H(+) exchange regulatory cofactor NHE-RF1 OS=Homo sapiens OX=9606 GN=SLC9A3R1 PE=1 SV=4	SLC9A3R1	0.950506	0.000211249	90.378	S(0.204)AS(0.845)S(0.951)DT(0.836)S(0.165)EELNSQDSPPK	3	0.078092	1									0.972	0.981	1.022	0.982	1.044	1.012
O14745	293	T	Na(+)/H(+) exchange regulatory cofactor NHE-RF1 OS=Homo sapiens OX=9606 GN=SLC9A3R1 PE=1 SV=4	SLC9A3R1	0.836288	2.7171e-41	252.55	S(0.204)AS(0.845)S(0.951)DT(0.836)S(0.165)EELNSQDSPPK	3	0.078092	2	0.944	0.969	0.913	0.986	1.117	1.134	1.145	0.047759	0.972	0.981	1.022	0.982	1.044	1.012	0.971193	0.987768	0.893346	1.00407	1.06992	1.12055	1.12	0.063476
O14745	290	S	Na(+)/H(+) exchange regulatory cofactor NHE-RF1 OS=Homo sapiens OX=9606 GN=SLC9A3R1 PE=1 SV=4	SLC9A3R1	0.844635	1.17492e-08	129.06	S(0.204)AS(0.845)S(0.951)DT(0.836)S(0.165)EELNSQDSPPK	3	0.078092	2	0.943	1.037	0.898	1.028	1.048	1.09	1.1	0.100998	0.972	0.981	1.022	0.982	1.044	1.012	0.970165	1.05708	0.878669	1.04684	1.00383	1.07708	1.076	0.25468
O14776	833	S	Transcription elongation regulator 1 OS=Homo sapiens OX=9606 GN=TCERG1 PE=1 SV=2	TCERG1	0.456424	0.000186925	90.561	AVDS(0.087)S(0.456)S(0.456)MREDLFK	3	0.12466	0									1.009	1.001	1.042	0.945	0.955	0.982
O14776	834	S	Transcription elongation regulator 1 OS=Homo sapiens OX=9606 GN=TCERG1 PE=1 SV=2	TCERG1	0.456424	0.000186925	90.561	AVDS(0.087)S(0.456)S(0.456)MREDLFK	3	0.12466	0									1.009	1.001	1.042	0.945	0.955	0.982
O14777	77	S	Kinetochore protein NDC80 homolog OS=Homo sapiens OX=9606 GN=NDC80 PE=1 SV=1	NDC80	0.701776	0.000415251	73.498	NSQLGIFS(0.02)S(0.279)S(0.702)EK	3	-0.025355	1									0.991	0.993	1.015	1.006	0.993	1.023
O14786	920	Y	Neuropilin-1 OS=Homo sapiens OX=9606 GN=NRP1 PE=1 SV=3	NRP1	0.997136	5.16789e-05	104.22	LNTQST(0.002)Y(0.997)S(0.001)EA	2	-0.20093	1	0.977	0.98	1.057	1	0.99	1.006	0.994	0.84812	1.068	0.933	1.034	0.972	0.977	1.019	0.914794	1.05038	1.02224	1.02881	1.01331	0.987242	1.014	0.74118
O14786	894	S	Neuropilin-1 OS=Homo sapiens OX=9606 GN=NRP1 PE=1 SV=3	NRP1	1	1.40531e-33	233.83	NLS(1)ALENYNFELVDGVK	2	0.61171	4	1.071	1.019	1.04	0.908	0.931	0.991	0.904	0.027219	1.068	0.933	1.034	0.972	0.977	1.019	1.00281	1.09218	1.0058	0.934156	0.952917	0.972522	0.922	0.056877
O14786	921	S	Neuropilin-1 OS=Homo sapiens OX=9606 GN=NRP1 PE=1 SV=3	NRP1	0.992724	9.93174e-06	108.06	DKLNTQST(0.007)YS(0.993)EA	2	0.11041	1									1.068	0.933	1.034	0.972	0.977	1.019
O14828	32	S	Secretory carrier-associated membrane protein 3 OS=Homo sapiens OX=9606 GN=SCAMP3 PE=1 SV=3	SCAMP3	1	1.75731e-28	203.78	DGGNPFAEPSELDNPFQDPAVIQHRPS(1)R	5	-1.0223	2	1.11	1.093	1.08	0.923	0.869	0.832	0.799	0.00194244	0.977	1.025	1.036	0.984	0.952	0.966	1.13613	1.06634	1.04247	0.938008	0.912815	0.861284	0.836	0.0075961
O14828	76	S	Secretory carrier-associated membrane protein 3 OS=Homo sapiens OX=9606 GN=SCAMP3 PE=1 SV=3	SCAMP3	0.98392	0.000176938	122.69	KLS(0.984)PT(0.016)EPK	3	-0.22516	3	0.994	0.957	0.988	1.106	1.035	0.957	1.054	0.30488	0.977	1.025	1.036	0.984	0.952	0.966	1.0174	0.933659	0.953668	1.12398	1.08718	0.990683	1.102	0.102265
O14828	78	T	Secretory carrier-associated membrane protein 3 OS=Homo sapiens OX=9606 GN=SCAMP3 PE=1 SV=3	SCAMP3	0.778627	0.00125413	77.662	KLS(0.221)PT(0.779)EPK	4	-0.70694	1	0.926	0.968	1.04	0.963	1.055	1.083	1.057	0.32342	0.977	1.025	1.036	0.984	0.952	0.966	0.947799	0.94439	1.00386	0.978659	1.10819	1.12112	1.108	0.1025
O14867	388	S	Transcription regulator protein BACH1 OS=Homo sapiens OX=9606 GN=BACH1 PE=1 SV=2	BACH1	0.823124	1.28373e-17	176.11	EDSSVASSDRS(0.177)S(0.823)VER	3	0.2706	1	1.004	0.935	1.009	1.01	1.021	1.052	1.046	0.174836
O14874	31	S	[3-methyl-2-oxobutanoate dehydrogenase [lipoamide]] kinase, mitochondrial OS=Homo sapiens OX=9606 GN=BCKDK PE=1 SV=2	BCKDK	0.974586	9.40098e-37	265.77	S(0.975)T(0.025)S(0.001)ATDTHHVEMAR	2	-0.3408	4	0.924	1.007	0.959	1.021	1.031	1.105	1.092	0.066097
O14879	203	S	Interferon-induced protein with tetratricopeptide repeats 3 OS=Homo sapiens OX=9606 GN=IFIT3 PE=1 SV=1	IFIT3	1	5.57035e-06	101.08	QAIELS(1)PDNQYVK	3	0.76085	1	1.172	1.269	1.119	0.74	0.691	0.807	0.629	0.0013179	1.138	1.096	1.102	0.851	0.861	0.841	1.02988	1.15785	1.01543	0.869565	0.802555	0.959572	0.822	0.040884
O14879	478	S	Interferon-induced protein with tetratricopeptide repeats 3 OS=Homo sapiens OX=9606 GN=IFIT3 PE=1 SV=1	IFIT3	0.918605	7.66868e-76	298.68	DAPSGIGSIFLSASELEDGSEEMGQGAVS(0.001)S(0.08)S(0.919)PR	3	0.12895	3	0.96	1.012	1.14	0.977	0.843	1.05	0.922	0.37258	1.138	1.096	1.102	0.851	0.861	0.841	0.843585	0.923358	1.03448	1.14806	0.979094	1.24851	1.205	0.116323
O14907	61	S	Tax1-binding protein 3 OS=Homo sapiens OX=9606 GN=TAX1BP3 PE=1 SV=2	TAX1BP3	1	1.68704e-08	130.01	VS(1)EGGPAEIAGLQIGDK	3	-0.53081	1	1.136	1.105	1.117	0.857	0.823	0.84	0.75	3.7605e-05	1.016	1.045	1.043	0.968	0.943	0.971	1.11811	1.05742	1.07095	0.885331	0.872747	0.865088	0.808	0.00030202
O14908	232	S	PDZ domain-containing protein GIPC1 OS=Homo sapiens OX=9606 GN=GIPC1 PE=1 SV=2	GIPC1	0.999928	0.000367452	85.737	SAGGRPGS(1)GPQLGTGR	3	0.50276	1	0.934	1.015	1.085	1.057	0.952	0.964	0.98	0.73798	0.975	0.987	0.957	1.038	1.036	1.018	0.957949	1.02837	1.13375	1.0183	0.918919	0.946955	0.924	0.25126
O14920	672	S	Inhibitor of nuclear factor kappa-B kinase subunit beta OS=Homo sapiens OX=9606 GN=IKBKB PE=1 SV=1	IKBKB	0.995511	1.98662e-08	122.87	GPVS(0.004)GS(0.996)PDSMNASR	3	-0.46944	3	0.997	0.95	1.01	1.036	0.988	1.049	1.039	0.21404	1.012	0.974	0.98	1.022	0.948	0.945	0.985178	0.975359	1.03061	1.0137	1.04219	1.11005	1.058	0.1507
O14924	16	S	Regulator of G-protein signaling 12 OS=Homo sapiens OX=9606 GN=RGS12 PE=1 SV=1	RGS12	1	0.013696	54.199	RPLPGPS(1)PPR	3	-0.006189	1	0.943	0.992	0.831	1.086	1.076	1.154	1.199	0.032335
O14929	361	S	Histone acetyltransferase type B catalytic subunit OS=Homo sapiens OX=9606 GN=HAT1 PE=1 SV=1	HAT1	0.968505	0.0158782	54.982	LIS(0.969)PY(0.031)KK	3	1.7181	1	0.911	0.817	0.869	1.177	1.226	1.156	1.37	0.00093592	0.92	0.961	0.923	1.126	1.1	1.069	0.990217	0.850156	0.941495	1.04529	1.11455	1.08138	1.165	0.033439
O14936	582	S	Peripheral plasma membrane protein CASK OS=Homo sapiens OX=9606 GN=CASK PE=1 SV=3	CASK	0.984757	1.44161e-06	120.56	TQSSSCERDS(0.985)PS(0.015)TSR	3	-0.61279	1	0.74	0.857	0.88	1.42	1.174	1.139	1.507	0.0095794	1.007	0.921	1.036	1.024	1.023	0.978	0.734856	0.93051	0.849421	1.38672	1.14761	1.16462	1.471	0.0135235
O14974	445	S	Protein phosphatase 1 regulatory subunit 12A OS=Homo sapiens OX=9606 GN=PPP1R12A PE=1 SV=1	PPP1R12A	0.921868	7.24646e-13	161.51	KT(0.075)GS(0.922)YGALAEIT(0.003)ASK	3	-0.63936	1	1.068	1.114	1.154	0.794	0.855	0.905	0.766	0.0036763	1.02	0.981	0.961	0.981	1.009	0.994	1.04706	1.13558	1.20083	0.809378	0.847374	0.910463	0.759	0.0062845
O14974	871	S	Protein phosphatase 1 regulatory subunit 12A OS=Homo sapiens OX=9606 GN=PPP1R12A PE=1 SV=1	PPP1R12A	0.970769	3.73523e-15	165.1	STGVSFWTQDSDENEQEQQS(0.971)DT(0.029)EEGSNKK	5	0.40927	3	1.042	0.961	1.093	0.995	0.94	0.954	0.933	0.174116	1.02	0.981	0.961	0.981	1.009	0.994	1.02157	0.979613	1.13736	1.01427	0.931615	0.959759	0.926	0.21144
O14974	443	T	Protein phosphatase 1 regulatory subunit 12A OS=Homo sapiens OX=9606 GN=PPP1R12A PE=1 SV=1	PPP1R12A	0.868384	2.48673e-09	143.57	T(0.868)GS(0.132)YGALAEITASK	3	-0.32385	2	1.106	1.078	1.088	0.869	0.847	0.923	0.807	0.00125531	1.02	0.981	0.961	0.981	1.009	0.994	1.08431	1.09888	1.13215	0.885831	0.839445	0.928571	0.8	0.0021772
O14974	696	T	Protein phosphatase 1 regulatory subunit 12A OS=Homo sapiens OX=9606 GN=PPP1R12A PE=1 SV=1	PPP1R12A	0.499138	1.53815e-26	215.84	RS(0.499)T(0.499)QGVT(0.002)LTDLQEAEK	3	0.033547	0									1.02	0.981	0.961	0.981	1.009	0.994
O14974	507	S	Protein phosphatase 1 regulatory subunit 12A OS=Homo sapiens OX=9606 GN=PPP1R12A PE=1 SV=1	PPP1R12A	0.818395	0.000535581	77.124	LAS(0.818)T(0.152)S(0.03)DIEEK	3	-2.2536	1									1.02	0.981	0.961	0.981	1.009	0.994
O14974	695	S	Protein phosphatase 1 regulatory subunit 12A OS=Homo sapiens OX=9606 GN=PPP1R12A PE=1 SV=1	PPP1R12A	0.740751	8.49179e-41	257.14	RS(0.741)T(0.259)QGVTLTDLQEAEK	3	0.15588	1	0.885	0.797	0.849	1.214	1.274	1.162	1.442	0.00082051	1.02	0.981	0.961	0.981	1.009	0.994	0.867647	0.812436	0.883455	1.23751	1.26264	1.16901	1.431	0.00047792
O14974	422	S	Protein phosphatase 1 regulatory subunit 12A OS=Homo sapiens OX=9606 GN=PPP1R12A PE=1 SV=1	PPP1R12A	1	0.00305956	79.286	IS(1)PKEEER	2	0.45105	3	0.96	0.965	0.908	1.037	1.084	1.111	1.141	0.0093228	1.02	0.981	0.961	0.981	1.009	0.994	0.941176	0.98369	0.944849	1.05708	1.07433	1.11771	1.132	0.004679
O14979	241	S	Heterogeneous nuclear ribonucleoprotein D-like OS=Homo sapiens OX=9606 GN=HNRNPDL PE=1 SV=3	HNRNPDL	0.999798	5.90457e-19	180.64	VFVGGLS(1)PDTSEEQIK	3	-0.95114	1	1.008	0.925	1.009	1.092	0.985	1.019	1.052	0.29054	1.011	1.028	0.987	1.02	0.961	0.996	0.997033	0.899805	1.02229	1.07059	1.02497	1.02309	1.068	0.181863
O14981	237	S	TATA-binding protein-associated factor 172 OS=Homo sapiens OX=9606 GN=BTAF1 PE=1 SV=2	BTAF1	0.794591	5.96814e-05	94.275	DAVET(0.018)NEKS(0.982)NDS(0.795)T(0.206)DGEPEEK	4	-0.057012	1									0.966	1.113	1.056	0.859	0.962	0.998
O14981	234	S	TATA-binding protein-associated factor 172 OS=Homo sapiens OX=9606 GN=BTAF1 PE=1 SV=2	BTAF1	0.981544	5.96814e-05	94.275	DAVET(0.018)NEKS(0.982)NDS(0.795)T(0.206)DGEPEEK	4	-0.057012	1									0.966	1.113	1.056	0.859	0.962	0.998
O14981	224	S	TATA-binding protein-associated factor 172 OS=Homo sapiens OX=9606 GN=BTAF1 PE=1 SV=2	BTAF1	1	2.97866e-06	122.12	S(1)RDAVETNEK	3	1.0241	1	0.95	1.135	1.044	0.961	0.911	0.959	0.905	0.146104	0.966	1.113	1.056	0.859	0.962	0.998	0.983437	1.01977	0.988636	1.11874	0.946985	0.960922	1.012	0.87938
O15013	377	T	Rho guanine nucleotide exchange factor 10 OS=Homo sapiens OX=9606 GN=ARHGEF10 PE=1 SV=4	ARHGEF10	0.588006	0.00797002	61.409	T(0.588)KS(0.412)LIAQDHR	3	0.39864	1	1.201	1.293	1.291	0.698	0.658	0.587	0.513	0.00028446	0.934	0.989	0.937	1.062	1.05	1.02	1.28587	1.30738	1.3778	0.65725	0.626667	0.57549	0.468	6.3224e-05
O15014	560	S	Zinc finger protein 609 OS=Homo sapiens OX=9606 GN=ZNF609 PE=1 SV=2	ZNF609	0.999873	0.00343174	88.921	GSLS(1)PAR	2	0.35488	1	0.878	0.929	0.71	1.253	1.267	1.133	1.451	0.0133362
O15014	1055	S	Zinc finger protein 609 OS=Homo sapiens OX=9606 GN=ZNF609 PE=1 SV=2	ZNF609	0.995567	0.000585778	92.19	APS(0.996)LT(0.004)DLVK	2	-0.96338	1
O15014	576	S	Zinc finger protein 609 OS=Homo sapiens OX=9606 GN=ZNF609 PE=1 SV=2	ZNF609	0.99814	5.78156e-06	99.927	LVEPHS(0.998)PS(0.002)PSSK	3	-2.0236	1	0.897	0.964	1.176	0.977	1.04	0.957	0.979	0.86882
O15014	491	S	Zinc finger protein 609 OS=Homo sapiens OX=9606 GN=ZNF609 PE=1 SV=2	ZNF609	1	7.85425e-09	139.51	NCPS(1)PVLIDCPHPNCNK	3	-1.1689	2	0.944	0.969	1.096	0.971	0.998	1.036	0.999	0.99302
O15021	2442	S	Microtubule-associated serine/threonine-protein kinase 4 OS=Homo sapiens OX=9606 GN=MAST4 PE=1 SV=4	MAST4	0.564512	1.50536e-05	109.55	S(0.275)PS(0.565)AT(0.161)GQSSFR	2	0.17169	1	1.266	1.217	1.165	0.714	0.667	0.741	0.582	0.000158079
O15027	2054	T	Protein transport protein Sec16A OS=Homo sapiens OX=9606 GN=SEC16A PE=1 SV=4	SEC16A	0.981684	0.0237067	62.894	FANLT(0.982)PS(0.018)R	2	0.87776	1									0.994	0.977	0.993	1.001	1.017	1.034
O15027	1069	S	Protein transport protein Sec16A OS=Homo sapiens OX=9606 GN=SEC16A PE=1 SV=4	SEC16A	1	2.58769e-06	114.92	AQQELVPPQQQAS(1)PPQLPK	4	1.5202	4	1.015	0.955	0.962	1.022	1.039	1.04	1.058	0.048075	0.994	0.977	0.993	1.001	1.017	1.034	1.02113	0.977482	0.968781	1.02098	1.02163	1.0058	1.027	0.185923
O15027	1440	T	Protein transport protein Sec16A OS=Homo sapiens OX=9606 GN=SEC16A PE=1 SV=4	SEC16A	0.590712	1.84629e-12	135.78	SNFSSGPGFPEYGY(0.001)PADT(0.021)VWPAMEQVS(0.235)S(0.683)RPT(0.591)S(0.47)PEK	4	0.3033	1	1.042	1.036	1.038	0.966	0.951	0.936	0.916	0.00067889	0.994	0.977	0.993	1.001	1.017	1.034	1.04829	1.06039	1.04532	0.965035	0.935103	0.905222	0.889	0.0034634
O15027	1350	S	Protein transport protein Sec16A OS=Homo sapiens OX=9606 GN=SEC16A PE=1 SV=4	SEC16A	0.999113	0.0075681	61.423	S(1)VHS(0.999)EHS(0.001)AR	3	1.1951	1									0.994	0.977	0.993	1.001	1.017	1.034
O15027	342	S	Protein transport protein Sec16A OS=Homo sapiens OX=9606 GN=SEC16A PE=1 SV=4	SEC16A	1	0.00476023	72.325	GDS(1)PENR	2	-0.65776	1	0.742	0.839	0.708	1.381	1.215	1.378	1.736	0.00111639	0.994	0.977	0.993	1.001	1.017	1.034	0.746479	0.858751	0.712991	1.37962	1.19469	1.33269	1.685	0.00178294
O15027	1356	S	Protein transport protein Sec16A OS=Homo sapiens OX=9606 GN=SEC16A PE=1 SV=4	SEC16A	0.783805	9.71972e-06	107.93	S(0.784)LHS(0.216)AHSLASR	3	0.14945	1									0.994	0.977	0.993	1.001	1.017	1.034
O15027	1305	S	Protein transport protein Sec16A OS=Homo sapiens OX=9606 GN=SEC16A PE=1 SV=4	SEC16A	1	0.0142023	54.09	EHS(1)AFGDRPEK	3	2.6544	1									0.994	0.977	0.993	1.001	1.017	1.034
O15027	1222	S	Protein transport protein Sec16A OS=Homo sapiens OX=9606 GN=SEC16A PE=1 SV=4	SEC16A	0.499998	0.0279061	53.377	YPEPERPS(0.5)S(0.5)R	2	-0.55183	1	0.847	0.91	0.911	1.128	1.121	1.216	1.299	0.00182307	0.994	0.977	0.993	1.001	1.017	1.034	0.852113	0.931423	0.917422	1.12687	1.10226	1.17602	1.261	0.0022599
O15027	1964	S	Protein transport protein Sec16A OS=Homo sapiens OX=9606 GN=SEC16A PE=1 SV=4	SEC16A	0.995315	0.00909496	60.388	LLPSAPQT(0.004)LPDGPLAS(0.995)PAR	3	-0.71365	1									0.994	0.977	0.993	1.001	1.017	1.034
O15027	1223	S	Protein transport protein Sec16A OS=Homo sapiens OX=9606 GN=SEC16A PE=1 SV=4	SEC16A	0.499998	0.0279061	53.377	YPEPERPS(0.5)S(0.5)R	2	-0.55183	1	0.847	0.91	0.911	1.128	1.121	1.216	1.299	0.00182307	0.994	0.977	0.993	1.001	1.017	1.034	0.852113	0.931423	0.917422	1.12687	1.10226	1.17602	1.261	0.0022599
O15027	1327	S	Protein transport protein Sec16A OS=Homo sapiens OX=9606 GN=SEC16A PE=1 SV=4	SEC16A	0.979165	4.14834e-14	165.31	FT(0.021)GS(0.979)FDDDPDPHRDPYGEEVDRR	5	-0.04938	5	1.084	1.088	1.129	0.889	0.849	0.864	0.788	0.00021923	0.994	0.977	0.993	1.001	1.017	1.034	1.09054	1.11361	1.13696	0.888112	0.834808	0.83559	0.766	0.00035793
O15027	1437	S	Protein transport protein Sec16A OS=Homo sapiens OX=9606 GN=SEC16A PE=1 SV=4	SEC16A	0.682679	1.84629e-12	135.78	SNFSSGPGFPEYGY(0.001)PADT(0.021)VWPAMEQVS(0.235)S(0.683)RPT(0.591)S(0.47)PEK	4	0.3033	1	1.042	1.036	1.038	0.966	0.951	0.936	0.916	0.00067889	0.994	0.977	0.993	1.001	1.017	1.034	1.04829	1.06039	1.04532	0.965035	0.935103	0.905222	0.889	0.0034634
O15027	1347	S	Protein transport protein Sec16A OS=Homo sapiens OX=9606 GN=SEC16A PE=1 SV=4	SEC16A	0.99998	0.0075681	61.423	S(1)VHS(0.999)EHS(0.001)AR	3	1.1951	1									0.994	0.977	0.993	1.001	1.017	1.034
O15027	2083	S	Protein transport protein Sec16A OS=Homo sapiens OX=9606 GN=SEC16A PE=1 SV=4	SEC16A	0.999033	7.13279e-13	149.74	ADSGPTQPPLSLS(0.999)PAPET(0.001)K	3	0.54817	2	0.974	0.999	0.959	1.017	1.055	1.024	1.056	0.029337	0.994	0.977	0.993	1.001	1.017	1.034	0.979879	1.02252	0.96576	1.01598	1.03736	0.990329	1.025	0.3107
O15027	1441	S	Protein transport protein Sec16A OS=Homo sapiens OX=9606 GN=SEC16A PE=1 SV=4	SEC16A	0.391924	5.43053e-05	83.706	SNFSSGPGFPEYGYPADTVWPAMEQVS(0.062)S(0.154)RPT(0.392)S(0.392)PEK	5	1.0037	0									0.994	0.977	0.993	1.001	1.017	1.034
O15037	10	S	Protein KHNYN OS=Homo sapiens OX=9606 GN=KHNYN PE=1 SV=3	KHNYN	0.999975	7.62417e-08	123.58	PAS(1)PDRFAVSAEAENK	2	0.42926	1	0.98	1.009	0.991	0.996	1.009	1.03	1.018	0.23122
O15040	448	S	Tectonin beta-propeller repeat-containing protein 2 OS=Homo sapiens OX=9606 GN=TECPR2 PE=1 SV=4	TECPR2	1	6.9921e-06	104.6	FNAIS(1)S(1)EDFDQELVVKPIK	4	-1.743	1
O15040	449	S	Tectonin beta-propeller repeat-containing protein 2 OS=Homo sapiens OX=9606 GN=TECPR2 PE=1 SV=4	TECPR2	1	6.9921e-06	104.6	FNAIS(1)S(1)EDFDQELVVKPIK	4	-1.743	1
O15042	67	S	U2 snRNP-associated SURP motif-containing protein OS=Homo sapiens OX=9606 GN=U2SURP PE=1 SV=2	U2SURP	0.999986	1.90581e-08	130.05	ESLCDS(1)PHQNLSR	3	0.61979	1									1.006	0.97	0.993	0.991	1.003	0.99
O15042	49	S	U2 snRNP-associated SURP motif-containing protein OS=Homo sapiens OX=9606 GN=U2SURP PE=1 SV=2	U2SURP	0.999157	0.034516	57.785	T(0.001)RPKS(0.999)PR	2	-0.56125	1	0.905	0.899	0.911	1.217	1.109	1.077	1.253	0.026156	1.006	0.97	0.993	0.991	1.003	0.99	0.899602	0.926804	0.917422	1.22805	1.10568	1.08788	1.247	0.004901
O15042	948	S	U2 snRNP-associated SURP motif-containing protein OS=Homo sapiens OX=9606 GN=U2SURP PE=1 SV=2	U2SURP	1	0.0442065	42.083	RVKS(1)PS(1)PK	3	0.70906	1	0.955	0.916	0.872	1.113	1.18	1.06	1.222	0.007844	1.006	0.97	0.993	0.991	1.003	0.99	0.949304	0.94433	0.878147	1.12311	1.17647	1.07071	1.216	0.0061837
O15042	919	T	U2 snRNP-associated SURP motif-containing protein OS=Homo sapiens OX=9606 GN=U2SURP PE=1 SV=2	U2SURP	0.970218	0.000638656	91.202	EKDECT(0.97)PT(0.03)R	2	-0.30847	2	0.992	0.921	0.919	1.069	1.144	1.021	1.142	0.033316	1.006	0.97	0.993	0.991	1.003	0.99	0.986083	0.949485	0.925478	1.07871	1.14058	1.03131	1.136	0.021037
O15042	946	S	U2 snRNP-associated SURP motif-containing protein OS=Homo sapiens OX=9606 GN=U2SURP PE=1 SV=2	U2SURP	1	0.0442065	42.083	RVKS(1)PS(1)PK	3	0.70906	1	0.955	0.916	0.872	1.113	1.18	1.06	1.222	0.007844	1.006	0.97	0.993	0.991	1.003	0.99	0.949304	0.94433	0.878147	1.12311	1.17647	1.07071	1.216	0.0061837
O15042	485	S	U2 snRNP-associated SURP motif-containing protein OS=Homo sapiens OX=9606 GN=U2SURP PE=1 SV=2	U2SURP	0.9984	4.46875e-06	105.19	LYSILQGDS(0.998)PT(0.002)K	3	-1.8564	1	0.937	1.001	0.972	1.023	1.082	1.024	1.075	0.052635	1.006	0.97	0.993	0.991	1.003	0.99	0.931412	1.03196	0.978852	1.03229	1.07876	1.03434	1.069	0.109664
O15047	464	S	Histone-lysine N-methyltransferase SETD1A OS=Homo sapiens OX=9606 GN=SETD1A PE=1 SV=3	SETD1A	0.9997	0.00305896	76.009	T(0.222)S(0.778)PRPAS(1)PAR	2	-0.35255	1	0.902	0.93	0.908	1.258	1.133	0.978	1.23	0.111601	1.017	1.029	1.055	0.966	0.887	1.036	0.886922	0.90379	0.860664	1.30228	1.27734	0.944015	1.329	0.120957
O15047	915	S	Histone-lysine N-methyltransferase SETD1A OS=Homo sapiens OX=9606 GN=SETD1A PE=1 SV=3	SETD1A	0.811643	7.11957e-19	183.25	RPRPS(0.812)T(0.188)PAEEDEDDPEQEK	3	-0.049835	1	1.133	1.017	0.977	0.823	1.019	0.983	0.903	0.26136	1.017	1.029	1.055	0.966	0.887	1.036	1.11406	0.988338	0.926066	0.851967	1.14882	0.948842	0.974	0.77698
O15047	1152	S	Histone-lysine N-methyltransferase SETD1A OS=Homo sapiens OX=9606 GN=SETD1A PE=1 SV=3	SETD1A	0.5	0.000208095	91.276	PDERPS(0.5)S(0.5)PIPLLPPPK	3	-1.38	1									1.017	1.029	1.055	0.966	0.887	1.036
O15047	459	S	Histone-lysine N-methyltransferase SETD1A OS=Homo sapiens OX=9606 GN=SETD1A PE=1 SV=3	SETD1A	0.778496	0.00305896	76.009	T(0.222)S(0.778)PRPAS(1)PAR	2	-0.35255	1	0.902	0.93	0.908	1.258	1.133	0.978	1.23	0.111601	1.017	1.029	1.055	0.966	0.887	1.036	0.886922	0.90379	0.860664	1.30228	1.27734	0.944015	1.329	0.120957
O15047	916	T	Histone-lysine N-methyltransferase SETD1A OS=Homo sapiens OX=9606 GN=SETD1A PE=1 SV=3	SETD1A	0.846971	4.13511e-19	187.75	PS(0.153)T(0.847)PAEEDEDDPEQEK	3	-0.48309	1	1.024	1.007	1.006	1.015	0.994	0.951	0.975	0.26408	1.017	1.029	1.055	0.966	0.887	1.036	1.00688	0.97862	0.953555	1.05072	1.12063	0.917954	1.051	0.48566
O15047	1103	S	Histone-lysine N-methyltransferase SETD1A OS=Homo sapiens OX=9606 GN=SETD1A PE=1 SV=3	SETD1A	0.994766	9.39525e-06	99.569	VAGS(0.995)PVT(0.005)PLPEQEASPAR	3	0.18658	1									1.017	1.029	1.055	0.966	0.887	1.036
O15047	1153	S	Histone-lysine N-methyltransferase SETD1A OS=Homo sapiens OX=9606 GN=SETD1A PE=1 SV=3	SETD1A	0.751783	0.000208095	91.276	PDERPS(0.248)S(0.752)PIPLLPPPK	4	-0.4179	2	0.986	0.96	0.949	1.007	1.135	1.005	1.087	0.121377	1.017	1.029	1.055	0.966	0.887	1.036	0.969518	0.932945	0.899526	1.04244	1.27959	0.970077	1.175	0.14556
O15056	1191	S	Synaptojanin-2 OS=Homo sapiens OX=9606 GN=SYNJ2 PE=1 SV=3	SYNJ2	0.999999	1.78112e-08	125.45	GGAS(1)EEALSAVAPR	3	0.23367	2									0.948	0.972	0.983	0.995	1.112	0.963
O15061	384	S	Synemin OS=Homo sapiens OX=9606 GN=SYNM PE=1 SV=2	SYNM	0.998155	0.000432264	84.664	GS(0.998)QT(0.002)GTSIGGDAR	2	0.22861	1									0.982	0.978	0.977	1.005	1.083	0.996
O15061	592	S	Synemin OS=Homo sapiens OX=9606 GN=SYNM PE=1 SV=2	SYNM	1	0.0030861	79.16	RAEVS(1)PK	3	-0.39404	1	0.907	1	0.944	1.14	1.09	0.983	1.127	0.085937	0.982	0.978	0.977	1.005	1.083	0.996	0.923625	1.02249	0.966223	1.13433	1.00646	0.986948	1.074	0.25166
O15061	1049	S	Synemin OS=Homo sapiens OX=9606 GN=SYNM PE=1 SV=2	SYNM	0.999998	2.06508e-26	205.18	SPAPGS(1)PDEEGGAEAPAAGIR	2	0.75588	1	0.97	0.986	1.032	1.017	1.021	0.991	1.014	0.54028	0.982	0.978	0.977	1.005	1.083	0.996	0.98778	1.00818	1.05629	1.01194	0.942752	0.99498	0.966	0.30528
O15063	723	S	Uncharacterized protein KIAA0355 OS=Homo sapiens OX=9606 GN=KIAA0355 PE=1 SV=2	KIAA0355	1	1.41554e-06	108.73	APQAGAHTPLTPQPGLAPQQQS(1)PK	4	0.065725	1
O15085	592	S	Rho guanine nucleotide exchange factor 11 OS=Homo sapiens OX=9606 GN=ARHGEF11 PE=1 SV=1	ARHGEF11	0.405017	0.000273752	84.107	LS(0.369)T(0.226)GS(0.405)FPEDLLESDSSR	3	0.59468	0									1.042	1.036	1.052	0.938	0.943	0.971
O15085	251	S	Rho guanine nucleotide exchange factor 11 OS=Homo sapiens OX=9606 GN=ARHGEF11 PE=1 SV=1	ARHGEF11	0.826537	7.79871e-09	134.46	NSVLS(0.001)DPGLDS(0.827)PRT(0.38)S(0.793)PVIMAR	3	-0.67693	1	1.082	1.073	1.133	0.877	0.801	0.946	0.798	0.0111222	1.042	1.036	1.052	0.938	0.943	0.971	1.03839	1.03571	1.077	0.934968	0.849417	0.974253	0.875	0.034136
O15085	589	S	Rho guanine nucleotide exchange factor 11 OS=Homo sapiens OX=9606 GN=ARHGEF11 PE=1 SV=1	ARHGEF11	0.795853	1.0459e-18	182.87	LS(0.796)T(0.202)GS(0.002)FPEDLLESDSSR	2	-1.2795	1	1.018	1.078	1.108	0.916	0.872	0.947	0.854	0.0102392	1.042	1.036	1.052	0.938	0.943	0.971	0.976967	1.04054	1.05323	0.976546	0.924708	0.975283	0.937	0.091322
O15085	1295	S	Rho guanine nucleotide exchange factor 11 OS=Homo sapiens OX=9606 GN=ARHGEF11 PE=1 SV=1	ARHGEF11	0.9995	8.13216e-13	158.5	TRNS(1)GIWESPELDR	2	-0.096604	2	1.018	1.171	1.119	0.803	0.83	0.952	0.781	0.020343	1.042	1.036	1.052	0.938	0.943	0.971	0.976967	1.13031	1.06369	0.856077	0.88017	0.980433	0.857	0.059222
O15085	668	T	Rho guanine nucleotide exchange factor 11 OS=Homo sapiens OX=9606 GN=ARHGEF11 PE=1 SV=1	ARHGEF11	0.999979	0.000242278	88.283	S(1)LENPT(1)PPFTPK	3	-0.19085	2	0.99	0.98	0.932	0.968	1.071	1.097	1.081	0.147456	1.042	1.036	1.052	0.938	0.943	0.971	0.950096	0.945946	0.885932	1.03198	1.13574	1.12976	1.185	0.0115997
O15085	254	T	Rho guanine nucleotide exchange factor 11 OS=Homo sapiens OX=9606 GN=ARHGEF11 PE=1 SV=1	ARHGEF11	0.91894	0.000257995	133.83	T(0.919)S(0.081)PVIMAR	2	0.29099	1	0.996	1.063	0.909	1.06	0.956	1.029	1.026	0.65124	1.042	1.036	1.052	0.938	0.943	0.971	0.955854	1.02606	0.864068	1.13006	1.01379	1.05973	1.126	0.112001
O15085	635	S	Rho guanine nucleotide exchange factor 11 OS=Homo sapiens OX=9606 GN=ARHGEF11 PE=1 SV=1	ARHGEF11	0.975384	1.70783e-08	132.86	S(0.025)RS(0.975)DVDMDAAAEATR	2	0.10511	2									1.042	1.036	1.052	0.938	0.943	0.971
O15085	556	S	Rho guanine nucleotide exchange factor 11 OS=Homo sapiens OX=9606 GN=ARHGEF11 PE=1 SV=1	ARHGEF11	0.997822	0.00786777	57.347	SSSQS(0.001)T(0.001)FHIPLS(0.998)PVEVKPGNVR	4	1.2487	1									1.042	1.036	1.052	0.938	0.943	0.971
O15085	633	S	Rho guanine nucleotide exchange factor 11 OS=Homo sapiens OX=9606 GN=ARHGEF11 PE=1 SV=1	ARHGEF11	0.5	1.70783e-08	132.86	S(0.5)RS(0.5)DVDMDAAAEATR	3	0.8267	1									1.042	1.036	1.052	0.938	0.943	0.971
O15085	1155	S	Rho guanine nucleotide exchange factor 11 OS=Homo sapiens OX=9606 GN=ARHGEF11 PE=1 SV=1	ARHGEF11	1	3.21924e-22	175.63	HQVLLEDPEQEGS(1)AEEEELGVLPCPSTSLDGENR	4	-0.094818	1	1.024	0.941	1.01	0.951	1.063	1.027	1.022	0.6354	1.042	1.036	1.052	0.938	0.943	0.971	0.982726	0.908301	0.960076	1.01386	1.12725	1.05767	1.122	0.041336
O15085	255	S	Rho guanine nucleotide exchange factor 11 OS=Homo sapiens OX=9606 GN=ARHGEF11 PE=1 SV=1	ARHGEF11	0.792668	7.79871e-09	134.46	NSVLS(0.001)DPGLDS(0.827)PRT(0.38)S(0.793)PVIMAR	3	-0.67693	1	1.082	1.073	1.133	0.877	0.801	0.946	0.798	0.0111222	1.042	1.036	1.052	0.938	0.943	0.971	1.03839	1.03571	1.077	0.934968	0.849417	0.974253	0.875	0.034136
O15085	663	S	Rho guanine nucleotide exchange factor 11 OS=Homo sapiens OX=9606 GN=ARHGEF11 PE=1 SV=1	ARHGEF11	1	0.000242278	88.283	S(1)LENPT(1)PPFTPK	3	-0.19085	1	0.99	0.98	0.932	0.968	1.071	1.097	1.081	0.147456	1.042	1.036	1.052	0.938	0.943	0.971	0.950096	0.945946	0.885932	1.03198	1.13574	1.12976	1.185	0.0115997
O15091	453	S	Mitochondrial ribonuclease P catalytic subunit OS=Homo sapiens OX=9606 GN=PRORP PE=1 SV=2	PRORP	0.969224	0.00823558	63.076	RS(0.031)S(0.969)QWSR	3	0.20328	1									0.926	0.958	0.905	1.105	0.974	1.165
O15126	43	S	Secretory carrier-associated membrane protein 1 OS=Homo sapiens OX=9606 GN=SCAMP1 PE=1 SV=2	SCAMP1	0.54525	2.37135e-06	100.24	NVPPGLDEYNPFS(0.067)DS(0.545)RT(0.388)PPPGGVK	4	0.73836	1	1.093	1.093	1.059	0.892	0.87	0.912	0.824	0.00035808	1.155	0.889	1.204	1.272	0.972	0.445	0.94632	1.22947	0.879568	0.701258	0.895062	2.04944	1.193	0.8336
O15127	319	S	Secretory carrier-associated membrane protein 2 OS=Homo sapiens OX=9606 GN=SCAMP2 PE=1 SV=2	SCAMP2	0.835492	1.46101e-11	161.94	AAS(0.835)S(0.165)AAQGAFQGN	2	-0.39426	4	0.893	0.987	1.086	0.984	1.036	1.043	1.033	0.58712	0.911	1.058	0.971	1.007	0.972	1.102	0.980241	0.932892	1.11843	0.97716	1.06584	0.946461	0.986	0.85866
O15155	50	S	BET1 homolog OS=Homo sapiens OX=9606 GN=BET1 PE=1 SV=1	BET1	0.844919	1.37929e-05	101.45	S(0.155)LS(0.845)IEIGHEVK	3	1.3913	1									0.919	1.266	0.981	0.942	0.905	0.958
O15164	811	S	Transcription intermediary factor 1-alpha OS=Homo sapiens OX=9606 GN=TRIM24 PE=1 SV=3	TRIM24	0.999919	2.25505e-06	116.7	S(1)PLHVGETR	3	0.058477	3	1.007	1.022	0.999	0.978	0.985	1.007	0.981	0.154081	1.017	0.913	0.992	1.059	1.034	1.006	0.990167	1.11939	1.00706	0.923513	0.952611	1.00099	0.923	0.153819
O15164	654	S	Transcription intermediary factor 1-alpha OS=Homo sapiens OX=9606 GN=TRIM24 PE=1 SV=3	TRIM24	0.999999	0.00331879	69.581	KDTNIDHGQPRPPS(1)NR	4	-2.9611	1	1.081	1.177	1.205	0.807	0.777	0.8	0.688	0.00043887	1.017	0.913	0.992	1.059	1.034	1.006	1.06293	1.28916	1.21472	0.76204	0.751451	0.795229	0.647	0.0019174
O15169	486	S	Axin-1 OS=Homo sapiens OX=9606 GN=AXIN1 PE=1 SV=2	AXIN1	1	0.00641439	68.536	QS(1)PGPGHR	2	2.4642	1	1.067	0.972	0.867	0.967	1.041	1.116	1.075	0.36624
O15173	104	S	Membrane-associated progesterone receptor component 2 OS=Homo sapiens OX=9606 GN=PGRMC2 PE=1 SV=1	PGRMC2	1	0.000791635	99.985	DFS(1)LEQLR	2	1.0367	1	1.191	1.183	1.141	0.713	0.793	0.797	0.655	0.00039681	0.898	0.949	1.002	1.001	1.04	1.015	1.32628	1.24658	1.13872	0.712288	0.7625	0.785222	0.609	0.00072209
O15173	90	S	Membrane-associated progesterone receptor component 2 OS=Homo sapiens OX=9606 GN=PGRMC2 PE=1 SV=1	PGRMC2	0.999389	1.0912e-18	175.33	GLGAGAGAGEES(0.999)PAT(0.001)SLPR	3	1.1998	1	0.978	0.998	1.078	0.91	0.913	1.117	0.963	0.60186	0.898	0.949	1.002	1.001	1.04	1.015	1.08909	1.05163	1.07585	0.909091	0.877885	1.10049	0.898	0.2528
O15173	211	T	Membrane-associated progesterone receptor component 2 OS=Homo sapiens OX=9606 GN=PGRMC2 PE=1 SV=1	PGRMC2	1	5.08173e-27	207.72	LLKPGEEPSEYT(1)DEEDTKDHNK	5	-0.33235	4	0.92	0.878	0.913	1.139	1.164	1.103	1.256	0.00043531	0.898	0.949	1.002	1.001	1.04	1.015	1.0245	0.925184	0.911178	1.13786	1.11923	1.0867	1.169	0.0159774
O15194	33	S	CTD small phosphatase-like protein OS=Homo sapiens OX=9606 GN=CTDSPL PE=1 SV=2	CTDSPL	0.999997	0.00221555	70.889	ASQCNVS(1)LKK	3	-0.18897	1	1.094	1.229	1.188	0.779	0.677	0.859	0.659	0.0055568	0.978	1.11	1.043	0.936	0.989	0.924	1.11861	1.10721	1.13902	0.832265	0.68453	0.929654	0.727	0.068081
O15211	409	S	Ral guanine nucleotide dissociation stimulator-like 2 OS=Homo sapiens OX=9606 GN=RGL2 PE=1 SV=1	RGL2	0.999896	0.000495433	78.814	LQS(1)PLEPHSK	3	-0.64337	1									0.969	0.972	1.044	1.004	1.027	0.995
O15211	13	S	Ral guanine nucleotide dissociation stimulator-like 2 OS=Homo sapiens OX=9606 GN=RGL2 PE=1 SV=1	RGL2	0.849282	0.0265279	45.087	LLLDT(0.15)S(0.849)PPGGVVLSSFR	3	-1.422	1	0.995	1.001	1.03	1.041	1.004	0.932	0.984	0.6408	0.969	0.972	1.044	1.004	1.027	0.995	1.02683	1.02984	0.98659	1.03685	0.977605	0.936683	0.97	0.389
O15211	12	T	Ral guanine nucleotide dissociation stimulator-like 2 OS=Homo sapiens OX=9606 GN=RGL2 PE=1 SV=1	RGL2	0.629444	2.53003e-05	108.25	LLLDT(0.629)S(0.371)PPGGVVLSSFR	2	-1.6107	1									0.969	0.972	1.044	1.004	1.027	0.995
O15226	428	S	NF-kappa-B-repressing factor OS=Homo sapiens OX=9606 GN=NKRF PE=1 SV=2	NKRF	0.696343	0.00573488	63.185	SSQCHT(0.152)GS(0.696)S(0.152)PR	3	-0.12282	1	0.699	0.891	1.129	1.079	0.949	1.391	1.257	0.25732	0.98	0.982	0.978	0.994	1.012	1.001	0.713265	0.907332	1.1544	1.08551	0.937747	1.38961	1.23	0.3032
O15231	152	S	Zinc finger protein 185 OS=Homo sapiens OX=9606 GN=ZNF185 PE=1 SV=3	ZNF185	0.339677	2.96815e-47	248.9	RS(0.34)S(0.34)T(0.077)S(0.139)GDT(0.104)EEEEEEEVVPFSSDEQK	5	0.36608	0									1.022	0.969	1.008	1.005	0.992	0.979
O15231	468	S	Zinc finger protein 185 OS=Homo sapiens OX=9606 GN=ZNF185 PE=1 SV=3	ZNF185	0.51364	1.80279e-08	130.83	RES(0.973)CGS(0.514)S(0.514)VLTDFEGK	3	1.7705	1									1.022	0.969	1.008	1.005	0.992	0.979
O15231	64	S	Zinc finger protein 185 OS=Homo sapiens OX=9606 GN=ZNF185 PE=1 SV=3	ZNF185	0.837468	0.000347036	75.054	AT(0.087)S(0.837)FS(0.071)S(0.005)AGEVPKPRPPSTR	4	-0.26766	1									1.022	0.969	1.008	1.005	0.992	0.979
O15231	465	S	Zinc finger protein 185 OS=Homo sapiens OX=9606 GN=ZNF185 PE=1 SV=3	ZNF185	0.999701	4.7497e-46	279.75	RES(1)CGSSVLTDFEGK	2	-1.287	4	1.065	1.051	1.05	0.935	0.931	0.916	0.879	7.7776e-05	1.022	0.969	1.008	1.005	0.992	0.979	1.04207	1.08462	1.04167	0.930348	0.938508	0.935649	0.885	0.00087556
O15231	531	S	Zinc finger protein 185 OS=Homo sapiens OX=9606 GN=ZNF185 PE=1 SV=3	ZNF185	0.874332	0.0343393	45.158	RES(0.874)CT(0.063)S(0.063)R	2	-1.235	1	1.211	1.296	1.09	0.629	0.699	0.847	0.605	0.0072222	1.022	0.969	1.008	1.005	0.992	0.979	1.18493	1.33746	1.08135	0.625871	0.704637	0.865169	0.609	0.0113593
O15231	469	S	Zinc finger protein 185 OS=Homo sapiens OX=9606 GN=ZNF185 PE=1 SV=3	ZNF185	0.51364	1.80279e-08	130.83	RES(0.973)CGS(0.514)S(0.514)VLTDFEGK	3	1.7705	1									1.022	0.969	1.008	1.005	0.992	0.979
O15231	153	S	Zinc finger protein 185 OS=Homo sapiens OX=9606 GN=ZNF185 PE=1 SV=3	ZNF185	0.339677	2.96815e-47	248.9	RS(0.34)S(0.34)T(0.077)S(0.139)GDT(0.104)EEEEEEEVVPFSSDEQK	5	0.36608	0									1.022	0.969	1.008	1.005	0.992	0.979
O15231	447	T	Zinc finger protein 185 OS=Homo sapiens OX=9606 GN=ZNF185 PE=1 SV=3	ZNF185	0.855976	4.54675e-26	203.74	GGQGDPAVPAQQPADPS(0.144)T(0.856)PER	2	0.70894	3	0.92	0.987	0.97	1.088	1.11	0.978	1.104	0.093503	1.022	0.969	1.008	1.005	0.992	0.979	0.900196	1.01858	0.962302	1.08259	1.11895	0.998979	1.111	0.098495
O15231	453	S	Zinc finger protein 185 OS=Homo sapiens OX=9606 GN=ZNF185 PE=1 SV=3	ZNF185	0.976147	3.64928e-08	140.78	QS(0.02)S(0.976)PS(0.003)GSEQLVR	2	-1.1398	3	0.979	1.034	1.05	0.945	1.005	0.972	0.954	0.16516	1.022	0.969	1.008	1.005	0.992	0.979	0.957926	1.06708	1.04167	0.940299	1.0131	0.99285	0.961	0.37468
O15234	363	S	Protein CASC3 OS=Homo sapiens OX=9606 GN=CASC3 PE=1 SV=2	CASC3	0.763254	9.77612e-07	114.71	RLEQT(0.062)S(0.175)VRDPS(0.763)PEADAPVLGSPEK	4	0.45413	1									0.949	1.027	0.935	0.943	1.156	1.014
O15234	265	S	Protein CASC3 OS=Homo sapiens OX=9606 GN=CASC3 PE=1 SV=2	CASC3	0.845014	0.0165767	59.153	Y(0.155)GS(0.845)PPQR	2	0.57942	1	1.091	0.96	0.909	1.112	0.973	0.978	1.035	0.63902	0.949	1.027	0.935	0.943	1.156	1.014	1.14963	0.934761	0.972193	1.17922	0.841696	0.964497	0.977	0.81512
O15234	443	T	Protein CASC3 OS=Homo sapiens OX=9606 GN=CASC3 PE=1 SV=2	CASC3	0.746189	0.00862649	50.627	LAEEVPPPPEGLIPAPPVPET(0.11)T(0.11)PT(0.746)PPT(0.034)K	5	0.16154	1									0.949	1.027	0.935	0.943	1.156	1.014
O15234	148	S	Protein CASC3 OS=Homo sapiens OX=9606 GN=CASC3 PE=1 SV=2	CASC3	0.997221	5.89042e-31	247.58	QS(0.997)GDGQES(0.002)TEPVENK	2	0.49305	1	0.947	0.977	0.953	1.016	1.064	1.094	1.103	0.0142443	0.949	1.027	0.935	0.943	1.156	1.014	0.997893	0.951315	1.01925	1.07741	0.920415	1.0789	1.036	0.5853
O15258	95	S	Protein RER1 OS=Homo sapiens OX=9606 GN=RER1 PE=1 SV=1	RER1	0.999947	1.44122e-34	244.51	VDPSLMEDS(1)DDGPSLPTK	4	0.01522	4	0.958	0.952	0.978	1.077	1.064	1.023	1.096	0.0065239	0.881	0.992	0.978	1.058	1.076	1.097	1.0874	0.959677	1	1.01796	0.988848	0.932543	0.965	0.47576
O15344	92	S	E3 ubiquitin-protein ligase Midline-1 OS=Homo sapiens OX=9606 GN=MID1 PE=1 SV=1	MID1	0.728501	0.0513937	40.097	AS(0.271)VS(0.729)GPNS(0.881)PS(0.09)ET(0.03)RR	3	0.039135	1									0.962	0.957	1.001	1.042	1.003	1.071
O15344	96	S	E3 ubiquitin-protein ligase Midline-1 OS=Homo sapiens OX=9606 GN=MID1 PE=1 SV=1	MID1	0.880965	3.81337e-06	114.28	AS(0.271)VS(0.729)GPNS(0.881)PS(0.09)ET(0.03)RR	3	0.039135	2	0.996	1.103	0.941	1.052	1.047	0.847	0.969	0.70868	0.962	0.957	1.001	1.042	1.003	1.071	1.03534	1.15256	0.94006	1.0096	1.04387	0.79085	0.909	0.40088
O15355	527	S	Protein phosphatase 1G OS=Homo sapiens OX=9606 GN=PPM1G PE=1 SV=1	PPM1G	0.498634	5.32327e-13	163.72	KLEEVLS(0.499)T(0.501)EGAEENGNSDK	3	1.0548	0									0.98	1.005	0.988	1.015	1.028	1.059
O15355	528	T	Protein phosphatase 1G OS=Homo sapiens OX=9606 GN=PPM1G PE=1 SV=1	PPM1G	0.868156	5.32327e-13	163.72	KLEEVLS(0.132)T(0.868)EGAEENGNSDK	4	0.081058	2	1.035	1.062	1.044	0.905	0.912	0.998	0.896	0.02674	0.98	1.005	0.988	1.015	1.028	1.059	1.05612	1.05672	1.05668	0.891626	0.88716	0.942398	0.859	0.0156437
O15371	161	S	Eukaryotic translation initiation factor 3 subunit D OS=Homo sapiens OX=9606 GN=EIF3D PE=1 SV=1	EIF3D	0.731788	0.00320607	93.178	DS(0.268)S(0.732)VEVR	2	-0.081643	1	0.944	0.918	0.915	1.084	1.063	1.165	1.193	0.0040395	0.997	1.008	1.033	0.98	0.98	0.984	0.946841	0.910714	0.88577	1.10612	1.08469	1.18394	1.23	0.0032426
O15372	183	S	Eukaryotic translation initiation factor 3 subunit H OS=Homo sapiens OX=9606 GN=EIF3H PE=1 SV=1	EIF3H	1	0.00470946	67.136	EKDFS(1)PEALKK	3	0.34074	4	1.053	1.049	1.024	0.951	0.936	0.947	0.907	0.00059827	0.973	0.929	0.962	1.034	1.079	1.038	1.08222	1.12917	1.06445	0.919729	0.86747	0.912331	0.824	0.00158388
O15379	424	S	Histone deacetylase 3 OS=Homo sapiens OX=9606 GN=HDAC3 PE=1 SV=2	HDAC3	1	9.00015e-11	132.67	GPEENYSRPEAPNEFYDGDHDNDKES(1)DVEI	4	-0.22839	1	0.937	1.031	0.832	1.085	1.16	1.023	1.167	0.094178	0.863	1.157	0.676	1.178	1.012	1.173	1.08575	0.891098	1.23077	0.921053	1.14625	0.872123	0.916	0.5328
O15400	125	S	Syntaxin-7 OS=Homo sapiens OX=9606 GN=STX7 PE=1 SV=4	STX7	0.502676	0.000278632	90.475	AS(0.503)S(0.503)RVS(0.953)GS(0.042)FPEDSSK	3	-0.70283	1	1.22	1.207	1.186	0.654	0.77	0.744	0.6	0.00052178	1.002	1.01	1.003	0.941	0.969	1.03	1.21756	1.19505	1.18245	0.695005	0.794634	0.72233	0.615	0.00027986
O15400	129	S	Syntaxin-7 OS=Homo sapiens OX=9606 GN=STX7 PE=1 SV=4	STX7	0.952725	0.000257144	90.475	AS(0.503)S(0.503)RVS(0.953)GS(0.042)FPEDSSK	3	-0.70283	3	1.128	1.146	1.081	0.816	0.827	0.877	0.751	0.00052398	1.002	1.01	1.003	0.941	0.969	1.03	1.12575	1.13465	1.07777	0.867163	0.853457	0.851456	0.771	0.000102838
O15400	126	S	Syntaxin-7 OS=Homo sapiens OX=9606 GN=STX7 PE=1 SV=4	STX7	0.502676	0.000278632	90.475	AS(0.503)S(0.503)RVS(0.953)GS(0.042)FPEDSSK	3	-0.70283	1	1.22	1.207	1.186	0.654	0.77	0.744	0.6	0.00052178	1.002	1.01	1.003	0.941	0.969	1.03	1.21756	1.19505	1.18245	0.695005	0.794634	0.72233	0.615	0.00027986
O15400	79	T	Syntaxin-7 OS=Homo sapiens OX=9606 GN=STX7 PE=1 SV=4	STX7	0.972234	3.44681e-08	138.68	EFGSLPT(0.007)T(0.972)PS(0.021)EQR	2	-0.54374	2	1.045	1.03	0.996	1.006	0.911	0.993	0.948	0.18578	1.002	1.01	1.003	0.941	0.969	1.03	1.04291	1.0198	0.993021	1.06908	0.940144	0.964078	0.973	0.5299
O15417	2033	S	Trinucleotide repeat-containing gene 18 protein OS=Homo sapiens OX=9606 GN=TNRC18 PE=1 SV=3	TNRC18	1	0.0188139	56.659	GGPLS(1)PR	2	-0.58313	1	1.023	0.941	0.959	0.994	1.119	0.998	1.064	0.25548
O15417	999	S	Trinucleotide repeat-containing gene 18 protein OS=Homo sapiens OX=9606 GN=TNRC18 PE=1 SV=3	TNRC18	1	0.00487227	66.772	AVS(1)PPPS(1)PRAS(1)PVAALK	3	1.2198	1
O15417	1359	S	Trinucleotide repeat-containing gene 18 protein OS=Homo sapiens OX=9606 GN=TNRC18 PE=1 SV=3	TNRC18	1	6.46814e-09	140.28	PLPS(1)PGAAGAQALEK	3	-0.77513	1
O15417	991	S	Trinucleotide repeat-containing gene 18 protein OS=Homo sapiens OX=9606 GN=TNRC18 PE=1 SV=3	TNRC18	1	0.00487227	66.772	AVS(1)PPPS(1)PRAS(1)PVAALK	3	1.2198	1
O15417	1857	S	Trinucleotide repeat-containing gene 18 protein OS=Homo sapiens OX=9606 GN=TNRC18 PE=1 SV=3	TNRC18	1	8.41332e-19	173.37	ALS(1)PGLEESGLGLLAR	3	-1.1306	2	0.932	1.018	0.913	1.093	1.064	1.033	1.114	0.042644
O15417	1127	S	Trinucleotide repeat-containing gene 18 protein OS=Homo sapiens OX=9606 GN=TNRC18 PE=1 SV=3	TNRC18	1	1.98088e-08	130.3	LALS(1)PEDKPIRLS(0.974)PS(0.026)K	4	-0.73334	1	0.931	0.926	0.901	1.071	1.051	1.217	1.211	0.0160009
O15417	995	S	Trinucleotide repeat-containing gene 18 protein OS=Homo sapiens OX=9606 GN=TNRC18 PE=1 SV=3	TNRC18	1	0.00487227	66.772	AVS(1)PPPS(1)PRAS(1)PVAALK	3	1.2198	1
O15417	1136	S	Trinucleotide repeat-containing gene 18 protein OS=Homo sapiens OX=9606 GN=TNRC18 PE=1 SV=3	TNRC18	0.973966	1.98088e-08	130.3	LALS(1)PEDKPIRLS(0.974)PS(0.026)K	4	-0.73334	1	0.931	0.926	0.901	1.071	1.051	1.217	1.211	0.0160009
O15417	2146	T	Trinucleotide repeat-containing gene 18 protein OS=Homo sapiens OX=9606 GN=TNRC18 PE=1 SV=3	TNRC18	1	0.0512765	42.947	GGAVERPLT(1)PAPR	2	-0.11759	1
O15417	2470	T	Trinucleotide repeat-containing gene 18 protein OS=Homo sapiens OX=9606 GN=TNRC18 PE=1 SV=3	TNRC18	0.898611	0.000597239	78.705	LDHEGVT(0.899)S(0.101)PK	3	-0.19258	1	0.902	0.896	0.886	1.188	1.183	1.067	1.281	0.020143
O15427	464	S	Monocarboxylate transporter 4 OS=Homo sapiens OX=9606 GN=SLC16A3 PE=1 SV=1	SLC16A3	0.928671	2.50869e-10	150.78	NGEVVHTPET(0.071)S(0.929)V	2	-0.65083	4	0.984	0.981	0.949	1.025	1.04	1.059	1.072	0.0096162	0.979	0.989	0.946	1.031	1.091	1.014	1.00511	0.991911	1.00317	0.99418	0.953254	1.04438	0.997	0.90834
O15427	436	S	Monocarboxylate transporter 4 OS=Homo sapiens OX=9606 GN=SLC16A3 PE=1 SV=1	SLC16A3	1	3.31045e-06	113.14	LHKPPADS(1)GVDLR	3	-0.064373	3	0.929	0.879	0.942	1.097	1.121	1.136	1.22	0.00106094	0.979	0.989	0.946	1.031	1.091	1.014	0.948927	0.888777	0.995772	1.06402	1.0275	1.12032	1.134	0.038538
O15427	463	T	Monocarboxylate transporter 4 OS=Homo sapiens OX=9606 GN=SLC16A3 PE=1 SV=1	SLC16A3	0.852455	0.0163902	54.103	NGEVVHT(0.998)PET(0.852)S(0.149)V	2	-2.0188	2	1.068	0.957	1.314	0.85	0.863	0.857	0.77	0.112818	0.979	0.989	0.946	1.031	1.091	1.014	1.09091	0.967644	1.38901	0.824442	0.791017	0.845168	0.714	0.039219
O15427	460	T	Monocarboxylate transporter 4 OS=Homo sapiens OX=9606 GN=SLC16A3 PE=1 SV=1	SLC16A3	0.998403	0.0163902	54.103	NGEVVHT(0.998)PET(0.852)S(0.149)V	2	-2.0188	1									0.979	0.989	0.946	1.031	1.091	1.014
O15438	911	S	Canalicular multispecific organic anion transporter 2 OS=Homo sapiens OX=9606 GN=ABCC3 PE=1 SV=3	ABCC3	0.869141	0.0117206	61.437	QLS(0.013)ALS(0.869)S(0.118)DGEGQGRPVPR	3	0.053997	1
O15439	664	S	Multidrug resistance-associated protein 4 OS=Homo sapiens OX=9606 GN=ABCC4 PE=1 SV=3	ABCC4	0.854485	0.000190946	88.627	TFSESSVWS(0.019)QQS(0.854)S(0.716)RPS(0.411)LK	4	-0.60312	1									0.887	1.015	0.994	0.943	1.145	1.028
O15439	646	T	Multidrug resistance-associated protein 4 OS=Homo sapiens OX=9606 GN=ABCC4 PE=1 SV=3	ABCC4	0.999532	4.99395e-33	223.48	DNEESEQPPVPGT(1)PTLR	2	0.35972	4	1.042	1.024	1.017	0.968	0.967	0.959	0.939	0.00126279	0.887	1.015	0.994	0.943	1.145	1.028	1.17475	1.00887	1.02314	1.02651	0.844541	0.932879	0.874	0.143682
O15439	404	S	Multidrug resistance-associated protein 4 OS=Homo sapiens OX=9606 GN=ABCC4 PE=1 SV=3	ABCC4	1	0.0117889	59.198	QLPS(1)DGKK	3	0.28622	1	0.895	0.888	0.905	1.151	1.149	1.134	1.278	2.2688e-06	0.887	1.015	0.994	0.943	1.145	1.028	1.00902	0.874877	0.910463	1.22057	1.00349	1.10311	1.191	0.070599
O15439	665	S	Multidrug resistance-associated protein 4 OS=Homo sapiens OX=9606 GN=ABCC4 PE=1 SV=3	ABCC4	0.715896	0.000190946	88.627	TFSESSVWS(0.019)QQS(0.854)S(0.716)RPS(0.411)LK	4	-0.60312	1									0.887	1.015	0.994	0.943	1.145	1.028
O15446	25	S	DNA-directed RNA polymerase I subunit RPA34 OS=Homo sapiens OX=9606 GN=CD3EAP PE=1 SV=1	CD3EAP	0.823131	0.000301023	78.451	FSCPPNFT(0.004)AKPPAS(0.823)ES(0.173)PR	4	-1.0009	1									1.071	1.061	0.971	0.9	0.897	1.041
O15446	27	S	DNA-directed RNA polymerase I subunit RPA34 OS=Homo sapiens OX=9606 GN=CD3EAP PE=1 SV=1	CD3EAP	0.989755	2.51996e-06	118.15	FSCPPNFTAKPPAS(0.01)ES(0.99)PR	3	-0.00047096	1	1.047	1.013	1.008	0.959	0.985	0.969	0.949	0.022036	1.071	1.061	0.971	0.9	0.897	1.041	0.977591	0.95476	1.03811	1.06556	1.0981	0.930836	1.042	0.52874
O15446	285	S	DNA-directed RNA polymerase I subunit RPA34 OS=Homo sapiens OX=9606 GN=CD3EAP PE=1 SV=1	CD3EAP	0.9793	5.32742e-09	140.41	QEQINTEPLEDTVLS(0.979)PT(0.021)K	3	0.86051	2	0.995	1.02	1	1.005	0.987	0.997	0.991	0.40152	1.071	1.061	0.971	0.9	0.897	1.041	0.929038	0.961357	1.02987	1.11667	1.10033	0.957733	1.087	0.22664
O15511	77	S	Actin-related protein 2/3 complex subunit 5 OS=Homo sapiens OX=9606 GN=ARPC5 PE=1 SV=3	ARPC5	1	0.0172222	58.433	AGS(1)IVLK	2	-1.0814	1									1.051	1.022	1.1	0.885	0.918	1.003
O15516	461	T	Circadian locomoter output cycles protein kaput OS=Homo sapiens OX=9606 GN=CLOCK PE=1 SV=1	CLOCK	0.840787	0.000402126	85.554	IPTDTS(0.159)T(0.841)PPR	3	0.28929	1	0.935	1.066	1.13	0.947	0.972	0.92	0.907	0.177881
O15550	769	S	Lysine-specific demethylase 6A OS=Homo sapiens OX=9606 GN=KDM6A PE=1 SV=2	KDM6A	0.937229	7.75e-06	99.11	S(0.937)PGLLS(0.052)S(0.011)DNPQLSALLMGK	3	0.22693	1	1.078	1.086	1.109	0.829	0.941	0.864	0.805	0.0046443
O43149	1518	S	Zinc finger ZZ-type and EF-hand domain-containing protein 1 OS=Homo sapiens OX=9606 GN=ZZEF1 PE=1 SV=6	ZZEF1	0.858544	2.02438e-28	202.9	LPSSSGLPAADVSPAT(0.001)AEEPLS(0.859)PS(0.095)T(0.033)PT(0.012)R	5	0.012768	3	1.001	1.066	0.936	0.983	1.003	1.01	0.998	0.98066	0.954	1.017	1.121	0.991	1.071	0.832	1.04927	1.04818	0.834969	0.991927	0.936508	1.21394	1.072	0.5653
O43149	2444	S	Zinc finger ZZ-type and EF-hand domain-containing protein 1 OS=Homo sapiens OX=9606 GN=ZZEF1 PE=1 SV=6	ZZEF1	0.863306	3.85323e-09	139.28	GDREEEVERPVS(0.137)S(0.863)PGDPEQK	4	1.7984	1	1.065	1.064	0.959	0.961	0.954	0.967	0.933	0.192176	0.954	1.017	1.121	0.991	1.071	0.832	1.11635	1.04621	0.855486	0.969728	0.890756	1.16226	1.002	0.98934
O43149	2443	S	Zinc finger ZZ-type and EF-hand domain-containing protein 1 OS=Homo sapiens OX=9606 GN=ZZEF1 PE=1 SV=6	ZZEF1	0.599463	7.74771e-09	130.15	GDREEEVERPVS(0.599)S(0.401)PGDPEQK	3	-0.68503	1	1.076	0.858	0.95	1.036	1.006	1.129	1.1	0.25644	0.954	1.017	1.121	0.991	1.071	0.832	1.12788	0.843658	0.847458	1.04541	0.939309	1.35697	1.185	0.31388
O43150	701	S	Arf-GAP with SH3 domain, ANK repeat and PH domain-containing protein 2 OS=Homo sapiens OX=9606 GN=ASAP2 PE=1 SV=3	ASAP2	1	3.98841e-61	314.29	LLHEDLDES(1)DDDMDEK	3	-2.2567	5	1.018	0.971	0.992	0.999	1.028	1.007	1.018	0.33262
O43159	104	S	Ribosomal RNA-processing protein 8 OS=Homo sapiens OX=9606 GN=RRP8 PE=1 SV=2	RRP8	1	7.89836e-23	210.98	QGPPCS(1)DS(1)EEEVER	3	-0.016612	2	0.885	0.936	0.966	1.106	1.113	1.084	1.185	0.0031398	0.923	1.05	0.997	0.913	1.018	1.118	0.95883	0.891429	0.968907	1.21139	1.09332	0.969589	1.161	0.103116
O43159	64	S	Ribosomal RNA-processing protein 8 OS=Homo sapiens OX=9606 GN=RRP8 PE=1 SV=2	RRP8	1	1.92533e-20	183.93	ALEAASLSQHPPSLCIS(1)DS(1)EEEEEER	4	0.27872	1	1.055	1.064	0.966	1.015	0.922	0.952	0.936	0.192716	0.923	1.05	0.997	0.913	1.018	1.118	1.14301	1.01333	0.968907	1.11172	0.905697	0.851521	0.918	0.39608
O43159	106	S	Ribosomal RNA-processing protein 8 OS=Homo sapiens OX=9606 GN=RRP8 PE=1 SV=2	RRP8	1	7.89836e-23	210.98	QGPPCS(1)DS(1)EEEVER	3	-0.016612	2	0.885	0.936	0.966	1.106	1.113	1.084	1.185	0.0031398	0.923	1.05	0.997	0.913	1.018	1.118	0.95883	0.891429	0.968907	1.21139	1.09332	0.969589	1.161	0.103116
O43159	62	S	Ribosomal RNA-processing protein 8 OS=Homo sapiens OX=9606 GN=RRP8 PE=1 SV=2	RRP8	0.999924	1.92533e-20	183.93	ALEAASLSQHPPSLCIS(1)DS(1)EEEEEER	4	0.27872	1	1.055	1.064	0.966	1.015	0.922	0.952	0.936	0.192716	0.923	1.05	0.997	0.913	1.018	1.118	1.14301	1.01333	0.968907	1.11172	0.905697	0.851521	0.918	0.39608
O43159	176	S	Ribosomal RNA-processing protein 8 OS=Homo sapiens OX=9606 GN=RRP8 PE=1 SV=2	RRP8	0.819097	0.0056782	68.23	QS(0.001)PGS(0.028)T(0.151)S(0.819)PKPPHT(0.001)LSR	3	1.1716	1									0.923	1.05	0.997	0.913	1.018	1.118
O43159	223	S	Ribosomal RNA-processing protein 8 OS=Homo sapiens OX=9606 GN=RRP8 PE=1 SV=2	RRP8	0.999689	0.00132399	90.149	TEVS(1)PVPR	2	-0.31893	2	0.957	0.952	0.934	1.112	1.029	1.085	1.135	0.0063609	0.923	1.05	0.997	0.913	1.018	1.118	1.03684	0.906667	0.93681	1.21796	1.01081	0.970483	1.111	0.27642
O43164	308	S	E3 ubiquitin-protein ligase Praja-2 OS=Homo sapiens OX=9606 GN=PJA2 PE=1 SV=4	PJA2	0.5	0.00818244	64.52	NHGS(0.5)S(0.5)PEQVVRPK	3	0.14789	1	0.949	0.794	0.996	1.136	1.134	1.107	1.233	0.091118
O43164	309	S	E3 ubiquitin-protein ligase Praja-2 OS=Homo sapiens OX=9606 GN=PJA2 PE=1 SV=4	PJA2	0.95409	1.67525e-06	115.68	NHGS(0.046)S(0.954)PEQVVRPK	4	-0.27242	2	0.939	0.859	0.98	1.096	1.125	1.099	1.195	0.0106036
O43166	1255	S	Signal-induced proliferation-associated 1-like protein 1 OS=Homo sapiens OX=9606 GN=SIPA1L1 PE=1 SV=4	SIPA1L1	0.955482	5.80484e-06	105.58	VLPAFRES(0.955)PS(0.045)GR	3	-1.0479	1	1.227	1.032	0.949	0.924	0.95	0.84	0.846	0.125717	0.978	1.023	1.029	0.963	0.958	1.008	1.2546	1.0088	0.922255	0.959502	0.991649	0.833333	0.874	0.29008
O43166	1565	S	Signal-induced proliferation-associated 1-like protein 1 OS=Homo sapiens OX=9606 GN=SIPA1L1 PE=1 SV=4	SIPA1L1	0.537234	0.0152716	49.528	FHALS(0.154)S(0.537)PQS(0.308)PFPSTPTSR	4	0.47832	1									0.978	1.023	1.029	0.963	0.958	1.008
O43166	208	S	Signal-induced proliferation-associated 1-like protein 1 OS=Homo sapiens OX=9606 GN=SIPA1L1 PE=1 SV=4	SIPA1L1	0.951835	0.000924978	74.475	EYGS(0.952)T(0.029)S(0.015)S(0.004)IDK	2	0.61107	2	1	0.974	0.973	1.023	1.097	0.959	1.045	0.3473	0.978	1.023	1.029	0.963	0.958	1.008	1.02249	0.952102	0.945578	1.06231	1.14509	0.951389	1.082	0.26792
O43166	1508	S	Signal-induced proliferation-associated 1-like protein 1 OS=Homo sapiens OX=9606 GN=SIPA1L1 PE=1 SV=4	SIPA1L1	1	4.67054e-08	132.25	HQS(1)DGNEIAHTR	3	-0.47736	2	1.178	1.093	1.093	0.813	0.823	0.874	0.746	0.00094329	0.978	1.023	1.029	0.963	0.958	1.008	1.2045	1.06843	1.0622	0.844237	0.859081	0.867063	0.771	0.0034354
O43166	1734	S	Signal-induced proliferation-associated 1-like protein 1 OS=Homo sapiens OX=9606 GN=SIPA1L1 PE=1 SV=4	SIPA1L1	0.952117	0.000214114	106.26	DS(0.047)S(0.952)PT(0.001)LASK	2	-0.3664	1	0.918	0.914	0.869	1.125	1.07	1.219	1.264	0.0050844	0.978	1.023	1.029	0.963	0.958	1.008	0.93865	0.893451	0.844509	1.16822	1.11691	1.20933	1.306	0.0022154
O43166	1270	S	Signal-induced proliferation-associated 1-like protein 1 OS=Homo sapiens OX=9606 GN=SIPA1L1 PE=1 SV=4	SIPA1L1	1	0.00104775	71.781	QDPVVHLS(1)PNK	3	-0.089661	1									0.978	1.023	1.029	0.963	0.958	1.008
O43166	174	S	Signal-induced proliferation-associated 1-like protein 1 OS=Homo sapiens OX=9606 GN=SIPA1L1 PE=1 SV=4	SIPA1L1	0.625062	3.01569e-27	202.62	S(0.625)NS(0.375)DITISELDVDSFDECISPTYK	3	-1.3862	1	0.953	1.027	1.019	0.989	0.992	1.032	1.005	0.86338	0.978	1.023	1.029	0.963	0.958	1.008	0.974438	1.00391	0.990282	1.027	1.03549	1.02381	1.04	0.0136043
O43166	162	S	Signal-induced proliferation-associated 1-like protein 1 OS=Homo sapiens OX=9606 GN=SIPA1L1 PE=1 SV=4	SIPA1L1	0.958312	1.2291e-07	124.16	FLMPEAYPS(0.042)S(0.958)PR	2	-0.3965	1	1.112	1.153	1.131	0.845	0.815	0.807	0.726	5.62e-05	0.978	1.023	1.029	0.963	0.958	1.008	1.13701	1.12708	1.09913	0.877466	0.850731	0.800595	0.752	0.00057878
O43166	1181	S	Signal-induced proliferation-associated 1-like protein 1 OS=Homo sapiens OX=9606 GN=SIPA1L1 PE=1 SV=4	SIPA1L1	0.999997	0.000639776	98.898	RS(1)PASIDR	3	0.3295	2	1.088	1.022	0.94	0.978	1.012	0.941	0.961	0.4617	0.978	1.023	1.029	0.963	0.958	1.008	1.11247	0.999022	0.913508	1.01558	1.05637	0.933532	0.994	0.94966
O43166	1632	S	Signal-induced proliferation-associated 1-like protein 1 OS=Homo sapiens OX=9606 GN=SIPA1L1 PE=1 SV=4	SIPA1L1	0.997638	0.000935066	80.555	RPS(0.998)YT(0.002)LGMK	3	0.24535	1									0.978	1.023	1.029	0.963	0.958	1.008
O43166	1549	S	Signal-induced proliferation-associated 1-like protein 1 OS=Homo sapiens OX=9606 GN=SIPA1L1 PE=1 SV=4	SIPA1L1	0.981378	1.15232e-12	167.41	LIDLES(0.981)PT(0.019)PESQK	4	-1.0895	3	1.17	0.909	1.038	0.961	0.881	1.013	0.916	0.37052	0.978	1.023	1.029	0.963	0.958	1.008	1.19632	0.888563	1.00875	0.997923	0.919624	1.00496	0.945	0.6093
O43166	1528	S	Signal-induced proliferation-associated 1-like protein 1 OS=Homo sapiens OX=9606 GN=SIPA1L1 PE=1 SV=4	SIPA1L1	1	0.00683985	61.649	DLRAS(1)PK	3	-0.4477	2	1.074	0.992	1.054	0.991	0.899	0.96	0.913	0.072123	0.978	1.023	1.029	0.963	0.958	1.008	1.09816	0.969697	1.0243	1.02908	0.938413	0.952381	0.944	0.28388
O43166	1585	S	Signal-induced proliferation-associated 1-like protein 1 OS=Homo sapiens OX=9606 GN=SIPA1L1 PE=1 SV=4	SIPA1L1	0.998759	1.05431e-10	148.18	T(0.001)LS(0.999)DESIYNSQR	2	-0.033885	3	1.014	0.987	0.986	1.005	1.003	1.017	1.013	0.27836	0.978	1.023	1.029	0.963	0.958	1.008	1.03681	0.964809	0.958212	1.04361	1.04697	1.00893	1.047	0.169537
O43166	1433	S	Signal-induced proliferation-associated 1-like protein 1 OS=Homo sapiens OX=9606 GN=SIPA1L1 PE=1 SV=4	SIPA1L1	0.994622	2.81643e-06	116.58	HS(1)AS(0.995)PVVFT(0.004)S(0.001)AR	2	-3.2726	3	1.003	0.996	0.984	1.026	0.996	1.01	1.016	0.187416	0.978	1.023	1.029	0.963	0.958	1.008	1.02556	0.973607	0.956268	1.06542	1.03967	1.00198	1.051	0.14264
O43166	1431	S	Signal-induced proliferation-associated 1-like protein 1 OS=Homo sapiens OX=9606 GN=SIPA1L1 PE=1 SV=4	SIPA1L1	0.999977	0.0108119	61.477	HS(1)AS(0.995)PVVFT(0.004)S(0.001)AR	2	-3.2726	1									0.978	1.023	1.029	0.963	0.958	1.008
O43166	311	S	Signal-induced proliferation-associated 1-like protein 1 OS=Homo sapiens OX=9606 GN=SIPA1L1 PE=1 SV=4	SIPA1L1	0.775932	0.00601206	67.396	GEELGKS(0.224)S(0.776)DLEDNR	3	-1.3004	1	1.105	0.963	1.08	0.908	0.973	0.927	0.892	0.075063	0.978	1.023	1.029	0.963	0.958	1.008	1.12986	0.941349	1.04956	0.942887	1.01566	0.919643	0.922	0.26374
O43187	144	S	Interleukin-1 receptor-associated kinase-like 2 OS=Homo sapiens OX=9606 GN=IRAK2 PE=1 SV=2	IRAK2	0.711173	0.000440593	84.403	MATFPGPGS(0.289)S(0.711)PAR	2	0.43767	1
O43189	522	S	PHD finger protein 1 OS=Homo sapiens OX=9606 GN=PHF1 PE=1 SV=3	PHF1	0.766966	0.0119265	61.067	S(0.099)LS(0.767)PGT(0.134)GGGVR	2	-1.0957	1	1.004	1.02	1.027	0.905	0.971	1.061	0.963	0.4788	1.024	0.941	1.051	0.961	0.999	1.007	0.980469	1.08395	0.977165	0.941727	0.971972	1.05362	0.976	0.63222
O43189	515	S	PHD finger protein 1 OS=Homo sapiens OX=9606 GN=PHF1 PE=1 SV=3	PHF1	0.999058	0.00118191	80.834	S(0.001)APPS(0.999)PLCR	3	-0.11415	2	0.975	0.944	1.074	0.937	0.972	1.116	1.011	0.89474	1.024	0.941	1.051	0.961	0.999	1.007	0.952148	1.00319	1.02188	0.975026	0.972973	1.10824	1.027	0.6329
O43194	256	S	G-protein coupled receptor 39 OS=Homo sapiens OX=9606 GN=GPR39 PE=1 SV=1	GPR39	0.998714	0.000603294	73.593	GS(0.999)LAGGT(0.001)RPPQLR	3	-0.28608	1	1.337	1.061	1.412	0.593	0.654	0.677	0.505	0.002141
O43194	396	S	G-protein coupled receptor 39 OS=Homo sapiens OX=9606 GN=GPR39 PE=1 SV=1	GPR39	1	0.000497619	77.696	PLLFAS(1)R	2	0.055131	2	1.294	1.183	1.296	0.672	0.678	0.611	0.52	0.000124513
O43237	194	S	Cytoplasmic dynein 1 light intermediate chain 2 OS=Homo sapiens OX=9606 GN=DYNC1LI2 PE=1 SV=1	DYNC1LI2	1	3.48067e-74	323.31	DFQDYMEPEEGCQGS(1)PQRR	3	-1.6948	3	0.984	0.989	0.978	1.018	1.008	1.051	1.043	0.032859	0.989	1.035	0.992	1.009	0.986	1.021	0.994944	0.955556	0.985887	1.00892	1.02231	1.02938	1.042	0.037619
O43237	407	S	Cytoplasmic dynein 1 light intermediate chain 2 OS=Homo sapiens OX=9606 GN=DYNC1LI2 PE=1 SV=1	DYNC1LI2	0.960386	1.12402e-05	103.66	GGPASVPS(0.002)S(0.037)S(0.96)PGT(0.001)SVK	3	0.71757	1	1.044	1.158	1.005	0.926	0.864	0.93	0.848	0.028216	0.989	1.035	0.992	1.009	0.986	1.021	1.05561	1.11884	1.0131	0.91774	0.876268	0.910872	0.849	0.0070574
O43290	448	S	U4/U6.U5 tri-snRNP-associated protein 1 OS=Homo sapiens OX=9606 GN=SART1 PE=1 SV=1	SART1	1	5.50205e-19	178.85	VS(1)EVEEEKEPVPQPLPSDDTR	3	2.4935	4	0.995	1.057	1.021	0.998	0.975	0.937	0.947	0.098415	1.036	1.007	0.992	0.968	0.981	0.989	0.960425	1.04965	1.02923	1.03099	0.993884	0.947422	0.978	0.57532
O43290	598	S	U4/U6.U5 tri-snRNP-associated protein 1 OS=Homo sapiens OX=9606 GN=SART1 PE=1 SV=1	SART1	0.967109	1.41445e-09	139.85	SANGGS(0.033)ES(0.967)DGEENIGWSTVNLDEEK	4	2.3098	1	1.025	0.992	0.939	1.002	1.027	1.033	1.036	0.25878	1.036	1.007	0.992	0.968	0.981	0.989	0.989382	0.985104	0.946573	1.03512	1.04689	1.04449	1.07	0.0092967
O43290	474	S	U4/U6.U5 tri-snRNP-associated protein 1 OS=Homo sapiens OX=9606 GN=SART1 PE=1 SV=1	SART1	1	0.0583868	50.828	VENMDIS(1)DEEEGGAPPPGS(1)PQVLEEDEAELELQK	5	2.1289	1	0.992	0.881	0.966	1.129	1.049	1.058	1.14	0.037082	1.036	1.007	0.992	0.968	0.981	0.989	0.957529	0.874876	0.97379	1.16632	1.06932	1.06977	1.178	0.020417
O43290	486	S	U4/U6.U5 tri-snRNP-associated protein 1 OS=Homo sapiens OX=9606 GN=SART1 PE=1 SV=1	SART1	1	0.0583868	50.828	VENMDIS(1)DEEEGGAPPPGS(1)PQVLEEDEAELELQK	5	2.1289	1	0.992	0.881	0.966	1.129	1.049	1.058	1.14	0.037082	1.036	1.007	0.992	0.968	0.981	0.989	0.957529	0.874876	0.97379	1.16632	1.06932	1.06977	1.178	0.020417
O43290	111	S	U4/U6.U5 tri-snRNP-associated protein 1 OS=Homo sapiens OX=9606 GN=SART1 PE=1 SV=1	SART1	0.474825	1.60957e-05	97.765	T(0.35)S(0.475)S(0.173)GDAS(0.001)SLSIEETNK	3	-2.0467	0									1.036	1.007	0.992	0.968	0.981	0.989
O43291	237	S	Kunitz-type protease inhibitor 2 OS=Homo sapiens OX=9606 GN=SPINT2 PE=1 SV=2	SPINT2	0.967265	6.22385e-09	137.61	T(0.003)VWS(0.967)S(0.03)GDDKEQLVK	3	0.42446	1									0.851	1.017	0.885	1.109	1.135	1.063
O43291	238	S	Kunitz-type protease inhibitor 2 OS=Homo sapiens OX=9606 GN=SPINT2 PE=1 SV=2	SPINT2	0.706092	8.57735e-09	127.29	T(0.006)VWS(0.288)S(0.706)GDDKEQLVK	4	0.44275	1	0.858	0.811	0.856	1.258	1.253	1.146	1.448	0.00048164	0.851	1.017	0.885	1.109	1.135	1.063	1.00823	0.797443	0.967232	1.13436	1.10396	1.07808	1.196	0.067235
O43294	137	S	Transforming growth factor beta-1-induced transcript 1 protein OS=Homo sapiens OX=9606 GN=TGFB1I1 PE=1 SV=2	TGFB1I1	0.999324	5.54192e-09	141.6	KRPS(0.999)LPS(0.313)S(0.414)PS(0.275)PGLPK	5	-1.1922	6	1.028	1.022	1.029	0.977	0.962	0.965	0.943	0.00035523	1.071	1.061	0.964	0.883	0.902	1.112	0.959851	0.963242	1.06743	1.10646	1.06652	0.867806	1.017	0.88954
O43294	403	S	Transforming growth factor beta-1-induced transcript 1 protein OS=Homo sapiens OX=9606 GN=TGFB1I1 PE=1 SV=2	TGFB1I1	0.999976	2.75829e-08	127.9	RGS(1)LCATCGLPVTGR	2	-0.26286	1	0.892	0.966	0.865	1.095	1.086	1.199	1.241	0.0090976	1.071	1.061	0.964	0.883	0.902	1.112	0.832866	0.910462	0.897303	1.24009	1.20399	1.07824	1.334	0.0048014
O43294	141	S	Transforming growth factor beta-1-induced transcript 1 protein OS=Homo sapiens OX=9606 GN=TGFB1I1 PE=1 SV=2	TGFB1I1	0.893844	7.20973e-06	106.86	KRPS(0.975)LPS(0.075)S(0.894)PS(0.057)PGLPK	3	-0.27866	4	1.039	1.058	1.06	0.912	0.955	0.928	0.885	0.00120256	1.071	1.061	0.964	0.883	0.902	1.112	0.970121	0.997172	1.09959	1.03284	1.05876	0.834532	0.954	0.57838
O43294	68	S	Transforming growth factor beta-1-induced transcript 1 protein OS=Homo sapiens OX=9606 GN=TGFB1I1 PE=1 SV=2	TGFB1I1	0.999991	1.22016e-11	147.2	S(1)PKPAAPAAPPFSSSSGVLGTGLCELDR	3	0.29715	4	0.994	0.97	0.966	1.032	1.042	1.031	1.06	0.0036787	1.071	1.061	0.964	0.883	0.902	1.112	0.928105	0.914232	1.00207	1.16874	1.15521	0.927158	1.143	0.184497
O43294	143	S	Transforming growth factor beta-1-induced transcript 1 protein OS=Homo sapiens OX=9606 GN=TGFB1I1 PE=1 SV=2	TGFB1I1	0.95806	0.000470636	74.776	KRPS(0.015)LPS(0.181)S(0.845)PS(0.958)PGLPK	4	-0.39431	2	0.943	0.979	0.945	1.096	1.112	0.981	1.112	0.064205	1.071	1.061	0.964	0.883	0.902	1.112	0.880486	0.922714	0.98029	1.24122	1.23282	0.882194	1.206	0.20688
O43303	170	S	Centriolar coiled-coil protein of 110 kDa OS=Homo sapiens OX=9606 GN=CCP110 PE=1 SV=3	CCP110	0.999987	0.000741125	89.231	DSEGFNS(1)PK	2	1.3396	2	1.142	1.034	1.092	0.791	0.936	0.912	0.808	0.022497
O43303	641	S	Centriolar coiled-coil protein of 110 kDa OS=Homo sapiens OX=9606 GN=CCP110 PE=1 SV=3	CCP110	1	0.00123858	106.93	ES(1)EELLK	3	-0.62024	1	1.22	1.106	0.954	0.898	0.83	0.887	0.797	0.042384
O43303	366	S	Centriolar coiled-coil protein of 110 kDa OS=Homo sapiens OX=9606 GN=CCP110 PE=1 SV=3	CCP110	0.997072	0.0336676	41.088	LPS(0.997)PEPS(0.351)MS(0.652)PK	3	-1.0689	1
O43303	372	S	Centriolar coiled-coil protein of 110 kDa OS=Homo sapiens OX=9606 GN=CCP110 PE=1 SV=3	CCP110	0.988366	0.000340121	79.639	LPSPEPS(0.012)MS(0.988)PK	3	-0.18324	2	1.134	1.113	1.156	0.855	0.752	0.858	0.724	0.00192279
O43306	54	S	Adenylate cyclase type 6 OS=Homo sapiens OX=9606 GN=ADCY6 PE=1 SV=2	ADCY6	0.861125	0.000493968	73.345	DAEPPS(0.861)PT(0.139)PAGPPR	3	-0.16715	1	0.89	0.992	1.005	1.055	1.014	1.097	1.097	0.105521
O43310	18	S	CBP80/20-dependent translation initiation factor OS=Homo sapiens OX=9606 GN=CTIF PE=1 SV=1	CTIF	1	0.000705419	89.911	S(1)QEIEELER	2	-1.0171	1	0.94	0.932	0.988	1.047	1.072	1.085	1.12	0.0056158
O43310	299	S	CBP80/20-dependent translation initiation factor OS=Homo sapiens OX=9606 GN=CTIF PE=1 SV=1	CTIF	0.999988	1.72038e-48	254	LEDTAGDTGHSSLEAPRS(1)PDTLAPVASER	4	1.2762	2	1.074	1.013	0.986	0.946	0.972	0.986	0.945	0.115777
O43314	1092	S	Inositol hexakisphosphate and diphosphoinositol-pentakisphosphate kinase 2 OS=Homo sapiens OX=9606 GN=PPIP5K2 PE=1 SV=3	PPIP5K2	0.595967	0.0003855	82.755	KLT(0.046)S(0.358)S(0.596)GCIDDATR	3	-0.36806	1	1.058	1.063	1.041	0.832	0.927	1.025	0.88	0.163237	0.921	1.073	0.976	1.034	0.955	1.066	1.14875	0.99068	1.0666	0.804642	0.970681	0.961538	0.854	0.098161
O43314	1183	T	Inositol hexakisphosphate and diphosphoinositol-pentakisphosphate kinase 2 OS=Homo sapiens OX=9606 GN=PPIP5K2 PE=1 SV=3	PPIP5K2	0.741457	1.22467e-05	106.14	KVS(0.256)LNT(0.741)YT(0.002)PAK	3	-0.11074	1	1.248	1.184	1.278	0.651	0.712	0.68	0.551	6.2126e-05	0.921	1.073	0.976	1.034	0.955	1.066	1.35505	1.10345	1.30943	0.629594	0.74555	0.637899	0.534	0.00169992
O43314	492	S	Inositol hexakisphosphate and diphosphoinositol-pentakisphosphate kinase 2 OS=Homo sapiens OX=9606 GN=PPIP5K2 PE=1 SV=3	PPIP5K2	0.716307	6.22915e-06	99.971	VQLTYLPHGCPKT(0.254)S(0.716)S(0.666)EEEDS(0.363)RR	4	0.66932	2	1.009	1.005	1.029	0.971	0.982	0.997	0.969	0.042577	0.921	1.073	0.976	1.034	0.955	1.066	1.09555	0.936626	1.0543	0.939072	1.02827	0.935272	0.94	0.3461
O43314	491	T	Inositol hexakisphosphate and diphosphoinositol-pentakisphosphate kinase 2 OS=Homo sapiens OX=9606 GN=PPIP5K2 PE=1 SV=3	PPIP5K2	0.8767	8.59217e-05	106.26	T(0.877)S(0.07)S(0.035)EEEDS(0.018)RR	2	-0.09936	1	0.919	0.987	0.824	1.104	1.177	1.083	1.232	0.02228	0.921	1.073	0.976	1.034	0.955	1.066	0.997828	0.919851	0.844262	1.0677	1.23246	1.01595	1.201	0.07344
O43314	38	S	Inositol hexakisphosphate and diphosphoinositol-pentakisphosphate kinase 2 OS=Homo sapiens OX=9606 GN=PPIP5K2 PE=1 SV=3	PPIP5K2	1	2.78925e-36	241.06	HFFHHADEDDEEEDDS(1)PPER	5	0.40077	2	0.914	0.913	0.959	0.993	1.203	1.1	1.183	0.0458	0.921	1.073	0.976	1.034	0.955	1.066	0.9924	0.850885	0.982582	0.960348	1.25969	1.03189	1.151	0.22576
O43314	1108	S	Inositol hexakisphosphate and diphosphoinositol-pentakisphosphate kinase 2 OS=Homo sapiens OX=9606 GN=PPIP5K2 PE=1 SV=3	PPIP5K2	0.999971	0.000263651	118.23	RFS(1)ISFAR	3	-1.2272	1	1.117	1.017	1.15	0.882	0.819	0.93	0.801	0.013261	0.921	1.073	0.976	1.034	0.955	1.066	1.21281	0.94781	1.17828	0.852998	0.857592	0.87242	0.774	0.084818
O43314	498	S	Inositol hexakisphosphate and diphosphoinositol-pentakisphosphate kinase 2 OS=Homo sapiens OX=9606 GN=PPIP5K2 PE=1 SV=3	PPIP5K2	0.762882	0.000323925	91.202	T(0.121)S(0.072)S(0.044)EEEDS(0.763)RR	2	0.48861	1									0.921	1.073	0.976	1.034	0.955	1.066
O43314	1016	S	Inositol hexakisphosphate and diphosphoinositol-pentakisphosphate kinase 2 OS=Homo sapiens OX=9606 GN=PPIP5K2 PE=1 SV=3	PPIP5K2	0.99653	6.26441e-06	106.23	SGEQITSS(0.003)PVS(0.997)PK	3	2.6322	3	1.042	0.998	1.018	0.982	1	0.947	0.958	0.100316	0.921	1.073	0.976	1.034	0.955	1.066	1.13138	0.930103	1.04303	0.94971	1.04712	0.888368	0.929	0.38486
O43314	1091	S	Inositol hexakisphosphate and diphosphoinositol-pentakisphosphate kinase 2 OS=Homo sapiens OX=9606 GN=PPIP5K2 PE=1 SV=3	PPIP5K2	0.883213	7.17595e-08	134	LT(0.063)S(0.883)S(0.053)GCIDDATR	2	0.048774	1									0.921	1.073	0.976	1.034	0.955	1.066
O43314	1006	S	Inositol hexakisphosphate and diphosphoinositol-pentakisphosphate kinase 2 OS=Homo sapiens OX=9606 GN=PPIP5K2 PE=1 SV=3	PPIP5K2	0.99961	6.26441e-06	106.23	S(1)GEQIT(0.012)S(0.04)S(0.086)PVS(0.862)PK	2	-0.68647	3	1.042	0.998	1.018	0.982	1	0.947	0.958	0.100316	0.921	1.073	0.976	1.034	0.955	1.066	1.13138	0.930103	1.04303	0.94971	1.04712	0.888368	0.929	0.38486
O43314	493	S	Inositol hexakisphosphate and diphosphoinositol-pentakisphosphate kinase 2 OS=Homo sapiens OX=9606 GN=PPIP5K2 PE=1 SV=3	PPIP5K2	0.885112	6.22915e-06	99.971	T(0.404)S(0.486)S(0.885)EEEDS(0.225)RR	2	-0.1239	3	1	0.991	1.016	0.984	1.004	1.012	0.998	0.84258	0.921	1.073	0.976	1.034	0.955	1.066	1.08578	0.923579	1.04098	0.951644	1.05131	0.949343	0.968	0.62166
O43318	439	S	Mitogen-activated protein kinase kinase kinase 7 OS=Homo sapiens OX=9606 GN=MAP3K7 PE=1 SV=1	MAP3K7	0.999942	4.35336e-26	206.08	S(1)IQDLTVTGTEPGQVSSR	2	0.51087	2	1.008	0.949	0.991	1.043	1.016	1.024	1.046	0.082761	0.961	1.087	0.888	1.015	1.111	0.952	1.04891	0.873045	1.11599	1.02759	0.914491	1.07563	0.993	0.96884
O43318	389	S	Mitogen-activated protein kinase kinase kinase 7 OS=Homo sapiens OX=9606 GN=MAP3K7 PE=1 SV=1	MAP3K7	0.999959	4.09368e-06	112.91	RMS(1)ADMSEIEAR	2	-0.82282	1	0.962	1.079	1.075	0.932	0.955	0.965	0.915	0.089163	0.961	1.087	0.888	1.015	1.111	0.952	1.00104	0.99264	1.21059	0.918227	0.859586	1.01366	0.871	0.166923
O43353	529	S	Receptor-interacting serine/threonine-protein kinase 2 OS=Homo sapiens OX=9606 GN=RIPK2 PE=1 SV=2	RIPK2	0.5	0.00448268	65.295	S(0.5)PS(0.5)LNLLQNK	3	1.2075	1									0.978	0.93	0.98	1.032	1.011	1.1
O43353	531	S	Receptor-interacting serine/threonine-protein kinase 2 OS=Homo sapiens OX=9606 GN=RIPK2 PE=1 SV=2	RIPK2	0.5	0.00448268	65.295	S(0.5)PS(0.5)LNLLQNK	3	1.2075	1									0.978	0.93	0.98	1.032	1.011	1.1
O43379	1123	S	WD repeat-containing protein 62 OS=Homo sapiens OX=9606 GN=WDR62 PE=1 SV=4	WDR62	1	5.38309e-06	99.344	ATQCLVKS(1)PEVK	4	-0.045053	2	1.019	1.012	0.964	1.007	0.987	1.018	1.006	0.77982	0.986	0.999	0.92	1.055	1.032	1.032	1.03347	1.01301	1.04783	0.954502	0.956395	0.986434	0.936	0.0104759
O43379	1325	S	WD repeat-containing protein 62 OS=Homo sapiens OX=9606 GN=WDR62 PE=1 SV=4	WDR62	0.926727	6.2795e-05	72.367	LTLSSACDGLLQPPVDT(0.005)QPGVT(0.012)VPAVS(0.028)FPAPS(0.927)PVEES(0.028)ALR	5	1.1729	2	1.025	0.987	1.002	0.928	1.021	1.037	0.991	0.78926	0.986	0.999	0.92	1.055	1.032	1.032	1.03955	0.987988	1.08913	0.879621	0.989341	1.00484	0.922	0.179901
O43379	1249	S	WD repeat-containing protein 62 OS=Homo sapiens OX=9606 GN=WDR62 PE=1 SV=4	WDR62	0.499798	2.02036e-17	160.97	RPS(0.5)S(0.5)VGELASLGQELQAITTATTPSLDSEGQEPALR	4	-0.10592	0									0.986	0.999	0.92	1.055	1.032	1.032
O43379	32	S	WD repeat-containing protein 62 OS=Homo sapiens OX=9606 GN=WDR62 PE=1 SV=4	WDR62	0.856991	0.00373704	69.979	RGQS(0.857)S(0.143)PPPAPPICLR	3	0.63642	1	0.976	1.018	1.071	0.983	0.955	0.989	0.955	0.191278	0.986	0.999	0.92	1.055	1.032	1.032	0.989858	1.01902	1.16413	0.931754	0.925388	0.958333	0.887	0.08348
O43379	33	S	WD repeat-containing protein 62 OS=Homo sapiens OX=9606 GN=WDR62 PE=1 SV=4	WDR62	0.961076	1.85707e-08	124.5	GQS(0.039)S(0.961)PPPAPPICLR	2	-0.40275	3	0.98	0.937	1.046	1.041	1.013	1.011	1.034	0.35538	0.986	0.999	0.92	1.055	1.032	1.032	0.993915	0.937938	1.13696	0.98673	0.981589	0.979651	0.961	0.58404
O43379	1405	S	WD repeat-containing protein 62 OS=Homo sapiens OX=9606 GN=WDR62 PE=1 SV=4	WDR62	0.891933	0.0070888	62.364	WSEPWVPVEALPPS(0.892)PLELS(0.108)R	3	-1.5892	1									0.986	0.999	0.92	1.055	1.032	1.032
O43379	50	T	WD repeat-containing protein 62 OS=Homo sapiens OX=9606 GN=WDR62 PE=1 SV=4	WDR62	0.630885	0.000281689	94.234	T(0.038)RLS(0.354)T(0.631)AS(0.975)EET(0.002)VQNR	2	-0.9478	1	1.151	1.193	1.21	0.765	0.725	0.768	0.635	4.2333e-05	0.986	0.999	0.92	1.055	1.032	1.032	1.16734	1.19419	1.31522	0.725118	0.702519	0.744186	0.591	0.000198721
O43379	1248	S	WD repeat-containing protein 62 OS=Homo sapiens OX=9606 GN=WDR62 PE=1 SV=4	WDR62	0.499798	2.02036e-17	160.97	RPS(0.5)S(0.5)VGELASLGQELQAITTATTPSLDSEGQEPALR	4	-0.10592	0									0.986	0.999	0.92	1.055	1.032	1.032
O43379	1070	S	WD repeat-containing protein 62 OS=Homo sapiens OX=9606 GN=WDR62 PE=1 SV=4	WDR62	0.999906	2.16862e-18	199.38	HHFETLTES(1)PCR	2	0.028791	2	1.008	0.942	1	1.002	1.034	1.04	1.043	0.15784	0.986	0.999	0.92	1.055	1.032	1.032	1.02231	0.942943	1.08696	0.949763	1.00194	1.00775	0.97	0.54986
O43379	1144	S	WD repeat-containing protein 62 OS=Homo sapiens OX=9606 GN=WDR62 PE=1 SV=4	WDR62	0.999691	0.0145627	57.566	AGTGYAS(1)PDR	2	-0.078135	2	0.957	1.106	1.012	1.036	0.923	0.949	0.946	0.36898	0.986	0.999	0.92	1.055	1.032	1.032	0.970588	1.10711	1.1	0.981991	0.89438	0.919574	0.88	0.067596
O43379	52	S	WD repeat-containing protein 62 OS=Homo sapiens OX=9606 GN=WDR62 PE=1 SV=4	WDR62	0.974564	6.60102e-11	157.37	T(0.038)RLS(0.354)T(0.631)AS(0.975)EET(0.002)VQNR	2	-0.9478	2	1.118	1.145	1.18	0.828	0.773	0.807	0.699	0.000143942	0.986	0.999	0.92	1.055	1.032	1.032	1.13387	1.14615	1.28261	0.784834	0.749031	0.781977	0.65	0.00052202
O43379	1348	S	WD repeat-containing protein 62 OS=Homo sapiens OX=9606 GN=WDR62 PE=1 SV=4	WDR62	0.999848	1.3471e-06	111.18	PSLPAPES(1)PGLPAHPSNPQLPEAR	4	-0.2868	2									0.986	0.999	0.92	1.055	1.032	1.032
O43379	1228	S	WD repeat-containing protein 62 OS=Homo sapiens OX=9606 GN=WDR62 PE=1 SV=4	WDR62	0.961542	4.25449e-47	267.66	S(0.007)IS(0.962)LGDS(0.032)EGPIVATLAQPLR	2	-0.90396	5	1.02	1.017	1.039	0.934	0.975	0.996	0.944	0.045563	0.986	0.999	0.92	1.055	1.032	1.032	1.03448	1.01802	1.12935	0.885308	0.944767	0.965116	0.878	0.035522
O43395	619	S	U4/U6 small nuclear ribonucleoprotein Prp3 OS=Homo sapiens OX=9606 GN=PRPF3 PE=1 SV=2	PRPF3	1	2.73543e-19	213.02	GDDDEES(1)DEEAVK	2	-0.27749	3	0.87	0.945	0.895	1.177	1.095	1.133	1.256	0.0020374	1.002	1.013	0.974	1.007	1.008	1.015	0.868263	0.932873	0.918891	1.16882	1.08631	1.11626	1.239	0.0021609
O43396	113	S	Thioredoxin-like protein 1 OS=Homo sapiens OX=9606 GN=TXNL1 PE=1 SV=3	TXNL1	1	1.01757e-12	149.71	QHLENDPGS(1)NEDTDIPK	3	-0.1347	1	1.028	1.006	0.948	0.967	1.052	1.005	1.014	0.70488	1.021	1.019	1.034	0.975	1.018	0.974	1.00686	0.987242	0.916828	0.991795	1.0334	1.03183	1.05	0.190817
O43399	166	S	Tumor protein D54 OS=Homo sapiens OX=9606 GN=TPD52L2 PE=1 SV=2	TPD52L2	0.999999	6.52403e-06	119.46	NSATFKS(1)FEDR	2	-0.44001	8	1.363	1.395	1.345	0.473	0.474	0.554	0.366	4.3199e-05	0.999	1.098	1.054	0.987	0.955	0.945	1.36436	1.27049	1.27609	0.47923	0.496335	0.586243	0.399	0.000157789
O43399	21	S	Tumor protein D54 OS=Homo sapiens OX=9606 GN=TPD52L2 PE=1 SV=2	TPD52L2	0.919967	3.38753e-78	323.39	GLLS(0.057)DS(0.92)MT(0.023)DVPVDTGVAAR	3	0.0079646	2	0.958	1.063	1.01	1.005	0.971	0.991	0.979	0.55166	0.999	1.098	1.054	0.987	0.955	0.945	0.958959	0.968124	0.958254	1.01824	1.01675	1.04868	1.069	0.0033166
O43399	96	S	Tumor protein D54 OS=Homo sapiens OX=9606 GN=TPD52L2 PE=1 SV=2	TPD52L2	0.999997	2.84233e-06	111.77	S(1)WHDVQVSSAYVK	4	-0.44916	2	1.105	1.073	1.086	0.872	0.842	0.934	0.811	0.002675	0.999	1.098	1.054	0.987	0.955	0.945	1.10611	0.977231	1.03036	0.883485	0.881675	0.98836	0.884	0.077364
O43426	1049	S	Synaptojanin-1 OS=Homo sapiens OX=9606 GN=SYNJ1 PE=1 SV=2	SYNJ1	0.729803	0.00013428	84.107	T(0.27)S(0.73)PCQSPTISEGPVPSLPIRPSR	3	0.1467	1
O43426	1565	S	Synaptojanin-1 OS=Homo sapiens OX=9606 GN=SYNJ1 PE=1 SV=2	SYNJ1	0.99668	9.84747e-05	97.276	AS(0.997)PT(0.003)LDFTER	2	-0.92355	1
O43426	1292	S	Synaptojanin-1 OS=Homo sapiens OX=9606 GN=SYNJ1 PE=1 SV=2	SYNJ1	0.453544	0.000355023	79.639	S(0.454)S(0.454)HS(0.091)LPS(0.002)EASSQPQVK	4	0.006127	0
O43426	1293	S	Synaptojanin-1 OS=Homo sapiens OX=9606 GN=SYNJ1 PE=1 SV=2	SYNJ1	0.453544	0.000355023	79.639	S(0.454)S(0.454)HS(0.091)LPS(0.002)EASSQPQVK	4	0.006127	0
O43432	240	S	Eukaryotic translation initiation factor 4 gamma 3 OS=Homo sapiens OX=9606 GN=EIF4G3 PE=1 SV=2	EIF4G3	1	0.0121516	58.699	LVLS(1)GEKK	3	0.97824	2	1.03	1.067	1.079	0.95	0.894	0.93	0.873	0.0039244	1.042	0.967	0.999	1.013	1.023	1.027	0.988484	1.10341	1.08008	0.937808	0.8739	0.90555	0.857	0.0173406
O43432	1157	S	Eukaryotic translation initiation factor 4 gamma 3 OS=Homo sapiens OX=9606 GN=EIF4G3 PE=1 SV=2	EIF4G3	0.699698	7.40196e-09	141.91	GGS(0.3)S(0.7)KDLLDNQSQEEQR	3	0.46069	1	1.24	1.22	1.157	0.689	0.739	0.731	0.597	6.4346e-05	1.042	0.967	0.999	1.013	1.023	1.027	1.19002	1.26163	1.15816	0.680158	0.722385	0.711782	0.586	6.3509e-05
O43432	495	S	Eukaryotic translation initiation factor 4 gamma 3 OS=Homo sapiens OX=9606 GN=EIF4G3 PE=1 SV=2	EIF4G3	1	2.78518e-06	116.6	S(1)PVPAQIAITVPK	2	-0.042879	6	0.949	0.941	0.96	1.08	1.042	1.093	1.128	0.00147826	1.042	0.967	0.999	1.013	1.023	1.027	0.910749	0.973113	0.960961	1.06614	1.01857	1.06426	1.107	0.0156398
O43432	1156	S	Eukaryotic translation initiation factor 4 gamma 3 OS=Homo sapiens OX=9606 GN=EIF4G3 PE=1 SV=2	EIF4G3	0.813584	1.62665e-18	182.62	GGS(0.814)S(0.186)KDLLDNQSQEEQR	2	0.31654	1	1.21	1.192	1.257	0.677	0.722	0.715	0.578	2.3813e-05	1.042	0.967	0.999	1.013	1.023	1.027	1.16123	1.23268	1.25826	0.668312	0.705767	0.696203	0.567	4.045e-05
O43432	305	S	Eukaryotic translation initiation factor 4 gamma 3 OS=Homo sapiens OX=9606 GN=EIF4G3 PE=1 SV=2	EIF4G3	0.91371	0.00720652	69.598	CELS(0.086)S(0.914)PR	2	0.0040803	1	0.984	0.954	1.077	0.968	1.053	0.972	0.993	0.8894	1.042	0.967	0.999	1.013	1.023	1.027	0.944338	0.986556	1.07808	0.955577	1.02933	0.946446	0.974	0.61968
O43432	230	S	Eukaryotic translation initiation factor 4 gamma 3 OS=Homo sapiens OX=9606 GN=EIF4G3 PE=1 SV=2	EIF4G3	0.841748	0.00388051	80.455	S(0.842)PS(0.158)PVLR	2	0.21215	1	0.966	0.979	0.925	1.111	0.989	1.085	1.11	0.058898	1.042	0.967	0.999	1.013	1.023	1.027	0.927063	1.01241	0.925926	1.09674	0.966764	1.05648	1.089	0.150604
O43432	168	T	Eukaryotic translation initiation factor 4 gamma 3 OS=Homo sapiens OX=9606 GN=EIF4G3 PE=1 SV=2	EIF4G3	1	0.0199057	64.906	NPT(1)PPIGR	2	0.28878	1	0.914	0.882	0.937	1.098	1.075	1.202	1.235	0.0054645	1.042	0.967	0.999	1.013	1.023	1.027	0.877159	0.912099	0.937938	1.08391	1.05083	1.1704	1.212	0.0069197
O43432	1409	S	Eukaryotic translation initiation factor 4 gamma 3 OS=Homo sapiens OX=9606 GN=EIF4G3 PE=1 SV=2	EIF4G3	0.992545	1.00811e-34	246.69	LDFIES(0.007)DS(0.993)PCSSEALSK	4	-0.36155	3	1.025	1.014	0.997	0.986	0.988	0.981	0.973	0.031738	1.042	0.967	0.999	1.013	1.023	1.027	0.983685	1.0486	0.997998	0.973346	0.965787	0.955209	0.955	0.086124
O43463	391	S	Histone-lysine N-methyltransferase SUV39H1 OS=Homo sapiens OX=9606 GN=SUV39H1 PE=1 SV=1	SUV39H1	0.999823	0.0230114	46.569	MDSNFGLAGLPGS(1)PK	3	-0.061298	1
O43474	315	T	Krueppel-like factor 4 OS=Homo sapiens OX=9606 GN=KLF4 PE=1 SV=3	KLF4	0.499776	2.36161e-17	176.42	T(0.5)T(0.5)PTLGLEEVLSSR	3	0.28872	0									1.272	1.088	1.131	0.924	0.835	0.651
O43474	254	S	Krueppel-like factor 4 OS=Homo sapiens OX=9606 GN=KLF4 PE=1 SV=3	KLF4	0.947528	8.14393e-06	106.63	GS(0.948)PDGS(0.052)HPVVVAPYNGGPPR	3	0.17933	1	1.047	1.093	1.059	0.882	0.965	0.886	0.854	0.0077646	1.272	1.088	1.131	0.924	0.835	0.651	0.823113	1.0046	0.93634	0.954545	1.15569	1.36098	1.256	0.134579
O43474	316	T	Krueppel-like factor 4 OS=Homo sapiens OX=9606 GN=KLF4 PE=1 SV=3	KLF4	0.499776	2.36161e-17	176.42	T(0.5)T(0.5)PTLGLEEVLSSR	3	0.28872	0									1.272	1.088	1.131	0.924	0.835	0.651
O43482	47	S	Protein Mis18-beta OS=Homo sapiens OX=9606 GN=OIP5 PE=1 SV=2	OIP5	0.579587	8.66956e-38	225.52	GS(0.58)S(0.42)PLGPAGLGAEEPAAGPQLPSWLQPER	3	0.96757	2	1.007	1.074	1.02	0.924	0.904	1.04	0.925	0.170839
O43482	48	S	Protein Mis18-beta OS=Homo sapiens OX=9606 GN=OIP5 PE=1 SV=2	OIP5	0.5	5.95927e-05	86.552	GS(0.5)S(0.5)PLGPAGLGAEEPAAGPQLPSWLQPER	4	1.7001	1
O43488	255	S	Aflatoxin B1 aldehyde reductase member 2 OS=Homo sapiens OX=9606 GN=AKR7A2 PE=1 SV=3	AKR7A2	0.988661	0.00153595	72.075	FFGNS(0.989)WAET(0.011)YR	2	0.48715	1									0.998	0.953	0.966	1.063	0.929	1.027
O43491	39	S	Band 4.1-like protein 2 OS=Homo sapiens OX=9606 GN=EPB41L2 PE=1 SV=1	EPB41L2	0.5	2.0557e-05	97.235	EVAENQQNQS(0.5)S(0.5)DPEEEK	4	0.45216	1	0.989	1.035	0.993	1.012	1.068	0.901	0.988	0.79804	1.005	1.005	1.003	0.995	0.997	0.966	0.98408	1.02985	0.99003	1.01709	1.07121	0.932712	1.006	0.92584
O43491	57	S	Band 4.1-like protein 2 OS=Homo sapiens OX=9606 GN=EPB41L2 PE=1 SV=1	EPB41L2	0.436429	0.00409928	69.779	GSQPPPAAES(0.127)QS(0.436)S(0.436)LRR	3	-0.43979	0									1.005	1.005	1.003	0.995	0.997	0.966
O43491	58	S	Band 4.1-like protein 2 OS=Homo sapiens OX=9606 GN=EPB41L2 PE=1 SV=1	EPB41L2	0.970452	0.000198974	92.805	GSQPPPAAES(0.009)QS(0.02)S(0.97)LRR	2	0.73277	1	1.171	1.204	1.253	0.673	0.69	0.794	0.595	0.0006952	1.005	1.005	1.003	0.995	0.997	0.966	1.16517	1.19801	1.24925	0.676382	0.692076	0.821946	0.606	0.00147619
O43491	38	S	Band 4.1-like protein 2 OS=Homo sapiens OX=9606 GN=EPB41L2 PE=1 SV=1	EPB41L2	0.5	2.0557e-05	97.235	EVAENQQNQS(0.5)S(0.5)DPEEEK	4	0.45216	1	0.989	1.035	0.993	1.012	1.068	0.901	0.988	0.79804	1.005	1.005	1.003	0.995	0.997	0.966	0.98408	1.02985	0.99003	1.01709	1.07121	0.932712	1.006	0.92584
O43491	87	S	Band 4.1-like protein 2 OS=Homo sapiens OX=9606 GN=EPB41L2 PE=1 SV=1	EPB41L2	0.976118	4.74155e-05	112.85	S(0.976)YT(0.024)LVVAK	3	-1.8398	3	1.31	1.289	1.313	0.644	0.566	0.561	0.453	0.0031838	1.005	1.005	1.003	0.995	0.997	0.966	1.30348	1.28259	1.30907	0.647236	0.567703	0.580745	0.461	0.0027753
O43491	715	S	Band 4.1-like protein 2 OS=Homo sapiens OX=9606 GN=EPB41L2 PE=1 SV=1	EPB41L2	0.656892	6.70214e-08	134.91	EIS(0.657)PGS(0.343)GPGEIR	2	-0.59367	1									1.005	1.005	1.003	0.995	0.997	0.966
O43491	598	S	Band 4.1-like protein 2 OS=Homo sapiens OX=9606 GN=EPB41L2 PE=1 SV=1	EPB41L2	0.958445	4.23313e-06	108.96	EVRS(0.958)PT(0.042)K	3	0.15753	2	1.256	1.293	1.185	0.673	0.675	0.653	0.536	2.162e-05	1.005	1.005	1.003	0.995	0.997	0.966	1.24975	1.28657	1.18146	0.676382	0.677031	0.675983	0.546	0.00170368
O43491	499	S	Band 4.1-like protein 2 OS=Homo sapiens OX=9606 GN=EPB41L2 PE=1 SV=1	EPB41L2	1	0.00105698	83.214	LVS(1)PEQPPK	2	0.86521	2	1.087	1.098	1.117	0.869	0.861	0.871	0.788	1.52476e-05	1.005	1.005	1.003	0.995	0.997	0.966	1.08159	1.09254	1.11366	0.873367	0.863591	0.901656	0.803	0.000141486
O43491	550	S	Band 4.1-like protein 2 OS=Homo sapiens OX=9606 GN=EPB41L2 PE=1 SV=1	EPB41L2	1	1.00169e-10	136.61	S(1)LDGAPIGVMDQSLMK	3	0.96788	1									1.005	1.005	1.003	0.995	0.997	0.966
O43491	55	S	Band 4.1-like protein 2 OS=Homo sapiens OX=9606 GN=EPB41L2 PE=1 SV=1	EPB41L2	0.46124	6.34688e-05	95.365	GSQPPPAAES(0.461)QS(0.269)S(0.269)LR	3	0.31508	0									1.005	1.005	1.003	0.995	0.997	0.966
O43493	70	S	Trans-Golgi network integral membrane protein 2 OS=Homo sapiens OX=9606 GN=TGOLN2 PE=1 SV=4	TGOLN2	0.5	3.2636e-13	165.16	S(0.5)S(0.5)AEAQTPEDTPNK	3	0.99008	1									0.943	0.817	0.875	1.034	1.197	1.26
O43493	71	S	Trans-Golgi network integral membrane protein 2 OS=Homo sapiens OX=9606 GN=TGOLN2 PE=1 SV=4	TGOLN2	0.739806	8.45548e-36	234.73	DSPS(0.012)KS(0.249)S(0.74)AEAQTPEDTPNK	3	0.11055	3	0.782	0.769	0.788	1.371	1.224	1.32	1.674	0.000116464	0.943	0.817	0.875	1.034	1.197	1.26	0.829268	0.941248	0.900571	1.32592	1.02256	1.04762	1.271	0.061164
O43493	298	S	Trans-Golgi network integral membrane protein 2 OS=Homo sapiens OX=9606 GN=TGOLN2 PE=1 SV=4	TGOLN2	0.997651	6.11098e-34	234.23	T(0.002)ES(0.998)GEET(0.001)DLISPPQEEVK	2	0.43796	2	0.857	0.868	0.853	1.194	1.197	1.192	1.39	2.0875e-07	0.943	0.817	0.875	1.034	1.197	1.26	0.908802	1.06242	0.974857	1.15474	1	0.946032	1.053	0.54226
O43493	351	S	Trans-Golgi network integral membrane protein 2 OS=Homo sapiens OX=9606 GN=TGOLN2 PE=1 SV=4	TGOLN2	0.968977	0.00127228	74.133	MS(0.003)GS(0.012)AS(0.969)S(0.016)ENR	2	0.8385	2	0.8	0.827	0.809	1.329	1.175	1.277	1.552	0.0003041	0.943	0.817	0.875	1.034	1.197	1.26	0.848356	1.01224	0.924571	1.2853	0.981621	1.01349	1.178	0.184358
O43521	77	S	Bcl-2-like protein 11 OS=Homo sapiens OX=9606 GN=BCL2L11 PE=1 SV=1	BCL2L11	1	0.00165621	84.817	S(1)PLFIFMR	2	-0.64791	1	0.961	0.944	0.942	1.037	1.036	1.141	1.129	0.021122
O43524	294	S	Forkhead box protein O3 OS=Homo sapiens OX=9606 GN=FOXO3 PE=1 SV=1	FOXO3	0.889081	0.00218807	76.282	WPGS(0.889)PT(0.11)S(0.001)R	2	0.6304	1	1.126	1.225	1.068	0.808	0.768	0.852	0.71	0.0023843
O43566	203	S	Regulator of G-protein signaling 14 OS=Homo sapiens OX=9606 GN=RGS14 PE=1 SV=4	RGS14	0.924353	0.0140232	60.342	LGS(0.924)PDAT(0.076)R	2	-0.60316	1	1.034	1.078	1.022	0.962	0.907	0.956	0.901	0.0136567
O43566	288	S	Regulator of G-protein signaling 14 OS=Homo sapiens OX=9606 GN=RGS14 PE=1 SV=4	RGS14	0.99877	9.12099e-09	139.81	S(0.999)LGS(0.001)TEGESESRPGK	3	-0.43632	1	1.148	1.204	1.143	0.781	0.713	0.838	0.667	0.00121537
O43572	281	S	A-kinase anchor protein 10, mitochondrial OS=Homo sapiens OX=9606 GN=AKAP10 PE=1 SV=2	AKAP10	0.999305	0.0017609	77.644	NS(0.001)PAS(0.999)PLK	2	0.43873	2	0.962	0.966	0.936	1.09	1.052	1.051	1.115	0.0022012
O43572	187	S	A-kinase anchor protein 10, mitochondrial OS=Homo sapiens OX=9606 GN=AKAP10 PE=1 SV=2	AKAP10	0.977808	1.69181e-08	144.55	QSSLAEPVS(0.978)PS(0.022)K	2	-0.057578	1	0.996	1.042	1	1.048	0.97	0.94	0.974	0.4801
O43583	73	S	Density-regulated protein OS=Homo sapiens OX=9606 GN=DENR PE=1 SV=2	DENR	1	0.000248414	114.51	LTVENS(1)PK	3	0.31165	2	0.936	1.003	0.948	1.145	0.997	1.024	1.097	0.127738	1.009	1.028	1.018	0.972	0.972	0.999	0.927651	0.975681	0.931238	1.17798	1.02572	1.02503	1.139	0.058955
O43598	169	S	2'-deoxynucleoside 5'-phosphate N-hydrolase 1 OS=Homo sapiens OX=9606 GN=DNPH1 PE=1 SV=1	DNPH1	0.999935	2.32391e-08	129.2	YFEADPPGQVAAS(1)PDPTT	2	-0.76778	2	1.019	0.994	1.035	0.968	0.982	0.994	0.966	0.069204	0.923	1.244	1.116	0.877	0.738	1.06	1.10401	0.799035	0.927419	1.10376	1.33062	0.937736	1.191	0.27576
O43609	139	S	Protein sprouty homolog 1 OS=Homo sapiens OX=9606 GN=SPRY1 PE=1 SV=2	SPRY1	0.985762	0.0404763	40.941	S(0.986)PPT(0.014)RPVPGHR	3	0.54997	1	1.134	1.104	1.046	0.849	0.779	0.99	0.797	0.035478
O43633	203	S	Charged multivesicular body protein 2a OS=Homo sapiens OX=9606 GN=CHMP2A PE=1 SV=1	CHMP2A	1	4.67038e-09	141.23	KAEAAAS(1)ALADADADLEER	3	0.30603	2	1.089	1.017	1.081	0.873	0.958	0.921	0.864	0.0131235	1.097	1.017	0.978	1.053	0.917	0.921	0.992707	1	1.10532	0.82906	1.04471	1	0.928	0.37436
O43639	90	S	Cytoplasmic protein NCK2 OS=Homo sapiens OX=9606 GN=NCK2 PE=1 SV=2	NCK2	0.991159	1.70209e-55	286.93	DAS(0.991)PT(0.009)PSTDAEYPANGSGADR	2	0.39026	2	0.945	0.982	1.011	0.989	1.076	1.029	1.053	0.174319
O43663	513	S	Protein regulator of cytokinesis 1 OS=Homo sapiens OX=9606 GN=PRC1 PE=1 SV=2	PRC1	0.996319	3.977e-06	111	PIFGGTVYHS(0.996)PVS(0.004)R	3	-0.10373	1	1.215	1.1	1.114	0.769	0.886	0.763	0.705	0.0037169	0.945	1.03	1.045	1.027	0.984	0.971	1.28571	1.06796	1.06603	0.748783	0.900407	0.785788	0.712	0.0151621
O43665	10	S	Regulator of G-protein signaling 10 OS=Homo sapiens OX=9606 GN=RGS10 PE=1 SV=3	RGS10	0.999999	0.0016673	106.6	AVSRLS(1)R	3	-0.050714	2	1.467	1.426	1.448	0.372	0.376	0.432	0.272	1.58389e-05	0.944	1.018	1.011	1.008	0.976	1.014	1.55403	1.40079	1.43225	0.369048	0.385246	0.426036	0.269	1.78508e-05
O43683	661	S	Mitotic checkpoint serine/threonine-protein kinase BUB1 OS=Homo sapiens OX=9606 GN=BUB1 PE=1 SV=1	BUB1	0.98267	0.00150646	71.879	FS(0.017)PIQEKS(0.983)PK	3	0.17212	1	0.881	0.805	0.846	1.233	1.255	1.16	1.441	0.00049726	0.914	0.899	0.927	1.107	1.151	1.058	0.963895	0.895439	0.912621	1.11382	1.09036	1.09641	1.191	0.00159856
O43683	655	S	Mitotic checkpoint serine/threonine-protein kinase BUB1 OS=Homo sapiens OX=9606 GN=BUB1 PE=1 SV=1	BUB1	1	0.000540722	82.529	DGKFS(1)PIQEK	3	0.68042	1	0.858	0.849	0.881	1.135	1.247	1.184	1.378	0.00040117	0.914	0.899	0.927	1.107	1.151	1.058	0.938731	0.944383	0.950378	1.02529	1.08341	1.11909	1.139	0.037395
O43707	159	S	Alpha-actinin-4 OS=Homo sapiens OX=9606 GN=ACTN4 PE=1 SV=2	ACTN4	0.999997	1.78694e-17	186.56	FAIQDIS(1)VEETSAK	3	-1.0304	2	0.974	0.942	0.924	1.103	1.066	1.054	1.135	0.003543	1.023	1.014	1.029	0.973	0.976	0.973	0.952102	0.928994	0.897959	1.13361	1.09221	1.08325	1.191	0.00136025
O43707	367	S	Alpha-actinin-4 OS=Homo sapiens OX=9606 GN=ACTN4 PE=1 SV=2	ACTN4	0.999994	0.000464201	77.08	LRLS(1)NRPAFMPSEGK	4	-0.88613	2									1.023	1.014	1.029	0.973	0.976	0.973
O43707	840	T	Alpha-actinin-4 OS=Homo sapiens OX=9606 GN=ACTN4 PE=1 SV=2	ACTN4	0.348037	0.0431369	54.253	ET(0.348)T(0.348)DT(0.253)DT(0.051)ADQVIASFK	3	3.7574	0									1.023	1.014	1.029	0.973	0.976	0.973
O43707	839	T	Alpha-actinin-4 OS=Homo sapiens OX=9606 GN=ACTN4 PE=1 SV=2	ACTN4	0.348037	0.0431369	54.253	ET(0.348)T(0.348)DT(0.253)DT(0.051)ADQVIASFK	3	3.7574	0									1.023	1.014	1.029	0.973	0.976	0.973
O43707	423	S	Alpha-actinin-4 OS=Homo sapiens OX=9606 GN=ACTN4 PE=1 SV=2	ACTN4	0.999996	0.000209998	86.944	AS(1)IHEAWTDGK	3	0.36825	1									1.023	1.014	1.029	0.973	0.976	0.973
O43719	453	S	HIV Tat-specific factor 1 OS=Homo sapiens OX=9606 GN=HTATSF1 PE=1 SV=1	HTATSF1	0.5	3.24771e-23	205.88	ES(0.5)S(0.5)PEKEAEEGCPEK	4	-1.1923	2	0.948	0.921	0.932	1.114	1.094	1.073	1.171	0.00032065	0.97	1.026	1.01	1.037	0.963	0.999	0.97732	0.897661	0.922772	1.07425	1.13603	1.07407	1.174	0.0067788
O43719	498	S	HIV Tat-specific factor 1 OS=Homo sapiens OX=9606 GN=HTATSF1 PE=1 SV=1	HTATSF1	1	0.000272136	88.394	ESEEGNPVRGS(1)EEDS(1)PKK	3	0.45205	1	1.018	0.897	0.94	1.142	1.001	1.067	1.124	0.091762	0.97	1.026	1.01	1.037	0.963	0.999	1.04948	0.874269	0.930693	1.10125	1.03946	1.06807	1.124	0.100075
O43719	387	S	HIV Tat-specific factor 1 OS=Homo sapiens OX=9606 GN=HTATSF1 PE=1 SV=1	HTATSF1	0.997823	1.51575e-06	125.73	RSDS(0.998)VS(0.002)ASER	2	-0.53809	2	1.406	1.482	1.314	0.437	0.477	0.441	0.322	1.71453e-05	0.97	1.026	1.01	1.037	0.963	0.999	1.44948	1.44444	1.30099	0.421408	0.495327	0.441441	0.324	4.3056e-05
O43719	452	S	HIV Tat-specific factor 1 OS=Homo sapiens OX=9606 GN=HTATSF1 PE=1 SV=1	HTATSF1	0.533198	3.24771e-23	205.88	ES(0.533)S(0.467)PEKEAEEGCPEK	4	-4.1608	3	0.966	0.981	0.913	1.081	1.051	1.065	1.118	0.0086593	0.97	1.026	1.01	1.037	0.963	0.999	0.995876	0.95614	0.90396	1.04243	1.09138	1.06607	1.12	0.021159
O43719	494	S	HIV Tat-specific factor 1 OS=Homo sapiens OX=9606 GN=HTATSF1 PE=1 SV=1	HTATSF1	0.999837	0.000272136	88.394	ESEEGNPVRGS(1)EEDS(1)PKK	3	0.45205	1	1.018	0.897	0.94	1.142	1.001	1.067	1.124	0.091762	0.97	1.026	1.01	1.037	0.963	0.999	1.04948	0.874269	0.930693	1.10125	1.03946	1.06807	1.124	0.100075
O43719	624	S	HIV Tat-specific factor 1 OS=Homo sapiens OX=9606 GN=HTATSF1 PE=1 SV=1	HTATSF1	1	3.57383e-29	222.69	EFDEDS(1)DEKEEEEDTYEK	3	1.1005	1	0.79	0.896	0.883	1.299	1.075	1.232	1.404	0.0080841	0.97	1.026	1.01	1.037	0.963	0.999	0.814433	0.873294	0.874257	1.25265	1.1163	1.23323	1.406	0.00138432
O43731	209	S	ER lumen protein-retaining receptor 3 OS=Homo sapiens OX=9606 GN=KDELR3 PE=2 SV=1	KDELR3	1	0.0145251	58.63	KLS(1)LPMPI	2	-0.21258	1
O43741	183	S	5'-AMP-activated protein kinase subunit beta-2 OS=Homo sapiens OX=9606 GN=PRKAB2 PE=1 SV=1	PRKAB2	0.801759	9.43775e-19	177.4	DLS(0.083)S(0.802)S(0.116)PPGPYGQEMYAFR	3	-1.3041	1	1.007	1.011	0.957	0.961	1.037	1.038	1.021	0.55534
O43741	184	S	5'-AMP-activated protein kinase subunit beta-2 OS=Homo sapiens OX=9606 GN=PRKAB2 PE=1 SV=1	PRKAB2	0.463374	1.69203e-18	176.68	DLS(0.073)S(0.463)S(0.463)PPGPYGQEMYAFR	2	-1.0335	0
O43765	81	T	Small glutamine-rich tetratricopeptide repeat-containing protein alpha OS=Homo sapiens OX=9606 GN=SGTA PE=1 SV=1	SGTA	0.999372	1.3289e-19	173.01	S(0.001)PART(0.999)PPSEEDSAEAER	3	-0.37565	7	0.984	0.929	0.995	1.079	0.998	1.064	1.08	0.07448	1.001	0.982	1.019	0.935	1.08	0.964	0.983017	0.946029	0.976447	1.15401	0.924074	1.10373	1.095	0.27776
O43765	77	S	Small glutamine-rich tetratricopeptide repeat-containing protein alpha OS=Homo sapiens OX=9606 GN=SGTA PE=1 SV=1	SGTA	1	1.3289e-19	173.01	EMPQDLRS(1)PAR	2	-1.1193	6	1.03	0.983	1.035	1.022	0.934	0.994	0.968	0.3495	1.001	0.982	1.019	0.935	1.08	0.964	1.02897	1.00102	1.0157	1.09305	0.864815	1.03112	0.981	0.77076
O43765	303	T	Small glutamine-rich tetratricopeptide repeat-containing protein alpha OS=Homo sapiens OX=9606 GN=SGTA PE=1 SV=1	SGTA	0.944819	4.58935e-16	199.8	S(0.2)QIRS(0.755)RT(0.945)PS(0.643)AS(0.457)NDDQQE	3	-0.12244	3	1.038	1.071	1	1.031	0.941	0.887	0.92	0.15024	1.001	0.982	1.019	0.935	1.08	0.964	1.03696	1.09063	0.981354	1.10267	0.871296	0.920124	0.931	0.38284
O43765	305	S	Small glutamine-rich tetratricopeptide repeat-containing protein alpha OS=Homo sapiens OX=9606 GN=SGTA PE=1 SV=1	SGTA	0.642734	4.58935e-16	199.8	S(0.2)QIRS(0.755)RT(0.945)PS(0.643)AS(0.457)NDDQQE	3	-0.12244	1	1.08	1.081	0.979	0.904	0.935	0.969	0.894	0.044819	1.001	0.982	1.019	0.935	1.08	0.964	1.07892	1.10081	0.960746	0.966845	0.865741	1.00519	0.904	0.174797
O43765	301	S	Small glutamine-rich tetratricopeptide repeat-containing protein alpha OS=Homo sapiens OX=9606 GN=SGTA PE=1 SV=1	SGTA	0.755178	9.35767e-06	102.78	S(0.2)QIRS(0.755)RT(0.945)PS(0.643)AS(0.457)NDDQQE	3	-0.12244	1	1.08	1.081	0.979	0.904	0.935	0.969	0.894	0.044819	1.001	0.982	1.019	0.935	1.08	0.964	1.07892	1.10081	0.960746	0.966845	0.865741	1.00519	0.904	0.174797
O43815	245	S	Striatin OS=Homo sapiens OX=9606 GN=STRN PE=1 SV=4	STRN	1	2.48677e-46	251.1	FLESAAADFS(1)DEDEDDDVDGREK	4	-0.48785	2	1.016	1.027	0.993	0.94	0.99	1.025	0.973	0.3655	1.014	1.043	1.042	0.961	0.967	0.944	1.00197	0.98466	0.952975	0.978148	1.02378	1.08581	1.05	0.22274
O43818	50	S	U3 small nucleolar RNA-interacting protein 2 OS=Homo sapiens OX=9606 GN=RRP9 PE=1 SV=1	RRP9	0.999995	2.10648e-13	169.08	MNEEIS(1)S(1)DS(0.999)ES(0.001)ESLAPR	2	-0.44284	2	0.985	1.049	0.968	0.998	0.978	1.026	1	0.98914	0.992	1.004	1.014	1.037	0.958	1	0.992944	1.04482	0.954635	0.962392	1.02088	1.026	1.006	0.86806
O43818	53	S	U3 small nucleolar RNA-interacting protein 2 OS=Homo sapiens OX=9606 GN=RRP9 PE=1 SV=1	RRP9	0.99864	2.10648e-13	169.08	MNEEIS(1)S(1)DS(0.999)ES(0.001)ESLAPR	2	-0.44284	1	0.985	1.049	0.968	0.998	0.978	1.026	1	0.98914	0.992	1.004	1.014	1.037	0.958	1	0.992944	1.04482	0.954635	0.962392	1.02088	1.026	1.006	0.86806
O43818	51	S	U3 small nucleolar RNA-interacting protein 2 OS=Homo sapiens OX=9606 GN=RRP9 PE=1 SV=1	RRP9	0.999987	2.10648e-13	169.08	MNEEIS(1)S(1)DS(0.999)ES(0.001)ESLAPR	2	-0.44284	2	0.985	1.049	0.968	0.998	0.978	1.026	1	0.98914	0.992	1.004	1.014	1.037	0.958	1	0.992944	1.04482	0.954635	0.962392	1.02088	1.026	1.006	0.86806
O43823	328	S	A-kinase anchor protein 8 OS=Homo sapiens OX=9606 GN=AKAP8 PE=1 SV=1	AKAP8	1	3.66878e-51	295	VDS(1)EGDFS(1)ENDDAAGDFR	3	1.1064	3	0.876	0.94	0.9	1.144	1.175	1.074	1.249	0.0027202	0.946	0.952	0.972	1.032	1.033	1.165	0.926004	0.987395	0.925926	1.10853	1.13746	0.921888	1.116	0.20326
O43823	323	S	A-kinase anchor protein 8 OS=Homo sapiens OX=9606 GN=AKAP8 PE=1 SV=1	AKAP8	1	7.51593e-06	106.18	VDS(1)EGDFS(1)ENDDAAGDFR	3	1.1064	1	0.949	1.029	0.955	1.022	1.083	0.991	1.056	0.21538	0.946	0.952	0.972	1.032	1.033	1.165	1.00317	1.08088	0.98251	0.99031	1.0484	0.850644	0.942	0.41486
O43847	94	S	Nardilysin OS=Homo sapiens OX=9606 GN=NRDC PE=1 SV=3	NRDC	0.995451	5.32899e-18	194.15	RGS(0.995)LS(0.005)NAGDPEIVK	4	-0.31922	5	0.931	0.962	0.904	1.082	1.122	1.076	1.173	0.0020029	0.982	0.994	1.013	1.021	0.995	1.016	0.948065	0.967807	0.892399	1.05975	1.12764	1.05906	1.156	0.0105597
O43847	86	S	Nardilysin OS=Homo sapiens OX=9606 GN=NRDC PE=1 SV=3	NRDC	1	0.000104477	95.345	LGADES(1)EEEGR	2	-1.0423	1	0.958	0.973	0.939	1.031	1.103	1.047	1.108	0.0109563	0.982	0.994	1.013	1.021	0.995	1.016	0.97556	0.978873	0.92695	1.00979	1.10854	1.03051	1.093	0.057258
O43852	69	S	Calumenin OS=Homo sapiens OX=9606 GN=CALU PE=1 SV=2	CALU	0.999995	2.4532e-07	122.19	TFDQLTPEES(1)KER	3	0.1896	1	0.932	0.938	0.999	1.06	1.071	1.06	1.112	0.041298	1.014	1.03	1.036	0.962	0.99	0.974	0.919132	0.91068	0.964286	1.10187	1.08182	1.0883	1.171	0.0010373
O43852	44	S	Calumenin OS=Homo sapiens OX=9606 GN=CALU PE=1 SV=2	CALU	1	3.45821e-27	212.78	VHNDAQS(1)FDYDHDAFLGAEEAK	3	-0.30785	2	1.265	1.245	1.249	0.62	0.656	0.695	0.524	0.0026424	1.014	1.03	1.036	0.962	0.99	0.974	1.24753	1.20874	1.2056	0.644491	0.662626	0.713552	0.552	5.5516e-05
O43852	47	Y	Calumenin OS=Homo sapiens OX=9606 GN=CALU PE=1 SV=2	CALU	1	4.96863e-06	97.771	VHNDAQS(1)FDY(1)DHDAFLGAEEAK	4	-4.1948	1	1.223	1.202	1.206	0.683	0.695	0.77	0.592	0.0051157	1.014	1.03	1.036	0.962	0.99	0.974	1.20611	1.16699	1.16409	0.709979	0.70202	0.790554	0.623	0.00027758
O43896	915	S	Kinesin-like protein KIF1C OS=Homo sapiens OX=9606 GN=KIF1C PE=1 SV=3	KIF1C	0.946867	0.000519483	80.453	MPS(0.001)ARPPS(0.947)PPLS(0.044)S(0.009)WER	3	-0.3793	1	1.016	1.001	0.988	1.022	1	0.98	0.999	0.9444	1.031	1.03	0.952	0.98	0.933	1.044	0.985451	0.971845	1.03782	1.04286	1.07181	0.938697	1.019	0.70938
O43896	494	S	Kinesin-like protein KIF1C OS=Homo sapiens OX=9606 GN=KIF1C PE=1 SV=3	KIF1C	0.999999	0.000228339	84.62	EDGGTVGVFS(1)PK	3	0.11423	2	1.023	1.073	1.035	0.929	0.923	0.977	0.904	0.0115615	1.031	1.03	0.952	0.98	0.933	1.044	0.992241	1.04175	1.08718	0.947959	0.989282	0.935824	0.921	0.057918
O43896	676	S	Kinesin-like protein KIF1C OS=Homo sapiens OX=9606 GN=KIF1C PE=1 SV=3	KIF1C	0.999954	5.77787e-13	161.86	LYADS(1)DS(1)GDDSDKR	3	-0.55601	2	0.981	1.087	0.939	0.882	1.072	1.03	0.992	0.906	1.031	1.03	0.952	0.98	0.933	1.044	0.951503	1.05534	0.986345	0.9	1.14898	0.98659	1.014	0.9047
O43896	1083	T	Kinesin-like protein KIF1C OS=Homo sapiens OX=9606 GN=KIF1C PE=1 SV=3	KIF1C	0.844224	0.000956027	77.062	YPPYT(0.156)T(0.844)PPR	3	-0.085118	1									1.031	1.03	0.952	0.98	0.933	1.044
O43896	674	S	Kinesin-like protein KIF1C OS=Homo sapiens OX=9606 GN=KIF1C PE=1 SV=3	KIF1C	0.99999	5.77787e-13	161.86	LYADS(1)DS(1)GDDSDKR	3	-0.55601	1	0.981	1.087	0.939	0.882	1.072	1.03	0.992	0.906	1.031	1.03	0.952	0.98	0.933	1.044	0.951503	1.05534	0.986345	0.9	1.14898	0.98659	1.014	0.9047
O43896	1033	S	Kinesin-like protein KIF1C OS=Homo sapiens OX=9606 GN=KIF1C PE=1 SV=3	KIF1C	1	0.00114741	79.853	RNS(1)LDGGGR	2	0.13238	1	1.076	1.082	1.087	0.908	0.915	0.853	0.825	0.0131812	1.031	1.03	0.952	0.98	0.933	1.044	1.04365	1.05049	1.14181	0.926531	0.980707	0.81705	0.842	0.046639
O43900	437	S	Prickle planar cell polarity protein 3 OS=Homo sapiens OX=9606 GN=PRICKLE3 PE=1 SV=2	PRICKLE3	1	0.000338308	79.471	GAPHRHS(1)MPELGLR	4	-0.11836	1	1.02	1.07	1.027	1.108	0.842	0.905	0.916	0.32132
O43900	502	S	Prickle planar cell polarity protein 3 OS=Homo sapiens OX=9606 GN=PRICKLE3 PE=1 SV=2	PRICKLE3	1	0.012999	51.436	RPRS(1)PPPR	3	0.23777	1
O43933	1211	S	Peroxisome biogenesis factor 1 OS=Homo sapiens OX=9606 GN=PEX1 PE=1 SV=1	PEX1	0.791052	6.2527e-05	95.622	S(0.208)QS(0.791)GEDESMNQPGPIK	3	-1.2177	1	1.001	1.064	1.029	0.988	0.941	0.951	0.931	0.035944
O43933	1181	S	Peroxisome biogenesis factor 1 OS=Homo sapiens OX=9606 GN=PEX1 PE=1 SV=1	PEX1	0.996346	8.86336e-23	198.61	T(0.004)AS(0.996)QEGCQELTQEQR	2	1.31	1	1.086	1.078	1.032	0.914	0.895	0.928	0.856	0.00124386
O60216	545	S	Double-strand-break repair protein rad21 homolog OS=Homo sapiens OX=9606 GN=RAD21 PE=1 SV=2	RAD21	1	9.9472e-37	244.31	EKEDDEEEEDEDAS(1)GGDQDQEER	3	-0.27596	1	0.985	0.974	1.094	0.977	1.021	0.946	0.964	0.4569	1	1.007	0.954	1.028	1.06	1.003	0.985	0.967229	1.14675	0.950389	0.963208	0.94317	0.922	0.28548
O60220	96	S	Mitochondrial import inner membrane translocase subunit Tim8 A OS=Homo sapiens OX=9606 GN=TIMM8A PE=1 SV=1	TIMM8A	0.991778	0.0064148	69.258	SKPVFSES(0.008)LS(0.992)D	2	1.0086	1									0.985	1.039	1.02	0.93	1.028	0.997
O60231	103	S	Pre-mRNA-splicing factor ATP-dependent RNA helicase DHX16 OS=Homo sapiens OX=9606 GN=DHX16 PE=1 SV=2	DHX16	0.99983	1.34537e-29	245.32	LLEDS(1)EESSEETVSR	3	-0.7348	5	1.027	1.026	1.033	0.948	0.971	0.971	0.936	0.00135991	0.945	1.003	1.038	1.045	0.953	0.923	1.08677	1.02293	0.995183	0.907177	1.01889	1.052	0.959	0.45432
O60231	106	S	Pre-mRNA-splicing factor ATP-dependent RNA helicase DHX16 OS=Homo sapiens OX=9606 GN=DHX16 PE=1 SV=2	DHX16	0.981373	1.79066e-29	243.99	LLEDS(1)EES(0.981)S(0.019)EETVSR	2	-0.37471	2	1.134	1.133	1.12	0.812	0.818	0.848	0.732	2.1858e-05	0.945	1.003	1.038	1.045	0.953	0.923	1.2	1.12961	1.079	0.777033	0.858342	0.918743	0.749	0.0072965
O60231	160	S	Pre-mRNA-splicing factor ATP-dependent RNA helicase DHX16 OS=Homo sapiens OX=9606 GN=DHX16 PE=1 SV=2	DHX16	0.999994	4.46308e-18	195.91	QQTEKPES(1)EDEWER	2	0.47136	3	0.943	1.054	0.988	0.991	0.975	1.06	1.014	0.75052	0.945	1.003	1.038	1.045	0.953	0.923	0.997884	1.05085	0.95183	0.948325	1.02308	1.14843	1.04	0.58918
O60239	263	S	SH3 domain-binding protein 5 OS=Homo sapiens OX=9606 GN=SH3BP5 PE=1 SV=2	SH3BP5	0.908836	0.0212303	53.965	S(0.909)S(0.091)AMGPR	2	1.5674	1
O60244	986	S	Mediator of RNA polymerase II transcription subunit 14 OS=Homo sapiens OX=9606 GN=MED14 PE=1 SV=2	MED14	0.999971	5.9591e-13	143.48	SVNEDDNPPS(1)PIGGDMMDSLISQLQPPPQQQPFPK	4	-1.9157	2	0.939	0.929	0.93	1.08	1.091	1.112	1.173	6.2409e-05	1.052	1.055	0.966	0.883	0.86	1.185	0.892586	0.880569	0.962733	1.2231	1.2686	0.938397	1.254	0.092197
O60244	617	S	Mediator of RNA polymerase II transcription subunit 14 OS=Homo sapiens OX=9606 GN=MED14 PE=1 SV=2	MED14	1	1.83986e-06	117.65	KLS(1)DDPCPVESK	3	1.0304	2	0.984	0.97	1.074	1.007	0.998	0.972	0.983	0.6569	1.052	1.055	0.966	0.883	0.86	1.185	0.935361	0.919431	1.1118	1.14043	1.16047	0.820253	1.052	0.75782
O60244	977	S	Mediator of RNA polymerase II transcription subunit 14 OS=Homo sapiens OX=9606 GN=MED14 PE=1 SV=2	MED14	0.99864	0.00392104	53.433	S(0.999)VNEDDNPPS(0.971)PIGGDMMDS(0.015)LIS(0.015)QLQPPPQQQPFPK	5	-0.59792	1									1.052	1.055	0.966	0.883	0.86	1.185
O60245	1011	S	Protocadherin-7 OS=Homo sapiens OX=9606 GN=PCDH7 PE=1 SV=2	PCDH7	0.982836	4.28209e-13	158.94	SSSPLPTVQLHPQS(0.983)PT(0.017)AGK	3	1.3465	1	1.091	1.081	1.069	0.912	0.879	0.888	0.827	0.000103464
O60245	989	S	Protocadherin-7 OS=Homo sapiens OX=9606 GN=PCDH7 PE=1 SV=2	PCDH7	0.99999	1.69733e-05	108.47	SVNGGPGS(1)PDLAR	2	-0.40931	2	0.982	0.974	1.096	0.958	0.986	1.003	0.966	0.45016
O60245	974	S	Protocadherin-7 OS=Homo sapiens OX=9606 GN=PCDH7 PE=1 SV=2	PCDH7	0.994953	1.64022e-06	148.76	LS(0.002)DS(0.995)PS(0.003)MGR	2	-0.82951	1	0.988	1.008	1.054	0.996	0.933	1.018	0.966	0.3452
O60256	227	S	Phosphoribosyl pyrophosphate synthase-associated protein 2 OS=Homo sapiens OX=9606 GN=PRPSAP2 PE=1 SV=1	PRPSAP2	1	6.83498e-38	233.94	HS(1)PPMVR	2	0.37714	10	1.001	0.982	0.962	1.063	1.037	0.984	1.047	0.147278	0.971	1.013	0.994	0.996	0.988	1.004	1.0309	0.969398	0.967807	1.06727	1.0496	0.98008	1.043	0.27382
O60264	116	S	SWI/SNF-related matrix-associated actin-dependent regulator of chromatin subfamily A member 5 OS=Homo sapiens OX=9606 GN=SMARCA5 PE=1 SV=1	SMARCA5	0.947799	0.000167049	80.755	T(0.007)PT(0.046)S(0.948)PLK	2	-0.04767	5	0.961	0.951	0.934	1.113	1.111	0.994	1.131	0.033782	1.005	0.952	0.971	1.075	0.993	1.069	0.956219	0.99895	0.961895	1.03535	1.11883	0.929841	1.057	0.39276
O60264	66	S	SWI/SNF-related matrix-associated actin-dependent regulator of chromatin subfamily A member 5 OS=Homo sapiens OX=9606 GN=SMARCA5 PE=1 SV=1	SMARCA5	0.999949	8.65867e-05	74.3	GGPEGVAAQAVASAASAGPADAEMEEIFDDAS(1)PGK	5	-0.69549	1	1.076	0.992	0.893	0.943	1.032	1.072	1.029	0.6721	1.005	0.952	0.971	1.075	0.993	1.069	1.07065	1.04202	0.91967	0.877209	1.03927	1.00281	0.963	0.61034
O60264	115	T	SWI/SNF-related matrix-associated actin-dependent regulator of chromatin subfamily A member 5 OS=Homo sapiens OX=9606 GN=SMARCA5 PE=1 SV=1	SMARCA5	0.464429	0.00786161	80.755	T(0.071)PT(0.464)S(0.464)PLK	2	0.29569	0									1.005	0.952	0.971	1.075	0.993	1.069
O60264	113	T	SWI/SNF-related matrix-associated actin-dependent regulator of chromatin subfamily A member 5 OS=Homo sapiens OX=9606 GN=SMARCA5 PE=1 SV=1	SMARCA5	0.990023	0.000167049	78.254	QTELFAHFIQPAAQKT(0.99)PT(0.334)S(0.676)PLK	4	0.60805	2	1.113	1.1	1.019	0.873	0.879	0.933	0.831	0.0060031	1.005	0.952	0.971	1.075	0.993	1.069	1.10746	1.15546	1.04943	0.812093	0.885196	0.872778	0.776	0.002764
O60271	733	S	C-Jun-amino-terminal kinase-interacting protein 4 OS=Homo sapiens OX=9606 GN=SPAG9 PE=1 SV=4	SPAG9	0.999978	3.24203e-57	308.45	SAS(0.003)QS(0.997)S(1)LDKLDQELK	2	-0.21826	6	1.001	1.004	0.993	1.026	0.986	1	1.005	0.72682	1.012	1.022	1.053	0.941	0.952	0.971	0.98913	0.982387	0.94302	1.09033	1.03571	1.02987	1.083	0.027697
O60271	251	S	C-Jun-amino-terminal kinase-interacting protein 4 OS=Homo sapiens OX=9606 GN=SPAG9 PE=1 SV=4	SPAG9	0.997735	0.000111453	117.72	VS(0.002)NS(0.998)PEPQK	2	-0.14785	3	0.955	0.976	0.902	1.06	1.039	1.133	1.141	0.020115	1.012	1.022	1.053	0.941	0.952	0.971	0.943676	0.95499	0.8566	1.12646	1.09139	1.16684	1.228	0.0063762
O60271	217	T	C-Jun-amino-terminal kinase-interacting protein 4 OS=Homo sapiens OX=9606 GN=SPAG9 PE=1 SV=4	SPAG9	1	1.11806e-09	141.59	ERPISLGIFPLPAGDGLLT(1)PDAQK	3	1.1533	2	1.233	1.133	1.142	0.781	0.826	0.706	0.659	0.00142305	1.012	1.022	1.053	0.941	0.952	0.971	1.21838	1.10861	1.08452	0.829968	0.867647	0.727085	0.711	0.0058418
O60271	330	T	C-Jun-amino-terminal kinase-interacting protein 4 OS=Homo sapiens OX=9606 GN=SPAG9 PE=1 SV=4	SPAG9	0.684134	2.50548e-06	118.23	NVS(0.411)T(0.684)GS(0.905)AENEEK	2	-1.1162	1									1.012	1.022	1.053	0.941	0.952	0.971
O60271	332	S	C-Jun-amino-terminal kinase-interacting protein 4 OS=Homo sapiens OX=9606 GN=SPAG9 PE=1 SV=4	SPAG9	0.993979	2.50548e-06	118.23	NVS(0.001)T(0.005)GS(0.994)AENEEK	2	0.3579	4	0.924	0.928	0.992	1.084	1.075	1.069	1.135	0.0055152	1.012	1.022	1.053	0.941	0.952	0.971	0.913043	0.908023	0.94207	1.15197	1.1292	1.10093	1.224	0.00031761
O60271	593	S	C-Jun-amino-terminal kinase-interacting protein 4 OS=Homo sapiens OX=9606 GN=SPAG9 PE=1 SV=4	SPAG9	0.350405	0.00837611	63.374	RS(0.35)S(0.35)T(0.285)LS(0.015)QLPGDK	3	-0.42722	0									1.012	1.022	1.053	0.941	0.952	0.971
O60271	594	S	C-Jun-amino-terminal kinase-interacting protein 4 OS=Homo sapiens OX=9606 GN=SPAG9 PE=1 SV=4	SPAG9	0.350405	0.00837611	63.374	RS(0.35)S(0.35)T(0.285)LS(0.015)QLPGDK	3	-0.42722	0									1.012	1.022	1.053	0.941	0.952	0.971
O60271	268	S	C-Jun-amino-terminal kinase-interacting protein 4 OS=Homo sapiens OX=9606 GN=SPAG9 PE=1 SV=4	SPAG9	0.999978	0.000195397	89.297	AVEQEDELS(1)DVS(1)QGGSK	3	-0.71523	1									1.012	1.022	1.053	0.941	0.952	0.971
O60271	109	S	C-Jun-amino-terminal kinase-interacting protein 4 OS=Homo sapiens OX=9606 GN=SPAG9 PE=1 SV=4	SPAG9	1	8.39824e-06	98.573	FIEFEDS(1)QEQEKK	3	1.2671	1									1.012	1.022	1.053	0.941	0.952	0.971
O60271	265	S	C-Jun-amino-terminal kinase-interacting protein 4 OS=Homo sapiens OX=9606 GN=SPAG9 PE=1 SV=4	SPAG9	1	0.000195397	89.297	AVEQEDELS(1)DVS(1)QGGSK	3	-0.71523	1									1.012	1.022	1.053	0.941	0.952	0.971
O60271	730	S	C-Jun-amino-terminal kinase-interacting protein 4 OS=Homo sapiens OX=9606 GN=SPAG9 PE=1 SV=4	SPAG9	0.978529	6.31728e-13	158.15	S(0.009)AS(0.979)QS(0.294)S(0.718)LDKLDQELK	3	-0.68016	4	0.986	1.028	0.99	1.015	0.989	0.998	0.999	0.97322	1.012	1.022	1.053	0.941	0.952	0.971	0.974308	1.00587	0.940171	1.07864	1.03887	1.02781	1.077	0.038055
O60271	1264	T	C-Jun-amino-terminal kinase-interacting protein 4 OS=Homo sapiens OX=9606 GN=SPAG9 PE=1 SV=4	SPAG9	0.933294	0.0162593	56.036	AGPSAQEPGS(0.067)QT(0.933)PLK	3	0.015022	1									1.012	1.022	1.053	0.941	0.952	0.971
O60271	705	S	C-Jun-amino-terminal kinase-interacting protein 4 OS=Homo sapiens OX=9606 GN=SPAG9 PE=1 SV=4	SPAG9	0.999653	0.0127921	54.811	DGGS(1)VVGASVFYK	3	-1.5239	1									1.012	1.022	1.053	0.941	0.952	0.971
O60271	732	S	C-Jun-amino-terminal kinase-interacting protein 4 OS=Homo sapiens OX=9606 GN=SPAG9 PE=1 SV=4	SPAG9	0.997028	3.24203e-57	308.45	SAS(0.003)QS(0.997)S(1)LDKLDQELK	2	-0.21826	2	1.041	1.012	1.046	1.004	0.919	0.956	0.929	0.054696	1.012	1.022	1.053	0.941	0.952	0.971	1.02866	0.990215	0.993352	1.06695	0.965336	0.984552	1.002	0.98326
O60291	524	S	E3 ubiquitin-protein ligase MGRN1 OS=Homo sapiens OX=9606 GN=MGRN1 PE=1 SV=2	MGRN1	0.682737	0.000108728	91.883	AASIENVLQDS(0.317)S(0.683)PEHCGR	3	-2.0841	1
O60292	170	S	Signal-induced proliferation-associated 1-like protein 3 OS=Homo sapiens OX=9606 GN=SIPA1L3 PE=1 SV=3	SIPA1L3	0.367879	2.12518e-13	165.9	S(0.368)S(0.368)S(0.264)EITLSECDAEDAGEPR	3	-0.20845	0									1.039	0.97	1.022	0.986	1.032	0.958
O60292	1544	S	Signal-induced proliferation-associated 1-like protein 3 OS=Homo sapiens OX=9606 GN=SIPA1L3 PE=1 SV=3	SIPA1L3	0.466936	5.22513e-06	118.58	T(0.158)LS(0.467)DES(0.375)LCSGR	2	0.60792	0									1.039	0.97	1.022	0.986	1.032	0.958
O60292	146	S	Signal-induced proliferation-associated 1-like protein 3 OS=Homo sapiens OX=9606 GN=SIPA1L3 PE=1 SV=3	SIPA1L3	1	4.75267e-08	135.89	S(1)KDVEFQDGWPR	3	0.40191	1	1.051	1.022	0.948	0.975	1.017	0.979	0.983	0.66012	1.039	0.97	1.022	0.986	1.032	0.958	1.01155	1.05361	0.927593	0.988844	0.985465	1.02192	1.001	0.95372
O60292	1364	S	Signal-induced proliferation-associated 1-like protein 3 OS=Homo sapiens OX=9606 GN=SIPA1L3 PE=1 SV=3	SIPA1L3	1	7.98705e-06	104.82	EVS(1)PAPAVAGQSK	3	0.57783	3	1.028	0.981	0.996	0.929	1.051	1.019	0.998	0.93998	1.039	0.97	1.022	0.986	1.032	0.958	0.989413	1.01134	0.97456	0.942191	1.01841	1.06367	1.016	0.703
O60292	172	S	Signal-induced proliferation-associated 1-like protein 3 OS=Homo sapiens OX=9606 GN=SIPA1L3 PE=1 SV=3	SIPA1L3	0.999792	1.66273e-123	420.95	SSS(1)EITLSECDAEDAGEPR	2	-0.87585	1	0.984	0.98	0.99	0.958	1.012	1.1	1.039	0.45638	1.039	0.97	1.022	0.986	1.032	0.958	0.947064	1.01031	0.968689	0.971602	0.98062	1.14823	1.06	0.39032
O60292	317	S	Signal-induced proliferation-associated 1-like protein 3 OS=Homo sapiens OX=9606 GN=SIPA1L3 PE=1 SV=3	SIPA1L3	1	0.0186882	53.557	S(1)PGEADEGR	2	-1.1911	1	0.985	0.963	0.957	1.076	1.013	1.051	1.081	0.0167795	1.039	0.97	1.022	0.986	1.032	0.958	0.948027	0.992784	0.936399	1.09128	0.981589	1.09708	1.102	0.076281
O60292	171	S	Signal-induced proliferation-associated 1-like protein 3 OS=Homo sapiens OX=9606 GN=SIPA1L3 PE=1 SV=3	SIPA1L3	0.367879	2.12518e-13	165.9	S(0.368)S(0.368)S(0.264)EITLSECDAEDAGEPR	3	-0.20845	0									1.039	0.97	1.022	0.986	1.032	0.958
O60292	100	S	Signal-induced proliferation-associated 1-like protein 3 OS=Homo sapiens OX=9606 GN=SIPA1L3 PE=1 SV=3	SIPA1L3	0.986039	6.43351e-09	140.32	EHS(0.009)NPS(0.986)PS(0.005)QDTDGTK	3	-0.14812	1									1.039	0.97	1.022	0.986	1.032	0.958
O60293	766	T	Zinc finger C3H1 domain-containing protein OS=Homo sapiens OX=9606 GN=ZFC3H1 PE=1 SV=3	ZFC3H1	1	2.21906e-08	126.91	ENDPLRT(1)PEALPEEK	3	-0.5397	1	1.103	1.015	1.093	0.942	0.862	0.921	0.849	0.0118553	1.14	1.034	1.009	0.965	0.888	1.012	0.967544	0.981625	1.08325	0.976166	0.970721	0.910079	0.942	0.23408
O60293	352	S	Zinc finger C3H1 domain-containing protein OS=Homo sapiens OX=9606 GN=ZFC3H1 PE=1 SV=3	ZFC3H1	0.964453	8.25609e-06	113.67	RIS(0.964)T(0.031)S(0.005)DILSEK	3	-0.31171	2	1.255	1.219	1.217	0.678	0.692	0.695	0.559	6.5685e-07	1.14	1.034	1.009	0.965	0.888	1.012	1.10088	1.17892	1.20614	0.702591	0.779279	0.686759	0.622	0.00056223
O60293	206	S	Zinc finger C3H1 domain-containing protein OS=Homo sapiens OX=9606 GN=ZFC3H1 PE=1 SV=3	ZFC3H1	0.89678	0.0104655	60.754	S(0.002)FGRS(0.897)PS(0.101)R	3	1.0241	2	0.966	1.104	1.042	0.919	0.931	1.004	0.917	0.145041	1.14	1.034	1.009	0.965	0.888	1.012	0.847368	1.0677	1.03271	0.952332	1.04842	0.992095	1.015	0.8135
O60293	948	S	Zinc finger C3H1 domain-containing protein OS=Homo sapiens OX=9606 GN=ZFC3H1 PE=1 SV=3	ZFC3H1	0.790178	2.55305e-05	114.79	LDS(0.79)S(0.21)PVSSPR	2	0.18956	1									1.14	1.034	1.009	0.965	0.888	1.012
O60293	502	S	Zinc finger C3H1 domain-containing protein OS=Homo sapiens OX=9606 GN=ZFC3H1 PE=1 SV=3	ZFC3H1	0.689271	0.00047457	79.875	S(0.087)KS(0.689)S(0.224)DPDLRR	3	-0.24273	1	1.111	1.162	1.081	0.839	0.803	0.88	0.752	0.00107936	1.14	1.034	1.009	0.965	0.888	1.012	0.974561	1.12379	1.07136	0.86943	0.904279	0.869565	0.834	0.0147848
O60293	655	S	Zinc finger C3H1 domain-containing protein OS=Homo sapiens OX=9606 GN=ZFC3H1 PE=1 SV=3	ZFC3H1	0.994169	5.89124e-05	78.128	AFKPEETSSNS(0.003)DPPS(0.994)PPVLNNS(0.002)HPVPR	5	-0.87875	1									1.14	1.034	1.009	0.965	0.888	1.012
O60296	418	S	Trafficking kinesin-binding protein 2 OS=Homo sapiens OX=9606 GN=TRAK2 PE=1 SV=2	TRAK2	0.540157	0.0149393	54.253	S(0.54)IS(0.46)FPALLPIPGSNR	3	1.1711	1
O60303	660	S	Protein KIAA0556 OS=Homo sapiens OX=9606 GN=KIAA0556 PE=1 SV=4	KIAA0556	0.999271	0.0107284	59.537	ELGLGCS(0.999)PPAET(0.001)LADAK	3	1.203	1
O60318	527	S	Germinal-center associated nuclear protein OS=Homo sapiens OX=9606 GN=MCM3AP PE=1 SV=2	MCM3AP	0.902303	1.77527e-06	98.002	EKKPGDGEVS(0.902)PS(0.049)T(0.049)EDAPFQHSPLGK	4	-0.5436	1									0.98	1.1	0.863	0.872	1.087	1.118
O60318	300	S	Germinal-center associated nuclear protein OS=Homo sapiens OX=9606 GN=MCM3AP PE=1 SV=2	MCM3AP	1	0.0282268	41.383	KEDQDRS(1)PR	3	0.87891	1									0.98	1.1	0.863	0.872	1.087	1.118
O60333	1659	S	Kinesin-like protein KIF1B OS=Homo sapiens OX=9606 GN=KIF1B PE=1 SV=5	KIF1B	0.5	2.53488e-07	120.64	AS(0.5)S(0.5)PCPEFEQFQIVPAVETPYLAR	3	2.0577	1	1.115	1.042	1.062	0.925	0.912	0.873	0.842	0.0029614	0.946	1.001	1.081	1.103	0.989	0.895	1.17865	1.04096	0.982424	0.838622	0.922144	0.975419	0.855	0.087838
O60333	1057	S	Kinesin-like protein KIF1B OS=Homo sapiens OX=9606 GN=KIF1B PE=1 SV=5	KIF1B	0.993296	0.000912135	85.973	S(0.007)GLS(0.993)LEELR	2	-0.76228	1	1	1.01	0.959	0.988	1.049	1.011	1.027	0.32888	0.946	1.001	1.081	1.103	0.989	0.895	1.05708	1.00899	0.887142	0.895739	1.06067	1.12961	1.045	0.6541
O60333	1075	T	Kinesin-like protein KIF1B OS=Homo sapiens OX=9606 GN=KIF1B PE=1 SV=5	KIF1B	0.910679	0.0123855	57.347	IVEGQGQS(0.019)S(0.066)EVIT(0.911)PPEEIS(0.005)R	3	1.0752	1									0.946	1.001	1.081	1.103	0.989	0.895
O60333	1603	S	Kinesin-like protein KIF1B OS=Homo sapiens OX=9606 GN=KIF1B PE=1 SV=5	KIF1B	0.906217	0.0217949	46.133	EFS(0.001)QVHGS(0.906)VS(0.092)DCK	3	0.95949	1									0.946	1.001	1.081	1.103	0.989	0.895
O60333	1487	S	Kinesin-like protein KIF1B OS=Homo sapiens OX=9606 GN=KIF1B PE=1 SV=5	KIF1B	1	5.76192e-23	210.12	GDS(1)LILEHQWELEK	3	-0.71304	1	0.966	0.955	0.924	1.007	1.125	1.084	1.13	0.025841	0.946	1.001	1.081	1.103	0.989	0.895	1.02114	0.954046	0.854764	0.912965	1.13751	1.21117	1.153	0.24174
O60333	1454	S	Kinesin-like protein KIF1B OS=Homo sapiens OX=9606 GN=KIF1B PE=1 SV=5	KIF1B	0.997528	1.55498e-07	141.87	MSDT(0.002)GS(0.998)PGMQR	2	-0.74441	3	0.983	0.936	0.943	1.076	1.081	1.039	1.117	0.0049829	0.946	1.001	1.081	1.103	0.989	0.895	1.03911	0.935065	0.87234	0.975521	1.09302	1.16089	1.135	0.154559
O60333	1658	S	Kinesin-like protein KIF1B OS=Homo sapiens OX=9606 GN=KIF1B PE=1 SV=5	KIF1B	0.5	2.53488e-07	120.64	AS(0.5)S(0.5)PCPEFEQFQIVPAVETPYLAR	3	2.0577	1	1.115	1.042	1.062	0.925	0.912	0.873	0.842	0.0029614	0.946	1.001	1.081	1.103	0.989	0.895	1.17865	1.04096	0.982424	0.838622	0.922144	0.975419	0.855	0.087838
O60341	137	S	Lysine-specific histone demethylase 1A OS=Homo sapiens OX=9606 GN=KDM1A PE=1 SV=2	KDM1A	0.999994	1.07756e-08	123.03	EMDESLANLSEDEYYS(1)EEER	3	-0.34064	1									1.005	1.04	1.023	0.994	0.945	1.011
O60341	166	S	Lysine-specific histone demethylase 1A OS=Homo sapiens OX=9606 GN=KDM1A PE=1 SV=2	KDM1A	0.999995	5.9887e-08	109.39	KLPPPPPQAPPEEENES(1)EPEEPSGVEGAAFQSR	4	0.18644	3									1.005	1.04	1.023	0.994	0.945	1.011
O60343	591	S	TBC1 domain family member 4 OS=Homo sapiens OX=9606 GN=TBC1D4 PE=1 SV=2	TBC1D4	0.989611	0.0137544	59.13	LGS(0.01)VDS(0.99)FER	2	-1.2028	2	1.298	1.316	1.294	0.604	0.583	0.583	0.453	2.0955e-07	1.001	1.001	0.969	1.017	1.053	0.981	1.2967	1.31469	1.3354	0.593904	0.553656	0.594292	0.441	2.591e-06
O60343	754	S	TBC1 domain family member 4 OS=Homo sapiens OX=9606 GN=TBC1D4 PE=1 SV=2	TBC1D4	0.951252	1.09887e-47	271.91	T(0.002)S(0.002)S(0.007)T(0.037)CS(0.951)NES(0.001)LSVGGTSVTPR	3	-0.85174	2	0.994	0.986	1.073	0.99	0.977	0.977	0.964	0.26168	1.001	1.001	0.969	1.017	1.053	0.981	0.993007	0.985015	1.10733	0.973451	0.927825	0.995923	0.939	0.22446
O60343	666	S	TBC1 domain family member 4 OS=Homo sapiens OX=9606 GN=TBC1D4 PE=1 SV=2	TBC1D4	1	0.00667579	64.224	AQGVRS(1)PLLR	3	-0.28314	1	1.07	1.201	1.059	0.88	0.842	0.832	0.767	0.0038187	1.001	1.001	0.969	1.017	1.053	0.981	1.06893	1.1998	1.09288	0.86529	0.79962	0.848114	0.748	0.0024213
O60343	341	S	TBC1 domain family member 4 OS=Homo sapiens OX=9606 GN=TBC1D4 PE=1 SV=2	TBC1D4	0.990439	1.63892e-09	145.88	HAS(0.99)APS(0.01)HVQPSDSEK	3	-0.31805	2	1.382	1.216	1.14	0.663	0.621	0.708	0.533	0.00076429	1.001	1.001	0.969	1.017	1.053	0.981	1.38062	1.21479	1.17647	0.651917	0.589744	0.721713	0.521	0.00100339
O60343	105	T	TBC1 domain family member 4 OS=Homo sapiens OX=9606 GN=TBC1D4 PE=1 SV=2	TBC1D4	0.266436	0.0213891	43.732	CVPAPGAGAS(0.009)GGT(0.266)S(0.242)PS(0.242)AT(0.242)QPNPAVFIFEHK	4	1.1234	0									1.001	1.001	0.969	1.017	1.053	0.981
O60353	519	S	Frizzled-6 OS=Homo sapiens OX=9606 GN=FZD6 PE=1 SV=2	FZD6	0.99585	0.00362955	70.441	DPIS(0.004)ES(0.996)RR	3	1.1682	1	1.393	1.162	1.237	0.708	0.555	0.672	0.51	0.00176482	0.699	0.918	1.008	1.216	0.986	1.259	1.99285	1.2658	1.22718	0.582237	0.56288	0.533757	0.374	0.0038016
O60353	629	S	Frizzled-6 OS=Homo sapiens OX=9606 GN=FZD6 PE=1 SV=2	FZD6	1	0.000282772	98.592	LS(1)GEQVDGK	2	-0.15392	1	0.913	0.841	0.9	1.115	1.179	1.189	1.312	0.00109873	0.699	0.918	1.008	1.216	0.986	1.259	1.30615	0.916122	0.892857	0.916941	1.19574	0.9444	0.981	0.94744
O60353	620	S	Frizzled-6 OS=Homo sapiens OX=9606 GN=FZD6 PE=1 SV=2	FZD6	0.999994	5.65644e-26	202.97	EQDCGEPAS(1)PAASISR	2	-0.26047	1	1.098	0.99	1.016	0.888	1.04	0.936	0.923	0.21782	0.699	0.918	1.008	1.216	0.986	1.259	1.57082	1.07843	1.00794	0.730263	1.05477	0.743447	0.691	0.116996
O60353	653	S	Frizzled-6 OS=Homo sapiens OX=9606 GN=FZD6 PE=1 SV=2	FZD6	0.999745	0.0147193	55.261	SEGRIS(1)PK	2	-0.65613	2	0.927	0.874	0.922	1.192	1.117	1.084	1.246	0.0028801	0.699	0.918	1.008	1.216	0.986	1.259	1.32618	0.95207	0.914683	0.980263	1.13286	0.861001	0.931	0.68028
O60361	105	S	Putative nucleoside diphosphate kinase OS=Homo sapiens OX=9606 GN=NME2P1 PE=5 SV=1	NME2P1	0.967337	0.000275445	88.075	NIIHGS(0.967)DS(0.033)VK	3	-0.76959	1	0.863	0.883	0.821	1.29	1.094	1.216	1.402	0.0031048
O60361	79	T	Putative nucleoside diphosphate kinase OS=Homo sapiens OX=9606 GN=NME2P1 PE=5 SV=1	NME2P1	0.999975	8.26238e-09	140.73	VMLGET(1)NPADSKPGTIR	3	3.5983	2	1.006	1.009	1.04	0.995	0.969	0.973	0.961	0.042841
O60447	687	S	Ecotropic viral integration site 5 protein homolog OS=Homo sapiens OX=9606 GN=EVI5 PE=1 SV=3	EVI5	0.674167	5.12663e-07	127.2	S(0.674)DS(0.326)NQYIGELK	2	-0.3501	2	0.885	0.882	0.84	1.213	1.119	1.212	1.359	0.00063645
O60449	1702	S	Lymphocyte antigen 75 OS=Homo sapiens OX=9606 GN=LY75 PE=1 SV=3	LY75	0.677393	0.000407759	82.505	LHLAGFS(0.677)S(0.323)VR	3	-0.28913	1	1.29	1.068	1.023	0.871	0.779	0.834	0.735	0.0177564
O60493	72	S	Sorting nexin-3 OS=Homo sapiens OX=9606 GN=SNX3 PE=1 SV=3	SNX3	1	1.13436e-06	151.52	RYS(1)DFEWLR	3	-0.68374	2	1.124	1.135	1.2	0.78	0.827	0.778	0.69	0.000199908	1.011	0.947	1.018	1.025	0.98	1.016	1.11177	1.19852	1.17878	0.760976	0.843878	0.765748	0.679	0.00066447
O60499	134	S	Syntaxin-10 OS=Homo sapiens OX=9606 GN=STX10 PE=1 SV=1	STX10	0.679619	0.00045575	79.212	S(0.32)PS(0.68)DLLDAS(0.001)AVSATSR	2	0.88467	2									1.018	0.994	1.05	0.879	1.084	0.971
O60499	108	S	Syntaxin-10 OS=Homo sapiens OX=9606 GN=STX10 PE=1 SV=1	STX10	0.982978	0.000482403	73.928	DHMVS(0.983)PT(0.017)AVAFLER	3	0.51279	1	1.037	0.993	0.996	1.007	0.986	0.98	0.982	0.34036	1.018	0.994	1.05	0.879	1.084	0.971	1.01866	0.998994	0.948571	1.14562	0.909594	1.00927	1.033	0.70408
O60502	709	T	Protein O-GlcNAcase OS=Homo sapiens OX=9606 GN=OGA PE=1 SV=2	OGA	0.766751	4.42026e-06	105.35	LLPIDGANDLFFQPPPLT(0.767)PT(0.187)S(0.046)K	3	0.43198	1									1.086	1.112	1.064	0.923	0.93	0.952
O60502	364	S	Protein O-GlcNAcase OS=Homo sapiens OX=9606 GN=OGA PE=1 SV=2	OGA	1	2.4077e-20	193.06	LENEGS(1)DEDIETDVLYSPQMALK	3	-0.04866	3	1.06	1.037	1.058	0.924	0.917	0.958	0.887	0.00140077	1.086	1.112	1.064	0.923	0.93	0.952	0.976059	0.932554	0.994361	1.00108	0.986022	1.0063	1.031	0.1964
O60503	1307	S	Adenylate cyclase type 9 OS=Homo sapiens OX=9606 GN=ADCY9 PE=1 SV=4	ADCY9	0.888164	0.028006	42.863	T(0.004)S(0.004)LGS(0.011)DS(0.031)S(0.031)T(0.031)QAKDAHLS(0.888)PK	4	-0.482	1									1.137	0.981	1.066	0.934	0.899	0.954
O60504	545	S	Vinexin OS=Homo sapiens OX=9606 GN=SORBS3 PE=1 SV=2	SORBS3	0.883383	0.000351703	95.362	HPS(0.116)S(0.883)PSALR	3	-0.14369	2	0.959	0.966	0.993	1.026	1.079	1.019	1.071	0.031398	1.022	0.982	1.058	0.902	1.111	1.005	0.938356	0.983707	0.938563	1.13747	0.971197	1.01393	1.092	0.160097
O60504	395	S	Vinexin OS=Homo sapiens OX=9606 GN=SORBS3 PE=1 SV=2	SORBS3	1	0.0049855	64.918	FDFQAQS(1)PK	3	-0.6428	1	1.29	1.207	1.232	0.638	0.678	0.698	0.54	4.4141e-05	1.022	0.982	1.058	0.902	1.111	1.005	1.26223	1.22912	1.16446	0.707317	0.610261	0.694527	0.55	0.00032443
O60504	530	S	Vinexin OS=Homo sapiens OX=9606 GN=SORBS3 PE=1 SV=2	SORBS3	0.975195	2.27328e-08	135.57	LCDDGPQLPT(0.025)S(0.975)PR	3	-0.46595	2	1.147	1.181	1.13	0.717	0.804	0.856	0.687	0.0021232	1.022	0.982	1.058	0.902	1.111	1.005	1.12231	1.20265	1.06805	0.7949	0.723672	0.851741	0.699	0.0035362
O60508	43	S	Pre-mRNA-processing factor 17 OS=Homo sapiens OX=9606 GN=CDC40 PE=1 SV=1	CDC40	0.990337	1.56431e-19	189.88	S(0.99)PS(0.008)S(0.002)KPSLAVAVDSAPEVAVK	3	0.59746	2	0.967	0.938	0.913	1.144	1.082	1.031	1.156	0.013702
O60524	747	S	Nuclear export mediator factor NEMF OS=Homo sapiens OX=9606 GN=NEMF PE=1 SV=4	NEMF	1	1.29354e-09	138.02	DELNEELIQEES(1)S(1)EDEGEYEEVRK	4	0.32964	1	1.038	0.905	0.978	1.114	1.021	0.986	1.068	0.28416	0.98	0.968	1.069	0.984	1.009	1.02	1.05918	0.934917	0.914874	1.13211	1.01189	0.966667	1.069	0.36446
O60524	748	S	Nuclear export mediator factor NEMF OS=Homo sapiens OX=9606 GN=NEMF PE=1 SV=4	NEMF	1	1.29354e-09	138.02	DELNEELIQEES(1)S(1)EDEGEYEEVRK	4	0.32964	1	1.038	0.905	0.978	1.114	1.021	0.986	1.068	0.28416	0.98	0.968	1.069	0.984	1.009	1.02	1.05918	0.934917	0.914874	1.13211	1.01189	0.966667	1.069	0.36446
O60524	831	S	Nuclear export mediator factor NEMF OS=Homo sapiens OX=9606 GN=NEMF PE=1 SV=4	NEMF	0.626511	1.61891e-06	120.33	KLPS(0.627)DS(0.373)GDLEALEGK	3	1.0699	1									0.98	0.968	1.069	0.984	1.009	1.02
O60524	417	S	Nuclear export mediator factor NEMF OS=Homo sapiens OX=9606 GN=NEMF PE=1 SV=4	NEMF	1	8.61046e-20	193.81	NPYLLS(1)EEEDDDVDGDVNVEK	3	1.379	2									0.98	0.968	1.069	0.984	1.009	1.02
O60547	14	S	GDP-mannose 4,6 dehydratase OS=Homo sapiens OX=9606 GN=GMDS PE=1 SV=1	GMDS	1	4.44012e-07	124.48	GS(1)GDGEMGKPR	2	-0.35439	2	1.028	1.09	1.016	0.973	0.931	0.92	0.901	0.0197049	1.041	1.009	0.989	0.984	0.989	0.989	0.987512	1.08028	1.0273	0.988821	0.941355	0.930233	0.924	0.070197
O60551	38	S	Glycylpeptide N-tetradecanoyltransferase 2 OS=Homo sapiens OX=9606 GN=NMT2 PE=1 SV=1	NMT2	0.999844	0.00202743	71.806	GS(1)PGGYLGAK	2	0.25983	1									0.982	0.878	0.945	1.091	1.086	1.063
O60551	70	S	Glycylpeptide N-tetradecanoyltransferase 2 OS=Homo sapiens OX=9606 GN=NMT2 PE=1 SV=1	NMT2	0.487351	0.00445915	68.978	S(0.132)DS(0.376)AS(0.487)DS(0.005)QEIK	2	0.53679	0									0.982	0.878	0.945	1.091	1.086	1.063
O60566	670	S	Mitotic checkpoint serine/threonine-protein kinase BUB1 beta OS=Homo sapiens OX=9606 GN=BUB1B PE=1 SV=3	BUB1B	0.998813	4.46361e-05	104.09	KLS(0.999)PIIEDS(0.001)R	3	-0.041654	1	0.993	0.995	0.987	1.048	0.994	1.003	1.024	0.29852	0.917	0.975	0.998	1.084	1.077	1.007	1.08288	1.02051	0.988978	0.96679	0.922934	0.996028	0.933	0.11736
O60566	543	S	Mitotic checkpoint serine/threonine-protein kinase BUB1 beta OS=Homo sapiens OX=9606 GN=BUB1B PE=1 SV=3	BUB1B	1	0.000948496	72.705	NKS(1)PPADPPR	3	0.56519	2									0.917	0.975	0.998	1.084	1.077	1.007
O60583	549	S	Cyclin-T2 OS=Homo sapiens OX=9606 GN=CCNT2 PE=1 SV=2	CCNT2	0.994267	0.000730951	102.42	HS(0.006)S(0.994)PHISR	3	0.14221	3	1.097	1.002	0.968	1.009	0.956	0.95	0.95	0.30058
O60583	480	S	Cyclin-T2 OS=Homo sapiens OX=9606 GN=CCNT2 PE=1 SV=2	CCNT2	0.878362	9.19887e-09	138.09	QGQSQAASSSS(0.002)VT(0.119)S(0.878)PIK	3	-0.55404	1	1.02	0.997	0.968	1.059	0.92	1.051	1.015	0.79844
O60610	22	S	Protein diaphanous homolog 1 OS=Homo sapiens OX=9606 GN=DIAPH1 PE=1 SV=2	DIAPH1	0.999999	1.02992e-12	157.59	GRS(1)PDELPSAGGDGGK	3	-0.376	1	1.159	1.239	1.246	0.697	0.717	0.719	0.585	2.4714e-05	1.016	0.983	1.016	1.017	1.012	0.982	1.14075	1.26043	1.22638	0.685349	0.708498	0.732179	0.586	0.000116066
O60658	457	S	High affinity cAMP-specific and IBMX-insensitive 3',5'-cyclic phosphodiesterase 8A OS=Homo sapiens OX=9606 GN=PDE8A PE=1 SV=2	PDE8A	0.999976	0.00733305	66.068	RLS(1)GNEYVLSTK	2	0.2789	1	0.949	1.093	1.033	0.94	0.983	0.98	0.944	0.2669
O60664	130	S	Perilipin-3 OS=Homo sapiens OX=9606 GN=PLIN3 PE=1 SV=3	PLIN3	1	1.62453e-08	144.68	VS(1)GAQEMVSSAK	3	0.18372	2	1.181	1.227	1.181	0.744	0.73	0.728	0.614	2.2888e-06	1.018	1.014	1.034	0.93	0.971	0.993	1.16012	1.21006	1.14217	0.8	0.751802	0.733132	0.651	0.000159574
O60664	31	S	Perilipin-3 OS=Homo sapiens OX=9606 GN=PLIN3 PE=1 SV=3	PLIN3	0.999988	1.88446e-13	149.93	VAS(1)MPLISSTCDMVSAAYASTK	4	-0.4189	3	1.173	1.131	1.155	0.783	0.778	0.823	0.689	5.7927e-05	1.018	1.014	1.034	0.93	0.971	0.993	1.15226	1.11538	1.11702	0.841935	0.801236	0.828802	0.73	6.1983e-05
O60678	25	S	Protein arginine N-methyltransferase 3 OS=Homo sapiens OX=9606 GN=PRMT3 PE=1 SV=4	PRMT3	1	8.49138e-40	246	GAVENEEDLPELS(1)DS(1)GDEAAWEDEDDADLPHGK	5	-2.4552	2	0.96	0.993	0.913	1.122	1.009	1.059	1.113	0.052819	0.958	1.026	0.995	1.097	0.899	1.034	1.00209	0.967836	0.917588	1.02279	1.12236	1.02418	1.098	0.081176
O60678	27	S	Protein arginine N-methyltransferase 3 OS=Homo sapiens OX=9606 GN=PRMT3 PE=1 SV=4	PRMT3	1	8.49138e-40	246	GAVENEEDLPELS(1)DS(1)GDEAAWEDEDDADLPHGK	5	-2.4552	3	0.96	0.993	0.913	1.122	1.009	1.059	1.113	0.052819	0.958	1.026	0.995	1.097	0.899	1.034	1.00209	0.967836	0.917588	1.02279	1.12236	1.02418	1.098	0.081176
O60701	476	S	UDP-glucose 6-dehydrogenase OS=Homo sapiens OX=9606 GN=UGDH PE=1 SV=1	UGDH	0.999998	0.000347457	82.922	RIPYAPS(1)GEIPK	3	-0.29413	3	0.809	0.745	0.815	1.287	1.34	1.243	1.634	0.000164068	0.992	0.979	1.041	1.003	0.969	0.942	0.815524	0.760981	0.782901	1.28315	1.38287	1.31953	1.689	6.0146e-05
O60711	19	S	Leupaxin OS=Homo sapiens OX=9606 GN=LPXN PE=1 SV=1	LPXN	0.982663	6.1542e-14	165.3	S(0.014)T(0.003)LQDS(0.983)DEYSNPAPLPLDQHSR	3	-0.23648	1	0.952	0.914	1.064	0.984	1.097	1.03	1.062	0.3315	1.023	1.019	1.012	0.95	0.978	0.986	0.930596	0.896958	1.05138	1.03579	1.12168	1.04462	1.112	0.117142
O60716	269	S	Catenin delta-1 OS=Homo sapiens OX=9606 GN=CTNND1 PE=1 SV=1	CTNND1	0.684767	0.00363146	68.548	VGGS(0.315)S(0.685)VDLHR	3	-0.53298	1									0.954	1.027	0.985	1.005	1.027	0.993
O60716	349	S	Catenin delta-1 OS=Homo sapiens OX=9606 GN=CTNND1 PE=1 SV=1	CTNND1	1	1.46572e-06	124.42	GS(1)LAS(1)LDS(1)LRK	2	-1.665	4	1.071	1.082	1.054	0.921	0.907	0.898	0.85	0.000102764	0.954	1.027	0.985	1.005	1.027	0.993	1.12264	1.05355	1.07005	0.916418	0.883155	0.90433	0.833	0.00114213
O60716	352	S	Catenin delta-1 OS=Homo sapiens OX=9606 GN=CTNND1 PE=1 SV=1	CTNND1	1	1.47942e-05	105.99	GS(1)LAS(1)LDS(1)LRK	2	-1.665	3	1.188	1.206	1.137	0.764	0.765	0.751	0.646	1.98179e-05	0.954	1.027	0.985	1.005	1.027	0.993	1.24528	1.17429	1.15431	0.760199	0.744888	0.756294	0.633	4.1511e-05
O60716	346	S	Catenin delta-1 OS=Homo sapiens OX=9606 GN=CTNND1 PE=1 SV=1	CTNND1	1	1.46572e-06	124.42	GS(1)LAS(1)LDS(1)LRK	2	-1.665	4	1.069	1.069	1.052	0.915	0.918	0.913	0.861	1.56915e-05	0.954	1.027	0.985	1.005	1.027	0.993	1.12055	1.0409	1.06802	0.910448	0.893866	0.919436	0.843	0.00183501
O60716	916	T	Catenin delta-1 OS=Homo sapiens OX=9606 GN=CTNND1 PE=1 SV=1	CTNND1	1	0.00140837	76.563	GDHNRT(1)LDR	2	0.1998	1	1.001	1.148	1.083	0.842	0.87	0.978	0.832	0.038018	0.954	1.027	0.985	1.005	1.027	0.993	1.04927	1.11782	1.09949	0.837811	0.847128	0.984894	0.817	0.021242
O60749	119	S	Sorting nexin-2 OS=Homo sapiens OX=9606 GN=SNX2 PE=1 SV=2	SNX2	0.91143	6.49743e-05	101.43	S(0.089)MS(0.911)APVIFDR	2	-1.1206	1									1.041	1.036	1.082	0.981	0.978	0.947
O60749	185	S	Sorting nexin-2 OS=Homo sapiens OX=9606 GN=SNX2 PE=1 SV=2	SNX2	0.999999	8.22296e-07	121.95	RFS(1)DFLGLHSK	4	0.43341	3	1.008	1.188	0.88	0.904	0.908	1.072	0.938	0.59194	1.041	1.036	1.082	0.981	0.978	0.947	0.9683	1.14672	0.813309	0.921509	0.928425	1.132	1.018	0.85532
O60763	942	S	General vesicular transport factor p115 OS=Homo sapiens OX=9606 GN=USO1 PE=1 SV=2	USO1	1	8.63302e-51	269.77	DLGHPVEEEDELES(1)GDQEDEDDESEDPGKDLDHI	4	-1.448	1	1.001	0.902	1.042	0.903	1.135	1.046	1.047	0.61328	1.042	1.022	1	0.96	0.96	1.002	0.960653	0.882583	1.042	0.940625	1.18229	1.04391	1.098	0.32732
O60763	48	S	General vesicular transport factor p115 OS=Homo sapiens OX=9606 GN=USO1 PE=1 SV=2	USO1	0.998339	0.0275716	57.532	ALKS(0.998)LS(0.002)K	2	1.3472	1									1.042	1.022	1	0.96	0.96	1.002
O60784	376	S	Target of Myb protein 1 OS=Homo sapiens OX=9606 GN=TOM1 PE=1 SV=2	TOM1	0.90647	0.00132681	90.104	GS(0.094)S(0.906)LADQR	2	0.25537	1	1.243	1.235	1.2	0.694	0.638	0.751	0.566	0.00029698	1.043	1.151	0.937	0.931	1.131	0.778	1.19175	1.07298	1.28068	0.745435	0.564103	0.965296	0.642	0.046603
O60784	462	S	Target of Myb protein 1 OS=Homo sapiens OX=9606 GN=TOM1 PE=1 SV=2	TOM1	0.848231	1.72014e-06	114.68	LPNLS(0.145)S(0.848)PS(0.007)AEGPPGPPSGPAPR	3	0.16642	1	0.987	0.97	0.999	1.071	0.98	1.023	1.04	0.22682	1.043	1.151	0.937	0.931	1.131	0.778	0.946309	0.842745	1.06617	1.15038	0.86649	1.31491	1.167	0.36244
O60784	164	T	Target of Myb protein 1 OS=Homo sapiens OX=9606 GN=TOM1 PE=1 SV=2	TOM1	1	5.37235e-13	156.7	GLEFPMTDLDMLS(1)PIHT(1)PQR	3	0.36098	1	1.32	1.135	1.112	0.797	0.708	0.727	0.626	0.00197655	1.043	1.151	0.937	0.931	1.131	0.778	1.26558	0.986099	1.18677	0.856069	0.625995	0.934447	0.703	0.064536
O60784	160	S	Target of Myb protein 1 OS=Homo sapiens OX=9606 GN=TOM1 PE=1 SV=2	TOM1	1	5.37235e-13	156.7	GLEFPMTDLDMLS(1)PIHT(1)PQR	3	0.36098	1	1.32	1.135	1.112	0.797	0.708	0.727	0.626	0.00197655	1.043	1.151	0.937	0.931	1.131	0.778	1.26558	0.986099	1.18677	0.856069	0.625995	0.934447	0.703	0.064536
O60784	355	S	Target of Myb protein 1 OS=Homo sapiens OX=9606 GN=TOM1 PE=1 SV=2	TOM1	0.994934	0.0203437	52.149	AGLQS(0.995)LEAS(0.005)GR	2	0.73589	1									1.043	1.151	0.937	0.931	1.131	0.778
O60825	483	S	6-phosphofructo-2-kinase/fructose-2,6-bisphosphatase 2 OS=Homo sapiens OX=9606 GN=PFKFB2 PE=1 SV=2	PFKFB2	0.987863	0.00406106	77.049	NYS(0.988)VGS(0.012)R	2	0.25823	1	1.21	1.138	1.141	0.773	0.838	0.727	0.67	0.00092466	1.054	0.939	0.968	0.975	1.017	1.064	1.14801	1.21193	1.17872	0.792821	0.823992	0.683271	0.65	0.00184301
O60825	493	S	6-phosphofructo-2-kinase/fructose-2,6-bisphosphatase 2 OS=Homo sapiens OX=9606 GN=PFKFB2 PE=1 SV=2	PFKFB2	1	0.0154249	51.957	PLKPLS(1)PLR	3	0.0091791	1	0.99	0.912	0.964	1.409	0.946	0.854	1.12	0.62138	1.054	0.939	0.968	0.975	1.017	1.064	0.939279	0.971246	0.995868	1.44513	0.930187	0.802632	1.093	0.77738
O60832	453	S	H/ACA ribonucleoprotein complex subunit DKC1 OS=Homo sapiens OX=9606 GN=DKC1 PE=1 SV=3	DKC1	0.999989	5.79954e-15	172.6	RES(1)ES(1)ES(1)DETPPAAPQLIK	4	-0.089881	7	0.992	0.916	0.924	1.047	1.099	1.09	1.143	0.0103594	0.994	1	0.987	1.004	1.013	1.031	0.997988	0.916	0.93617	1.04283	1.0849	1.05723	1.117	0.0167449
O60832	21	S	H/ACA ribonucleoprotein complex subunit DKC1 OS=Homo sapiens OX=9606 GN=DKC1 PE=1 SV=3	DKC1	1	8.02047e-20	180.6	S(1)LPEEDVAEIQHAEEFLIKPESK	4	-0.36779	1	1.239	1.163	1.168	0.743	0.744	0.744	0.625	0.00188311	0.994	1	0.987	1.004	1.013	1.031	1.24648	1.163	1.18338	0.74004	0.734452	0.721629	0.611	2.2107e-05
O60832	494	S	H/ACA ribonucleoprotein complex subunit DKC1 OS=Homo sapiens OX=9606 GN=DKC1 PE=1 SV=3	DKC1	0.936118	1.46103e-50	287.13	AGLESGAEPGDGDS(0.936)DT(0.052)T(0.012)KK	4	-0.30811	3	0.936	0.938	0.93	1.111	1.129	1.034	1.168	0.0296	0.994	1	0.987	1.004	1.013	1.031	0.94165	0.938	0.942249	1.10657	1.11451	1.00291	1.142	0.060565
O60832	455	S	H/ACA ribonucleoprotein complex subunit DKC1 OS=Homo sapiens OX=9606 GN=DKC1 PE=1 SV=3	DKC1	0.999755	7.00983e-13	156.05	RES(1)ES(1)ES(1)DETPPAAPQLIK	4	-0.089881	6	0.985	0.935	0.923	1.028	1.119	1.071	1.132	0.0172178	0.994	1	0.987	1.004	1.013	1.031	0.990946	0.935	0.935157	1.0239	1.10464	1.0388	1.107	0.028438
O60832	451	S	H/ACA ribonucleoprotein complex subunit DKC1 OS=Homo sapiens OX=9606 GN=DKC1 PE=1 SV=3	DKC1	0.999999	1.66417e-13	165.17	RES(1)ES(1)ES(1)DETPPAAPQLIK	4	-0.089881	5	0.952	0.914	0.919	1.09	1.082	1.129	1.185	0.00074423	0.994	1	0.987	1.004	1.013	1.031	0.957746	0.914	0.931104	1.08566	1.06811	1.09505	1.159	0.00066198
O60832	513	S	H/ACA ribonucleoprotein complex subunit DKC1 OS=Homo sapiens OX=9606 GN=DKC1 PE=1 SV=3	DKC1	1	0.00185747	110.12	EVELVS(1)E	2	0.47713	6	0.988	1.006	1.039	0.975	1.016	0.977	0.979	0.33842	0.994	1	0.987	1.004	1.013	1.031	0.993964	1.006	1.05268	0.971116	1.00296	0.947624	0.957	0.141875
O60841	190	S	Eukaryotic translation initiation factor 5B OS=Homo sapiens OX=9606 GN=EIF5B PE=1 SV=4	EIF5B	0.999997	1.4625e-08	127.54	INSSGESGDES(1)DEFLQSR	3	0.8272	1									0.976	1.007	0.974	1.007	1.015	1
O60841	1168	S	Eukaryotic translation initiation factor 5B OS=Homo sapiens OX=9606 GN=EIF5B PE=1 SV=4	EIF5B	1	0.000118369	94.781	IEPIPGES(1)PK	2	0.84426	2	0.992	0.997	1.018	0.979	1.001	1.018	0.997	0.83536	0.976	1.007	0.974	1.007	1.015	1	1.01639	0.99007	1.04517	0.972195	0.986207	1.018	0.975	0.29582
O60841	107	S	Eukaryotic translation initiation factor 5B OS=Homo sapiens OX=9606 GN=EIF5B PE=1 SV=4	EIF5B	1	2.95111e-08	136.16	KQS(1)FDDNDS(1)EELEDKDSK	4	0.43763	2									0.976	1.007	0.974	1.007	1.015	1
O60841	135	S	Eukaryotic translation initiation factor 5B OS=Homo sapiens OX=9606 GN=EIF5B PE=1 SV=4	EIF5B	1	8.6152e-50	277.94	VEMYS(1)GS(1)DDDDDFNKLPK	4	0.92276	12	0.922	0.91	0.907	1.12	1.126	1.118	1.228	1.4728e-06	0.976	1.007	0.974	1.007	1.015	1	0.944672	0.903674	0.931211	1.11221	1.10936	1.118	1.201	0.000158879
O60841	137	S	Eukaryotic translation initiation factor 5B OS=Homo sapiens OX=9606 GN=EIF5B PE=1 SV=4	EIF5B	1	8.6152e-50	277.98	VEMYS(1)GS(1)DDDDDFNKLPK	4	0.92276	13	0.939	0.931	0.924	1.109	1.082	1.098	1.177	4.2123e-05	0.976	1.007	0.974	1.007	1.015	1	0.96209	0.924528	0.948665	1.10129	1.06601	1.098	1.152	0.00082429
O60841	214	S	Eukaryotic translation initiation factor 5B OS=Homo sapiens OX=9606 GN=EIF5B PE=1 SV=4	EIF5B	1	3.98706e-55	281.4	NKPGPNIES(1)GNEDDDASFK	4	1.4128	7	1.051	1.022	1.018	0.982	0.948	0.953	0.933	0.0094202	0.976	1.007	0.974	1.007	1.015	1	1.07684	1.0149	1.04517	0.975174	0.93399	0.953	0.912	0.0124017
O60841	164	S	Eukaryotic translation initiation factor 5B OS=Homo sapiens OX=9606 GN=EIF5B PE=1 SV=4	EIF5B	1	5.7873e-15	194.77	WDGS(1)EEDEDNSK	3	-0.17949	9	0.96	0.975	0.946	1.072	1.045	1.053	1.1	0.00115899	0.976	1.007	0.974	1.007	1.015	1	0.983607	0.968222	0.971253	1.06455	1.02956	1.053	1.077	0.0025377
O60841	113	S	Eukaryotic translation initiation factor 5B OS=Homo sapiens OX=9606 GN=EIF5B PE=1 SV=4	EIF5B	1	5.04515e-19	188.39	QSFDDNDS(1)EELEDKDSK	4	0.43895	6	0.949	0.97	0.907	1.055	1.075	1.11	1.146	0.0052	0.976	1.007	0.974	1.007	1.015	1	0.972336	0.963257	0.931211	1.04767	1.05911	1.11	1.122	0.0064561
O60885	470	S	Bromodomain-containing protein 4 OS=Homo sapiens OX=9606 GN=BRD4 PE=1 SV=2	BRD4	0.860181	1.04249e-07	122.34	MPDEPEEPVVAVS(0.14)S(0.86)PAVPPPTK	4	2.5729	3	1.128	1.199	1.069	0.857	0.791	0.816	0.726	0.00138417	1.019	0.946	1.001	0.986	0.984	1.06	1.10697	1.26744	1.06793	0.869168	0.803862	0.769811	0.71	0.0056428
O60885	1045	S	Bromodomain-containing protein 4 OS=Homo sapiens OX=9606 GN=BRD4 PE=1 SV=2	BRD4	1	5.99892e-06	99.055	PQQVIQHHHS(1)PR	3	-0.20884	2	0.96	0.96	0.961	1.152	1.093	0.93	1.102	0.28524	1.019	0.946	1.001	0.986	0.984	1.06	0.9421	1.0148	0.96004	1.16836	1.11077	0.877358	1.082	0.47416
O60885	1126	S	Bromodomain-containing protein 4 OS=Homo sapiens OX=9606 GN=BRD4 PE=1 SV=2	BRD4	0.904495	0.0215026	51.566	S(0.026)EPFS(0.904)PS(0.07)LRPEPPK	3	-1.5742	1									1.019	0.946	1.001	0.986	0.984	1.06
O60885	1117	S	Bromodomain-containing protein 4 OS=Homo sapiens OX=9606 GN=BRD4 PE=1 SV=2	BRD4	1	0.00233679	77.732	IHS(1)PIIR	3	-0.34408	2	1.11	1.142	1.073	0.861	0.847	0.854	0.771	0.000155936	1.019	0.946	1.001	0.986	0.984	1.06	1.0893	1.20719	1.07193	0.873225	0.860772	0.80566	0.754	0.0032556
O60885	469	S	Bromodomain-containing protein 4 OS=Homo sapiens OX=9606 GN=BRD4 PE=1 SV=2	BRD4	0.49992	0.000107101	81.807	MPDEPEEPVVAVS(0.5)S(0.5)PAVPPPTK	5	1.3356	1	1.145	1.183	1.085	0.853	0.842	0.747	0.715	0.0024023	1.019	0.946	1.001	0.986	0.984	1.06	1.12365	1.25053	1.08392	0.865112	0.855691	0.704717	0.701	0.0107631
O60885	601	S	Bromodomain-containing protein 4 OS=Homo sapiens OX=9606 GN=BRD4 PE=1 SV=2	BRD4	0.999984	1.17048e-17	188.19	SKPPPTYES(1)EEEDK	3	0.78398	1	0.965	0.964	0.91	1.086	1.057	1.084	1.137	0.0037971	1.019	0.946	1.001	0.986	0.984	1.06	0.947007	1.01903	0.909091	1.10142	1.07419	1.02264	1.112	0.054835
O60890	652	S	Oligophrenin-1 OS=Homo sapiens OX=9606 GN=OPHN1 PE=1 SV=1	OPHN1	0.998135	0.00746354	60.55	KS(0.998)PS(0.002)RPILDGK	4	0.10677	1	1.027	0.906	0.963	1.069	1.032	1.052	1.089	0.083535	0.987	1.014	1.007	1.035	1.002	0.985	1.04053	0.893491	0.956306	1.03285	1.02994	1.06802	1.083	0.147405
O60890	703	S	Oligophrenin-1 OS=Homo sapiens OX=9606 GN=OPHN1 PE=1 SV=1	OPHN1	0.963615	0.0116712	55.112	T(0.036)PS(0.964)FHIK	3	-0.66349	1	1.35	1.35	1.268	0.602	0.573	0.508	0.424	9.7425e-05	0.987	1.014	1.007	1.035	1.002	0.985	1.36778	1.33136	1.25919	0.581643	0.571856	0.515736	0.422	4.1244e-05
O60934	434	T	Nibrin OS=Homo sapiens OX=9606 GN=NBN PE=1 SV=1	NBN	0.499925	0.0134013	58.885	IPNYQLS(0.5)PT(0.5)K	2	-1.9952	1									0.973	1.045	1.055	1.056	0.947	0.991
O60934	432	S	Nibrin OS=Homo sapiens OX=9606 GN=NBN PE=1 SV=1	NBN	0.999407	1.64037e-05	113.82	IPNYQLS(0.999)PT(0.001)K	3	-0.36242	3	1.057	1.078	0.976	0.943	0.974	0.932	0.916	0.057976	0.973	1.045	1.055	1.056	0.947	0.991	1.08633	1.03158	0.925118	0.892992	1.02851	0.940464	0.94	0.38756
O60936	147	S	Nucleolar protein 3 OS=Homo sapiens OX=9606 GN=NOL3 PE=1 SV=2	NOL3	0.479297	8.54173e-05	77.522	ASDPDEAGGPEGS(0.041)EAVQS(0.479)GT(0.479)PEEPEPELEAEASK	5	0.86131	0									1.038	0.983	0.935	1.107	0.933	1.018
O60936	149	T	Nucleolar protein 3 OS=Homo sapiens OX=9606 GN=NOL3 PE=1 SV=2	NOL3	0.479297	8.54173e-05	77.522	ASDPDEAGGPEGS(0.041)EAVQS(0.479)GT(0.479)PEEPEPELEAEASK	5	0.86131	0									1.038	0.983	0.935	1.107	0.933	1.018
O75052	266	S	Carboxyl-terminal PDZ ligand of neuronal nitric oxide synthase protein OS=Homo sapiens OX=9606 GN=NOS1AP PE=1 SV=3	NOS1AP	0.932434	9.35081e-09	127.49	VSHPQEPMLT(0.068)AS(0.932)PR	3	-0.075688	1	1.048	1.034	1.084	0.88	0.932	0.972	0.879	0.0157246	0.983	1.033	0.997	0.985	0.991	1.016	1.06612	1.00097	1.08726	0.893401	0.940464	0.956693	0.885	0.0193623
O75061	570	S	Putative tyrosine-protein phosphatase auxilin OS=Homo sapiens OX=9606 GN=DNAJC6 PE=1 SV=3	DNAJC6	0.999037	3.36015e-14	180.54	SATSTSAS(0.999)PT(0.001)LR	2	-0.1528	2	0.949	1.013	0.959	1.069	1.065	0.979	1.066	0.146084	0.968	1.036	1.006	0.943	1.071	0.981	0.980372	0.977799	0.95328	1.13362	0.994398	0.997961	1.074	0.190499
O75064	1211	S	DENN domain-containing protein 4B OS=Homo sapiens OX=9606 GN=DENND4B PE=1 SV=4	DENND4B	0.999886	0.0170072	58.687	PSVPS(1)PK	3	1.086	1
O75084	568	S	Frizzled-7 OS=Homo sapiens OX=9606 GN=FZD7 PE=1 SV=2	FZD7	0.966654	4.06771e-06	118.51	LSHS(0.033)S(0.967)KGETAV	3	-0.91823	1	1.094	0.969	0.959	0.899	1.128	0.94	0.982	0.80476
O75113	288	S	NEDD4-binding protein 1 OS=Homo sapiens OX=9606 GN=N4BP1 PE=1 SV=4	N4BP1	0.998773	0.000524003	109.16	RFS(0.999)DS(0.001)EER	3	0.24254	3	1.044	0.929	0.927	1.027	1.068	1.044	1.082	0.119818	0.885	0.849	0.903	1.089	1.192	1.163	1.17966	1.09423	1.02658	0.943067	0.895973	0.897678	0.829	0.0129227
O75113	242	T	NEDD4-binding protein 1 OS=Homo sapiens OX=9606 GN=N4BP1 PE=1 SV=4	N4BP1	0.922715	0.0358485	54.09	AGT(0.923)PVS(0.068)ELT(0.009)K	2	-0.31938	1	1.023	1.091	1.05	0.943	0.92	0.92	0.88	0.003302	0.885	0.849	0.903	1.089	1.192	1.163	1.15593	1.28504	1.16279	0.865932	0.771812	0.791058	0.674	0.00129671
O75122	359	S	CLIP-associating protein 2 OS=Homo sapiens OX=9606 GN=CLASP2 PE=1 SV=3	CLASP2	0.398675	0.0301254	46.101	AS(0.399)S(0.377)LPGS(0.225)LQR	2	-0.41884	0									0.952	0.917	0.967	1.077	1.041	1.06
O75122	596	S	CLIP-associating protein 2 OS=Homo sapiens OX=9606 GN=CLASP2 PE=1 SV=3	CLASP2	0.882017	7.18576e-14	171.13	VLNT(0.118)GS(0.882)DVEEAVADALK	3	1.2072	1	1.282	1.272	1.309	0.607	0.59	0.638	0.475	3.4345e-06	0.952	0.917	0.967	1.077	1.041	1.06	1.34664	1.38713	1.35367	0.563603	0.566763	0.601887	0.424	1.5179e-06
O75122	370	S	CLIP-associating protein 2 OS=Homo sapiens OX=9606 GN=CLASP2 PE=1 SV=3	CLASP2	0.542346	5.26268e-13	163.53	S(0.458)RS(0.542)DIDVNAAAGAK	3	-1.2591	2	1.153	1.292	1.204	0.693	0.708	0.718	0.581	9.9063e-05	0.952	0.917	0.967	1.077	1.041	1.06	1.21113	1.40894	1.24509	0.643454	0.680115	0.677358	0.518	0.000195704
O75122	1010	T	CLIP-associating protein 2 OS=Homo sapiens OX=9606 GN=CLASP2 PE=1 SV=3	CLASP2	0.487672	0.00367695	69.379	ASLLHS(0.001)MPT(0.488)HS(0.256)S(0.256)PR	3	-3.5017	0									0.952	0.917	0.967	1.077	1.041	1.06
O75122	459	S	CLIP-associating protein 2 OS=Homo sapiens OX=9606 GN=CLASP2 PE=1 SV=3	CLASP2	1	3.39064e-05	111.95	MVSQSQPGS(1)R	2	-0.038613	1	1.302	1.301	1.289	0.603	0.562	0.626	0.46	0.001664	0.952	0.917	0.967	1.077	1.041	1.06	1.36765	1.41876	1.33299	0.559889	0.539866	0.590566	0.41	4.7814e-06
O75122	955	S	CLIP-associating protein 2 OS=Homo sapiens OX=9606 GN=CLASP2 PE=1 SV=3	CLASP2	1	0.0103076	59.728	S(1)QEDMNEPLKR	3	0.56412	1	1.025	1.118	1.068	0.817	0.987	0.911	0.846	0.047636	0.952	0.917	0.967	1.077	1.041	1.06	1.07668	1.21919	1.10445	0.758589	0.948127	0.859434	0.755	0.0191609
O75122	368	S	CLIP-associating protein 2 OS=Homo sapiens OX=9606 GN=CLASP2 PE=1 SV=3	CLASP2	0.5	5.26268e-13	163.53	S(0.5)RS(0.5)DIDVNAAAGAK	3	0.10844	1	1.153	1.292	1.204	0.693	0.708	0.718	0.581	9.9063e-05	0.952	0.917	0.967	1.077	1.041	1.06	1.21113	1.40894	1.24509	0.643454	0.680115	0.677358	0.518	0.000195704
O75122	540	T	CLIP-associating protein 2 OS=Homo sapiens OX=9606 GN=CLASP2 PE=1 SV=3	CLASP2	0.865153	0.0186015	63.754	ES(0.2)S(0.8)RDT(0.865)S(0.134)PVR	2	-0.64223	1	1.332	1.208	1.347	0.644	0.555	0.613	0.466	0.000162229	0.952	0.917	0.967	1.077	1.041	1.06	1.39916	1.31734	1.39297	0.597957	0.533141	0.578302	0.416	2.1767e-05
O75122	537	S	CLIP-associating protein 2 OS=Homo sapiens OX=9606 GN=CLASP2 PE=1 SV=3	CLASP2	0.800018	0.0186015	63.754	ES(0.2)S(0.8)RDT(0.865)S(0.134)PVR	2	-0.64223	1	1.332	1.208	1.347	0.644	0.555	0.613	0.466	0.000162229	0.952	0.917	0.967	1.077	1.041	1.06	1.39916	1.31734	1.39297	0.597957	0.533141	0.578302	0.416	2.1767e-05
O75131	243	S	Copine-3 OS=Homo sapiens OX=9606 GN=CPNE3 PE=1 SV=1	CPNE3	0.934047	6.34482e-17	170.42	S(0.066)S(0.934)PVEFECINEK	2	2.694	2	0.957	0.904	0.916	1.16	1.081	1.074	1.194	0.0041849	0.959	0.979	0.957	1.048	1.03	1.054	0.997914	0.923391	0.957158	1.10687	1.04951	1.01898	1.103	0.041059
O75131	242	S	Copine-3 OS=Homo sapiens OX=9606 GN=CPNE3 PE=1 SV=1	CPNE3	0.5	3.85643e-11	157.2	S(0.5)S(0.5)PVEFECINEK	3	0.11252	1	0.957	0.904	0.916	1.16	1.081	1.074	1.194	0.0041849	0.959	0.979	0.957	1.048	1.03	1.054	0.997914	0.923391	0.957158	1.10687	1.04951	1.01898	1.103	0.041059
O75132	624	S	Zinc finger BED domain-containing protein 4 OS=Homo sapiens OX=9606 GN=ZBED4 PE=1 SV=2	ZBED4	0.825432	1.25514e-05	109.62	TEVSETARPS(0.174)S(0.825)PDTR	3	0.91719	2	0.935	0.981	1.016	1.068	0.998	1.041	1.06	0.1353
O75143	361	S	Autophagy-related protein 13 OS=Homo sapiens OX=9606 GN=ATG13 PE=1 SV=1	ATG13	1	1.0468e-11	159.34	AS(1)PHDVLETIFVR	3	0.0061519	4	1.032	1.001	1.072	0.961	0.952	0.959	0.925	0.060579	0.97	1.156	0.985	0.908	1.039	0.924	1.06392	0.865917	1.08832	1.05837	0.916266	1.03788	0.998	0.98882
O75146	19	S	Huntingtin-interacting protein 1-related protein OS=Homo sapiens OX=9606 GN=HIP1R PE=1 SV=2	HIP1R	1	0.0394813	40.941	RPGHS(1)LEAER	3	-0.48565	1	1.15	0.982	0.98	0.904	1.052	0.891	0.915	0.3011	1.05	1.05	1.033	0.961	0.962	0.998	1.09524	0.935238	0.948693	0.940687	1.09356	0.892786	0.982	0.82338
O75151	625	S	Lysine-specific demethylase PHF2 OS=Homo sapiens OX=9606 GN=PHF2 PE=1 SV=4	PHF2	1	0.00217516	70.889	LEKS(1)PLAGNK	3	0.44334	1	1.122	1.117	1.059	0.842	0.909	0.846	0.787	0.00150454	0.892	0.908	1.073	1.143	1.031	0.985	1.25785	1.23018	0.986952	0.736658	0.881668	0.858883	0.713	0.024604
O75151	905	S	Lysine-specific demethylase PHF2 OS=Homo sapiens OX=9606 GN=PHF2 PE=1 SV=4	PHF2	0.907111	0.000527095	75.3	KGS(1)DDAPY(0.001)S(0.907)PT(0.093)AR	3	-0.47594	2	1.168	1.171	1.323	0.716	0.678	0.726	0.579	0.00029634	0.892	0.908	1.073	1.143	1.031	0.985	1.30942	1.28965	1.23299	0.626422	0.657614	0.737056	0.527	0.00023896
O75151	458	S	Lysine-specific demethylase PHF2 OS=Homo sapiens OX=9606 GN=PHF2 PE=1 SV=4	PHF2	0.744946	5.19549e-06	109.17	AVRPEVNT(0.001)VAS(0.745)S(0.254)DEVCDGDR	3	-0.53275	1									0.892	0.908	1.073	1.143	1.031	0.985
O75151	655	S	Lysine-specific demethylase PHF2 OS=Homo sapiens OX=9606 GN=PHF2 PE=1 SV=4	PHF2	0.5	0.0171143	54.582	ALRPPT(0.5)S(0.5)PGVFGALQNFK	3	-1.5474	1									0.892	0.908	1.073	1.143	1.031	0.985
O75151	882	S	Lysine-specific demethylase PHF2 OS=Homo sapiens OX=9606 GN=PHF2 PE=1 SV=4	PHF2	0.999999	1.17785e-09	145.55	DSDYVYPSLES(1)DEDNPIFK	3	-0.41253	2	1.14	0.966	1.058	0.956	0.899	0.937	0.882	0.073958	0.892	0.908	1.073	1.143	1.031	0.985	1.27803	1.06388	0.986021	0.836395	0.871969	0.951269	0.799	0.062721
O75151	681	S	Lysine-specific demethylase PHF2 OS=Homo sapiens OX=9606 GN=PHF2 PE=1 SV=4	PHF2	1	7.59826e-12	167.14	DEYEYVS(1)DDGELK	2	-0.16912	3	0.977	1.004	0.982	0.986	1.021	1.047	1.031	0.195056	0.892	0.908	1.073	1.143	1.031	0.985	1.09529	1.10573	0.915191	0.862642	0.990301	1.06294	0.936	0.48684
O75151	1056	S	Lysine-specific demethylase PHF2 OS=Homo sapiens OX=9606 GN=PHF2 PE=1 SV=4	PHF2	0.508265	0.000412805	82.865	RPS(0.508)AS(0.236)S(0.255)PNNNTAAK	3	0.19159	1									0.892	0.908	1.073	1.143	1.031	0.985
O75151	899	S	Lysine-specific demethylase PHF2 OS=Homo sapiens OX=9606 GN=PHF2 PE=1 SV=4	PHF2	0.999991	9.3341e-09	142.4	RKGS(1)DDAPYSPTAR	4	0.44454	5	1.076	1.013	1.086	0.934	0.911	0.928	0.873	0.0042566	0.892	0.908	1.073	1.143	1.031	0.985	1.20628	1.11564	1.01212	0.817148	0.883608	0.942132	0.793	0.023981
O75151	654	T	Lysine-specific demethylase PHF2 OS=Homo sapiens OX=9606 GN=PHF2 PE=1 SV=4	PHF2	0.5	0.0171143	54.582	ALRPPT(0.5)S(0.5)PGVFGALQNFK	3	-1.5474	1									0.892	0.908	1.073	1.143	1.031	0.985
O75151	541	T	Lysine-specific demethylase PHF2 OS=Homo sapiens OX=9606 GN=PHF2 PE=1 SV=4	PHF2	0.818763	1.57815e-08	129.57	ES(0.006)AS(0.175)PT(0.819)IPNLDLLEAHTK	3	0.099306	1									0.892	0.908	1.073	1.143	1.031	0.985
O75152	295	S	Zinc finger CCCH domain-containing protein 11A OS=Homo sapiens OX=9606 GN=ZC3H11A PE=1 SV=3	ZC3H11A	0.543106	0.0148552	53.565	KFS(0.457)AGGDS(0.543)DPPLKR	3	-0.22565	1									1.028	1.019	0.982	1.029	0.99	0.993
O75152	758	S	Zinc finger CCCH domain-containing protein 11A OS=Homo sapiens OX=9606 GN=ZC3H11A PE=1 SV=3	ZC3H11A	0.927333	1.05148e-13	167.96	RLS(0.927)S(0.076)AS(0.907)T(0.09)GKPPLSVEDDFEK	4	0.70871	1									1.028	1.019	0.982	1.029	0.99	0.993
O75152	108	S	Zinc finger CCCH domain-containing protein 11A OS=Homo sapiens OX=9606 GN=ZC3H11A PE=1 SV=3	ZC3H11A	1	1.67999e-23	218.14	TVLPTVPES(1)PEEEVK	3	-0.94805	3	1.082	1.045	1.089	0.859	0.904	0.95	0.844	0.0057825	1.028	1.019	0.982	1.029	0.99	0.993	1.05253	1.02552	1.10896	0.834791	0.913131	0.956697	0.849	0.023165
O75152	761	S	Zinc finger CCCH domain-containing protein 11A OS=Homo sapiens OX=9606 GN=ZC3H11A PE=1 SV=3	ZC3H11A	0.907173	1.05148e-13	167.96	RLS(0.927)S(0.076)AS(0.907)T(0.09)GKPPLSVEDDFEK	4	0.70871	1									1.028	1.019	0.982	1.029	0.99	0.993
O75152	290	S	Zinc finger CCCH domain-containing protein 11A OS=Homo sapiens OX=9606 GN=ZC3H11A PE=1 SV=3	ZC3H11A	0.984854	0.00234695	69.805	KFS(0.985)AGGDS(0.015)DPPLKR	4	-0.26519	2	1.233	1.211	1.234	0.682	0.707	0.695	0.567	6.1022e-07	1.028	1.019	0.982	1.029	0.99	0.993	1.19942	1.18842	1.25662	0.662779	0.714141	0.699899	0.57	3.8632e-05
O75153	664	S	Clustered mitochondria protein homolog OS=Homo sapiens OX=9606 GN=CLUH PE=1 SV=2	CLUH	1	1.5609e-09	140.04	SEDPPGQEAGS(1)EEEGSSASGLAK	3	-0.18328	1	0.862	0.959	0.982	1.052	1.126	1.101	1.17	0.024277	0.931	0.991	0.909	1.129	1.057	1.001	0.925886	0.967709	1.08031	0.931798	1.06528	1.0999	1.041	0.58912
O75153	649	S	Clustered mitochondria protein homolog OS=Homo sapiens OX=9606 GN=CLUH PE=1 SV=2	CLUH	0.911661	7.46595e-29	201.41	LAALQLMQQNASQLETPSSLENGGPS(0.075)S(0.912)LES(0.013)K	4	0.52882	1	1.12	1.15	1.133	0.826	0.79	0.844	0.723	0.000100203	0.931	0.991	0.909	1.129	1.057	1.001	1.20301	1.16044	1.24642	0.731621	0.747398	0.843157	0.643	0.00081769
O75167	522	S	Phosphatase and actin regulator 2 OS=Homo sapiens OX=9606 GN=PHACTR2 PE=1 SV=2	PHACTR2	0.999786	2.44335e-06	115.63	RLS(1)QRPTTEELEQR	3	0.014774	1	1.177	0.975	1.154	0.819	0.943	0.834	0.785	0.031957	0.966	1.011	1.088	0.906	0.971	1.056	1.21843	0.964392	1.06066	0.903974	0.971164	0.789773	0.822	0.098216
O75170	771	S	Serine/threonine-protein phosphatase 6 regulatory subunit 2 OS=Homo sapiens OX=9606 GN=PPP6R2 PE=1 SV=2	PPP6R2	0.784387	1.66336e-08	133.81	CS(0.216)S(0.784)PVDTECSHAEGSR	3	-2.0577	1	0.953	1.012	1.03	1.005	0.98	1.033	1.008	0.79014
O75175	299	S	CCR4-NOT transcription complex subunit 3 OS=Homo sapiens OX=9606 GN=CNOT3 PE=1 SV=1	CNOT3	0.999363	6.41121e-11	157.82	STDSEVS(0.001)QS(0.999)PAK	2	0.47837	3	0.888	0.751	0.858	1.242	1.286	1.17	1.481	0.0024564	0.946	1.071	1.037	0.966	1.018	0.958	0.938689	0.701214	0.827387	1.28571	1.26326	1.22129	1.528	0.0073761
O75179	1709	S	Ankyrin repeat domain-containing protein 17 OS=Homo sapiens OX=9606 GN=ANKRD17 PE=1 SV=3	ANKRD17	0.999989	0.00242533	79.16	LTVAS(1)PK	3	-0.71093	3	0.943	0.87	0.925	1.124	1.164	1.08	1.23	0.0031177	0.912	1.03	0.927	1.073	1.018	1.017	1.03399	0.84466	0.997843	1.04753	1.14342	1.06195	1.131	0.137497
O75179	2067	S	Ankyrin repeat domain-containing protein 17 OS=Homo sapiens OX=9606 GN=ANKRD17 PE=1 SV=3	ANKRD17	0.998011	1.00249e-08	141.53	NS(1)PLDCGS(0.002)AS(0.998)PNK	3	0.084029	4	0.937	0.846	0.834	1.183	1.163	1.183	1.348	0.0149228	0.912	1.03	0.927	1.073	1.018	1.017	1.02741	0.821359	0.899676	1.10252	1.14244	1.16323	1.24	0.030581
O75179	2059	S	Ankyrin repeat domain-containing protein 17 OS=Homo sapiens OX=9606 GN=ANKRD17 PE=1 SV=3	ANKRD17	1	1.00249e-08	139.44	NS(1)PLDCGS(0.085)AS(0.915)PNK	2	0.46162	3	0.94	0.933	0.906	1.142	1.055	1.113	1.191	0.0025372	0.912	1.03	0.927	1.073	1.018	1.017	1.0307	0.905825	0.977346	1.06431	1.03635	1.0944	1.096	0.08342
O75179	1693	S	Ankyrin repeat domain-containing protein 17 OS=Homo sapiens OX=9606 GN=ANKRD17 PE=1 SV=3	ANKRD17	0.639805	0.0159443	49.621	S(0.64)GPS(0.359)PLS(0.59)S(0.411)PNGK	3	1.1146	1	0.907	0.941	1.029	1.166	1.005	1.018	1.108	0.166964	0.912	1.03	0.927	1.073	1.018	1.017	0.994518	0.913592	1.11003	1.08667	0.98723	1.00098	1.019	0.75968
O75179	1609	S	Ankyrin repeat domain-containing protein 17 OS=Homo sapiens OX=9606 GN=ANKRD17 PE=1 SV=3	ANKRD17	0.944923	3.31068e-05	97.291	S(0.002)S(0.002)S(0.009)T(0.042)S(0.945)ES(0.001)GDSDNMR	2	-1.1072	1	0.949	0.915	0.954	1.177	1.026	1.061	1.158	0.0285	0.912	1.03	0.927	1.073	1.018	1.017	1.04057	0.88835	1.02913	1.09692	1.00786	1.04326	1.064	0.32
O75179	1699	S	Ankyrin repeat domain-containing protein 17 OS=Homo sapiens OX=9606 GN=ANKRD17 PE=1 SV=3	ANKRD17	0.590329	0.0159443	49.621	S(0.64)GPS(0.359)PLS(0.59)S(0.411)PNGK	3	1.1146	1	0.907	0.941	1.029	1.166	1.005	1.018	1.108	0.166964	0.912	1.03	0.927	1.073	1.018	1.017	0.994518	0.913592	1.11003	1.08667	0.98723	1.00098	1.019	0.75968
O75179	2401	S	Ankyrin repeat domain-containing protein 17 OS=Homo sapiens OX=9606 GN=ANKRD17 PE=1 SV=3	ANKRD17	0.998468	4.54181e-06	102.03	APS(0.998)PAPS(0.001)SVPLGSEKPSNVSQDR	3	0.65059	1									0.912	1.03	0.927	1.073	1.018	1.017
O75179	1940	S	Ankyrin repeat domain-containing protein 17 OS=Homo sapiens OX=9606 GN=ANKRD17 PE=1 SV=3	ANKRD17	0.936427	0.0387468	42.257	AT(0.064)NS(0.936)PKPHMVPR	3	-1.1877	1									0.912	1.03	0.927	1.073	1.018	1.017
O75179	2045	S	Ankyrin repeat domain-containing protein 17 OS=Homo sapiens OX=9606 GN=ANKRD17 PE=1 SV=3	ANKRD17	0.902065	0.00733164	59.792	EHYPVS(0.007)S(0.022)PS(0.047)S(0.902)PS(0.021)PPAQPGGVSR	3	0.23536	2	0.962	0.984	1.09	1.021	0.995	0.954	0.978	0.65434	0.912	1.03	0.927	1.073	1.018	1.017	1.05482	0.95534	1.17584	0.951538	0.977407	0.938053	0.9	0.170578
O75179	1696	S	Ankyrin repeat domain-containing protein 17 OS=Homo sapiens OX=9606 GN=ANKRD17 PE=1 SV=3	ANKRD17	0.918787	0.000507051	91.657	S(0.01)GPS(0.919)PLS(0.069)S(0.003)PNGK	2	1.8279	2	0.927	0.941	0.874	1.127	1.195	1.033	1.224	0.0139028	0.912	1.03	0.927	1.073	1.018	1.017	1.01645	0.913592	0.942826	1.05033	1.17387	1.01573	1.128	0.091597
O75182	262	T	Paired amphipathic helix protein Sin3b OS=Homo sapiens OX=9606 GN=SIN3B PE=1 SV=2	SIN3B	0.997853	0.000196238	88.706	NEHDKT(0.998)PEHS(0.002)R	4	0.77672	1	0.856	0.814	0.792	1.634	1.039	1.09	1.528	0.109102	1.003	1.002	0.956	1.041	1.025	0.986	0.85344	0.812375	0.828452	1.56964	1.01366	1.10548	1.479	0.109039
O75190	277	S	DnaJ homolog subfamily B member 6 OS=Homo sapiens OX=9606 GN=DNAJB6 PE=1 SV=2	DNAJB6	1	6.23106e-13	157.22	HAPHCLS(1)EEEGEQDRPR	5	0.73706	3	0.952	1.012	0.988	1.004	1.05	1.02	1.041	0.139696	0.838	0.967	0.886	1.158	1.153	1.206	1.13604	1.04654	1.11512	0.867012	0.910668	0.845771	0.796	0.00228
O75190	15	S	DnaJ homolog subfamily B member 6 OS=Homo sapiens OX=9606 GN=DNAJB6 PE=1 SV=2	DNAJB6	1	0.000132119	102.4	HAS(1)PEDIKK	3	0.42923	2	0.821	0.785	0.798	1.353	1.275	1.198	1.592	0.00024285	0.838	0.967	0.886	1.158	1.153	1.206	0.979714	0.811789	0.900677	1.16839	1.10581	0.993367	1.214	0.054736
O75204	17	S	Transmembrane protein 127 OS=Homo sapiens OX=9606 GN=TMEM127 PE=1 SV=1	TMEM127	0.998987	0.00376567	61.419	S(0.999)PGGS(0.001)ALPK	2	-0.12468	1
O75351	102	S	Vacuolar protein sorting-associated protein 4B OS=Homo sapiens OX=9606 GN=VPS4B PE=1 SV=2	VPS4B	0.999999	5.30129e-06	111.66	GNDS(1)DGEGESDDPEK	3	0.58911	2	0.833	0.904	0.948	1.14	1.163	1.14	1.282	0.0028586	0.993	1.014	0.893	0.986	1.027	1.115	0.838872	0.891519	1.06159	1.15619	1.13242	1.02242	1.186	0.095517
O75355	528	S	Ectonucleoside triphosphate diphosphohydrolase 3 OS=Homo sapiens OX=9606 GN=ENTPD3 PE=1 SV=2	ENTPD3	1	4.68734e-12	169.3	HSEHAFDHAVDS(1)D	2	-0.052399	2	1.077	0.967	1.048	0.889	1.001	0.993	0.932	0.2328	1.102	1.019	1.114	0.809	0.969	0.952	0.977314	0.94897	0.940754	1.09889	1.03302	1.04307	1.107	0.0104582
O75367	170	S	Core histone macro-H2A.1 OS=Homo sapiens OX=9606 GN=H2AFY PE=1 SV=4	H2AFY	0.999374	2.37867e-09	139.77	AAS(0.999)ADS(0.935)T(0.061)T(0.004)EGTPADGFTVLSTK	3	2.3978	2	1.053	1.022	1.081	0.898	0.954	0.946	0.887	0.0084216	0.952	1.033	1.003	1.056	1.005	0.996	1.10609	0.989351	1.07777	0.850379	0.949254	0.949799	0.866	0.045076
O75367	173	S	Core histone macro-H2A.1 OS=Homo sapiens OX=9606 GN=H2AFY PE=1 SV=4	H2AFY	0.934796	2.37867e-09	139.77	AAS(0.999)ADS(0.935)T(0.061)T(0.004)EGTPADGFTVLSTK	3	2.3978	3	1.053	1.022	1.081	0.898	0.954	0.946	0.887	0.0084216	0.952	1.033	1.003	1.056	1.005	0.996	1.10609	0.989351	1.07777	0.850379	0.949254	0.949799	0.866	0.045076
O75367	129	T	Core histone macro-H2A.1 OS=Homo sapiens OX=9606 GN=H2AFY PE=1 SV=4	H2AFY	1	0.00144061	75.764	LEAIIT(1)PPPAK	2	-0.10337	2	1.046	1.063	1.072	0.9	0.934	0.927	0.868	0.00045736	0.952	1.033	1.003	1.056	1.005	0.996	1.09874	1.02904	1.06879	0.852273	0.929353	0.930723	0.849	0.00904
O75369	833	S	Filamin-B OS=Homo sapiens OX=9606 GN=FLNB PE=1 SV=2	FLNB	1	3.14653e-06	113.47	VLFASQEIPAS(1)PFR	3	-0.48722	1									0.999	0.987	0.981	1.016	1.012	1.007
O75369	519	T	Filamin-B OS=Homo sapiens OX=9606 GN=FLNB PE=1 SV=2	FLNB	0.978298	1.0632e-26	220.71	DFLDGVYAFEYYPS(0.022)T(0.978)PGR	2	-1.0654	3	1.017	0.984	1.069	0.974	0.973	0.971	0.95	0.172664	0.999	0.987	0.981	1.016	1.012	1.007	1.01802	0.99696	1.0897	0.958661	0.961462	0.96425	0.929	0.113542
O75369	2497	S	Filamin-B OS=Homo sapiens OX=9606 GN=FLNB PE=1 SV=2	FLNB	0.447778	5.97188e-09	145.81	S(0.448)S(0.448)T(0.104)ETCYSAIPK	3	0.69678	0									0.999	0.987	0.981	1.016	1.012	1.007
O75369	827	S	Filamin-B OS=Homo sapiens OX=9606 GN=FLNB PE=1 SV=2	FLNB	0.996711	0.000363142	87.676	VLFAS(0.997)QEIPAS(0.003)PFR	2	-0.02555	1									0.999	0.987	0.981	1.016	1.012	1.007
O75369	2481	S	Filamin-B OS=Homo sapiens OX=9606 GN=FLNB PE=1 SV=2	FLNB	0.999997	7.61396e-09	130.29	LVS(1)PGS(1)ANETSSILVESVTR	3	0.2668	2	1.06	1.068	0.99	0.909	0.928	1.004	0.911	0.073397	0.999	0.987	0.981	1.016	1.012	1.007	1.06106	1.08207	1.00917	0.894685	0.916996	0.997021	0.891	0.040282
O75369	1988	S	Filamin-B OS=Homo sapiens OX=9606 GN=FLNB PE=1 SV=2	FLNB	0.999645	0.0001487	86.434	NGNHVANS(1)PVSIMVVQSEIGDAR	3	-0.94051	1									0.999	0.987	0.981	1.016	1.012	1.007
O75369	1609	T	Filamin-B OS=Homo sapiens OX=9606 GN=FLNB PE=1 SV=2	FLNB	0.999998	0.000202813	89.507	IRAT(1)QTGDASK	3	0.64954	1	1.073	1.017	0.969	0.99	0.944	0.991	0.956	0.25794	0.999	0.987	0.981	1.016	1.012	1.007	1.07407	1.0304	0.987768	0.974409	0.932806	0.984111	0.935	0.084197
O75369	2496	S	Filamin-B OS=Homo sapiens OX=9606 GN=FLNB PE=1 SV=2	FLNB	0.447778	5.97188e-09	145.81	S(0.448)S(0.448)T(0.104)ETCYSAIPK	3	0.69678	0									0.999	0.987	0.981	1.016	1.012	1.007
O75369	2107	S	Filamin-B OS=Homo sapiens OX=9606 GN=FLNB PE=1 SV=2	FLNB	0.999657	1.19636e-60	297.67	APS(1)VATVGSICDLNLK	3	0.2194	6	0.991	0.985	0.968	1.041	1.018	1.026	1.048	0.0082241	0.999	0.987	0.981	1.016	1.012	1.007	0.991992	0.997974	0.986748	1.02461	1.00593	1.01887	1.024	0.0191559
O75369	2113	S	Filamin-B OS=Homo sapiens OX=9606 GN=FLNB PE=1 SV=2	FLNB	0.99982	5.16918e-06	114.03	APSVATVGS(1)ICDLNLK	3	2.0313	1									0.999	0.987	0.981	1.016	1.012	1.007
O75369	1505	S	Filamin-B OS=Homo sapiens OX=9606 GN=FLNB PE=1 SV=2	FLNB	1	7.12435e-07	119.96	YADEEIPRS(1)PFK	4	0.022662	2	1.147	1.047	1.135	0.839	0.879	0.845	0.77	0.00126455	0.999	0.987	0.981	1.016	1.012	1.007	1.14815	1.06079	1.15698	0.825787	0.868577	0.839126	0.753	0.00084128
O75369	2478	S	Filamin-B OS=Homo sapiens OX=9606 GN=FLNB PE=1 SV=2	FLNB	0.999998	8.34714e-66	298.97	LVS(1)PGS(1)ANETSSILVESVTR	3	0.2668	7	0.983	0.968	0.97	1.033	1.063	1.02	1.067	0.0079764	0.999	0.987	0.981	1.016	1.012	1.007	0.983984	0.98075	0.988787	1.01673	1.0504	1.01291	1.043	0.023795
O75369	983	S	Filamin-B OS=Homo sapiens OX=9606 GN=FLNB PE=1 SV=2	FLNB	0.999958	4.11382e-11	179.68	LDVTILS(1)PSR	2	-0.46828	4	1.399	1.412	1.372	0.464	0.444	0.485	0.333	1.0628e-06	0.999	0.987	0.981	1.016	1.012	1.007	1.4004	1.4306	1.39857	0.456693	0.438735	0.481629	0.326	1.1543e-06
O75376	992	S	Nuclear receptor corepressor 1 OS=Homo sapiens OX=9606 GN=NCOR1 PE=1 SV=2	NCOR1	0.850034	0.000663625	83.53	S(0.009)S(0.019)T(0.122)S(0.85)PCGTSK	2	-0.23066	1	0.957	0.864	0.875	1.082	1.226	1.111	1.268	0.0088962	0.97	0.984	0.979	1.018	1.063	1.005	0.986598	0.878049	0.893769	1.06287	1.15334	1.10547	1.204	0.0125158
O75376	999	S	Nuclear receptor corepressor 1 OS=Homo sapiens OX=9606 GN=NCOR1 PE=1 SV=2	NCOR1	0.999996	0.0038234	64.685	S(1)PNREWEVLQPAPHQVITNLPEGVR	4	0.58957	1									0.97	0.984	0.979	1.018	1.063	1.005
O75376	2315	S	Nuclear receptor corepressor 1 OS=Homo sapiens OX=9606 GN=NCOR1 PE=1 SV=2	NCOR1	0.995187	0.000322945	79.143	REEGDPS(0.995)PHS(0.005)GGVCKPK	5	0.35182	1	1.049	0.941	1.096	0.966	1.04	0.893	0.939	0.37908	0.97	0.984	0.979	1.018	1.063	1.005	1.08144	0.956301	1.11951	0.948919	0.978363	0.888557	0.892	0.112002
O75376	2151	S	Nuclear receptor corepressor 1 OS=Homo sapiens OX=9606 GN=NCOR1 PE=1 SV=2	NCOR1	1	1.29121e-10	147.22	SHVSSEPYEPIS(1)PPQVPVVHEK	4	0.97286	1	0.995	0.997	1.062	0.996	0.947	0.998	0.963	0.24298	0.97	0.984	0.979	1.018	1.063	1.005	1.02577	1.01321	1.08478	0.978389	0.890875	0.993035	0.916	0.092064
O75376	1472	S	Nuclear receptor corepressor 1 OS=Homo sapiens OX=9606 GN=NCOR1 PE=1 SV=2	NCOR1	0.999875	0.0135116	55.204	AQLS(1)PGIYDDTSAR	3	0.43424	1									0.97	0.984	0.979	1.018	1.063	1.005
O75376	2120	S	Nuclear receptor corepressor 1 OS=Homo sapiens OX=9606 GN=NCOR1 PE=1 SV=2	NCOR1	1	0.000337215	94.717	VS(1)PENLVDK	3	-0.58239	3	0.953	0.957	0.937	1.098	1.079	1.041	1.13	0.00196233	0.97	0.984	0.979	1.018	1.063	1.005	0.982474	0.972561	0.957099	1.07859	1.01505	1.03582	1.075	0.020916
O75376	2337	S	Nuclear receptor corepressor 1 OS=Homo sapiens OX=9606 GN=NCOR1 PE=1 SV=2	NCOR1	0.977869	1.97138e-05	97.689	S(0.022)KS(0.978)PIPGQGYLGTER	3	0.12244	1	0.984	0.866	0.912	1.092	1.204	1.037	1.207	0.030924	0.97	0.984	0.979	1.018	1.063	1.005	1.01443	0.880081	0.931563	1.07269	1.13264	1.03184	1.145	0.050223
O75376	158	S	Nuclear receptor corepressor 1 OS=Homo sapiens OX=9606 GN=NCOR1 PE=1 SV=2	NCOR1	0.818862	3.08765e-06	104.05	HEAPS(0.18)S(0.819)PIS(0.001)GQPCGDDQNASPSK	3	-1.085	2	0.957	0.931	0.944	1.128	1.057	1.056	1.144	0.0044234	0.97	0.984	0.979	1.018	1.063	1.005	0.986598	0.946138	0.964249	1.10806	0.994356	1.05075	1.088	0.066538
O75376	172	S	Nuclear receptor corepressor 1 OS=Homo sapiens OX=9606 GN=NCOR1 PE=1 SV=2	NCOR1	0.94466	0.00049296	72.152	HEAPS(0.5)S(0.5)PIS(0.001)GQPCGDDQNAS(0.945)PS(0.055)K	4	-0.966	1	0.953	0.941	0.944	1.113	1.071	1.047	1.138	0.0020836	0.97	0.984	0.979	1.018	1.063	1.005	0.982474	0.956301	0.964249	1.09332	1.00753	1.04179	1.083	0.034558
O75376	1977	S	Nuclear receptor corepressor 1 OS=Homo sapiens OX=9606 GN=NCOR1 PE=1 SV=2	NCOR1	0.999969	9.02635e-14	153.34	YETPSDAIEVIS(1)PASSPAPPQEK	4	1.9727	3	0.999	0.955	1.069	0.963	0.997	1.025	0.987	0.7664	0.97	0.984	0.979	1.018	1.063	1.005	1.0299	0.970528	1.09193	0.945972	0.937912	1.0199	0.939	0.22168
O75376	157	S	Nuclear receptor corepressor 1 OS=Homo sapiens OX=9606 GN=NCOR1 PE=1 SV=2	NCOR1	0.499775	0.00049296	72.152	HEAPS(0.5)S(0.5)PIS(0.001)GQPCGDDQNAS(0.945)PS(0.055)K	4	-0.966	0									0.97	0.984	0.979	1.018	1.063	1.005
O75376	2102	S	Nuclear receptor corepressor 1 OS=Homo sapiens OX=9606 GN=NCOR1 PE=1 SV=2	NCOR1	0.627943	1.51684e-08	131.97	T(0.18)S(0.18)NRYS(0.628)PES(0.012)QAQSVHHQR	3	-0.13101	1	1.013	0.846	0.912	0.955	1.226	1.132	1.196	0.123044	0.97	0.984	0.979	1.018	1.063	1.005	1.04433	0.859756	0.931563	0.938114	1.15334	1.12637	1.135	0.21956
O75376	1196	S	Nuclear receptor corepressor 1 OS=Homo sapiens OX=9606 GN=NCOR1 PE=1 SV=2	NCOR1	0.978258	4.3125e-05	98.156	MPIEDS(0.022)S(0.978)PEK	3	0.12202	3	0.956	0.909	0.962	0.961	1.195	1.084	1.146	0.1128	0.97	0.984	0.979	1.018	1.063	1.005	0.985567	0.92378	0.982635	0.944008	1.12418	1.07861	1.088	0.22142
O75376	2184	S	Nuclear receptor corepressor 1 OS=Homo sapiens OX=9606 GN=NCOR1 PE=1 SV=2	NCOR1	0.998806	1.41327e-12	153.75	S(0.999)PGS(0.001)ISYLPSFFTK	2	0.53475	2	0.991	1.063	0.993	0.91	0.97	1.059	0.965	0.49206	0.97	0.984	0.979	1.018	1.063	1.005	1.02165	1.08028	1.0143	0.89391	0.912512	1.05373	0.918	0.187358
O75379	30	S	Vesicle-associated membrane protein 4 OS=Homo sapiens OX=9606 GN=VAMP4 PE=1 SV=2	VAMP4	1	3.89468e-74	340.02	NLLEDDS(1)DEEEDFFLR	2	-1.5342	6	0.996	0.932	0.995	0.986	1.086	1.04	1.065	0.154219
O75381	371	S	Peroxisomal membrane protein PEX14 OS=Homo sapiens OX=9606 GN=PEX14 PE=1 SV=1	PEX14	0.999497	6.24517e-07	120.63	RPEGAS(0.999)NES(0.001)ERD	3	-1.0947	2	0.936	0.926	0.921	1.108	1.076	1.12	1.187	0.000182033	0.98	0.939	0.908	1.069	1.071	0.977	0.955102	0.986155	1.01432	1.03648	1.00467	1.14637	1.078	0.162595
O75382	427	S	Tripartite motif-containing protein 3 OS=Homo sapiens OX=9606 GN=TRIM3 PE=1 SV=2	TRIM3	1	0.0124129	58.712	ALRPGDLPPS(1)PDDVKR	4	-0.34677	1
O75382	437	S	Tripartite motif-containing protein 3 OS=Homo sapiens OX=9606 GN=TRIM3 PE=1 SV=2	TRIM3	0.999992	0.000118348	90.453	S(1)PGGPGSHVR	3	0.70908	3	1.029	1.015	1.022	0.988	0.99	0.941	0.952	0.044322
O75382	7	S	Tripartite motif-containing protein 3 OS=Homo sapiens OX=9606 GN=TRIM3 PE=1 SV=2	TRIM3	1	1.26266e-17	189.25	REDS(1)PGPEVQPMDK	2	-0.31533	2	1.006	0.949	0.973	1.028	1.011	1.067	1.061	0.06382
O75385	556	S	Serine/threonine-protein kinase ULK1 OS=Homo sapiens OX=9606 GN=ULK1 PE=1 SV=2	ULK1	1	1.13461e-08	136.43	LHS(1)APNLSDLHVVRPK	5	0.0838	1	1.029	1.022	1.172	0.907	0.909	0.9	0.843	0.063176
O75385	636	T	Serine/threonine-protein kinase ULK1 OS=Homo sapiens OX=9606 GN=ULK1 PE=1 SV=2	ULK1	0.665536	4.94211e-06	109.24	T(0.666)PS(0.246)S(0.088)QNLLALLAR	2	-1.0656	1	1.126	1.108	1.045	0.823	0.892	0.906	0.799	0.0038983
O75385	638	S	Serine/threonine-protein kinase ULK1 OS=Homo sapiens OX=9606 GN=ULK1 PE=1 SV=2	ULK1	0.45043	4.94211e-06	106.76	T(0.45)PS(0.45)S(0.099)QNLLALLAR	3	-1.7014	0
O75390	190	S	Citrate synthase, mitochondrial OS=Homo sapiens OX=9606 GN=CS PE=1 SV=2	CS	0.999994	0.0208161	53.028	AYAQGIS(1)R	2	1.4252	1	0.955	0.911	0.975	1.014	1.163	1.05	1.136	0.051156	0.994	0.946	0.981	1.045	1.006	1.033	0.960765	0.963002	0.993884	0.970335	1.15606	1.01646	1.077	0.25134
O75396	137	S	Vesicle-trafficking protein SEC22b OS=Homo sapiens OX=9606 GN=SEC22B PE=1 SV=4	SEC22B	0.998091	1.84505e-22	199.41	NLGS(0.998)INT(0.002)ELQDVQR	3	-0.86973	4	1.215	1.199	1.173	0.719	0.748	0.737	0.614	3.0054e-06	0.986	0.982	1.013	0.996	0.982	1.01	1.23225	1.22098	1.15795	0.721888	0.761711	0.729703	0.613	4.1343e-05
O75396	175	S	Vesicle-trafficking protein SEC22b OS=Homo sapiens OX=9606 GN=SEC22B PE=1 SV=4	SEC22B	0.810105	0.00154692	73.881	ANNLS(0.187)S(0.81)LS(0.003)K	2	-0.93739	1									0.986	0.982	1.013	0.996	0.982	1.01
O75396	168	S	Vesicle-trafficking protein SEC22b OS=Homo sapiens OX=9606 GN=SEC22B PE=1 SV=4	SEC22B	0.999991	5.82116e-13	152.07	GEALSALDS(1)K	3	-0.27588	3	1.032	1.002	1.071	0.943	0.982	0.941	0.923	0.028144	0.986	0.982	1.013	0.996	0.982	1.01	1.04665	1.02037	1.05726	0.946787	1	0.931683	0.921	0.026156
O75400	935	S	Pre-mRNA-processing factor 40 homolog A OS=Homo sapiens OX=9606 GN=PRPF40A PE=1 SV=2	PRPF40A	0.926012	0.01205	56.22	DS(0.001)GNWDT(0.254)S(0.82)GS(0.926)ELS(0.999)EGELEKR	3	-0.66778	2	0.894	0.9	0.985	1.107	1.028	1.183	1.194	0.026079	1.065	1.003	0.991	0.981	0.98	0.988	0.839437	0.897308	0.993946	1.12844	1.04898	1.19737	1.236	0.026876
O75400	787	S	Pre-mRNA-processing factor 40 homolog A OS=Homo sapiens OX=9606 GN=PRPF40A PE=1 SV=2	PRPF40A	0.999174	0.000411489	75.91	EPAFEDIT(0.001)LES(0.999)ER	3	-0.3683	1									1.065	1.003	0.991	0.981	0.98	0.988
O75400	373	T	Pre-mRNA-processing factor 40 homolog A OS=Homo sapiens OX=9606 GN=PRPF40A PE=1 SV=2	PRPF40A	0.999909	0.000102921	106.3	QETVADFT(1)PK	2	-0.38517	2	1.052	1.042	1.018	0.942	0.965	0.945	0.916	0.0021199	1.065	1.003	0.991	0.981	0.98	0.988	0.987793	1.03888	1.02725	0.960245	0.984694	0.956478	0.95	0.045416
O75400	883	S	Pre-mRNA-processing factor 40 homolog A OS=Homo sapiens OX=9606 GN=PRPF40A PE=1 SV=2	PRPF40A	1	2.81563e-14	172.96	RHKS(1)DS(1)PES(1)DAER	3	0.2019	5	0.895	0.816	0.844	1.194	1.182	1.24	1.415	0.00034259	1.065	1.003	0.991	0.981	0.98	0.988	0.840376	0.813559	0.851665	1.21713	1.20612	1.25506	1.468	2.4767e-05
O75400	36	S	Pre-mRNA-processing factor 40 homolog A OS=Homo sapiens OX=9606 GN=PRPF40A PE=1 SV=2	PRPF40A	0.656369	4.60043e-36	239.6	RLS(0.342)GS(0.656)S(0.001)LCSGSWVSADGFLR	3	-0.65139	1	1.101	1.086	1.089	0.806	0.924	0.898	0.802	0.033678	1.065	1.003	0.991	0.981	0.98	0.988	1.0338	1.08275	1.09889	0.821611	0.942857	0.908907	0.831	0.0145437
O75400	933	S	Pre-mRNA-processing factor 40 homolog A OS=Homo sapiens OX=9606 GN=PRPF40A PE=1 SV=2	PRPF40A	0.819504	0.01205	56.22	DS(0.001)GNWDT(0.254)S(0.82)GS(0.926)ELS(0.999)EGELEKR	3	-0.66778	2	0.894	0.9	0.985	1.107	1.028	1.183	1.194	0.026079	1.065	1.003	0.991	0.981	0.98	0.988	0.839437	0.897308	0.993946	1.12844	1.04898	1.19737	1.236	0.026876
O75400	888	S	Pre-mRNA-processing factor 40 homolog A OS=Homo sapiens OX=9606 GN=PRPF40A PE=1 SV=2	PRPF40A	1	2.81563e-14	172.96	RHKS(1)DS(1)PES(1)DAER	3	0.2019	14	0.891	0.846	0.846	1.187	1.206	1.185	1.385	5.825e-05	1.065	1.003	0.991	0.981	0.98	0.988	0.83662	0.84347	0.853683	1.20999	1.23061	1.19939	1.437	1.4436e-06
O75400	938	S	Pre-mRNA-processing factor 40 homolog A OS=Homo sapiens OX=9606 GN=PRPF40A PE=1 SV=2	PRPF40A	0.998971	0.01205	56.22	DS(0.001)GNWDT(0.254)S(0.82)GS(0.926)ELS(0.999)EGELEKR	3	-0.66778	2	0.894	0.9	0.985	1.107	1.028	1.183	1.194	0.026079	1.065	1.003	0.991	0.981	0.98	0.988	0.839437	0.897308	0.993946	1.12844	1.04898	1.19737	1.236	0.026876
O75400	885	S	Pre-mRNA-processing factor 40 homolog A OS=Homo sapiens OX=9606 GN=PRPF40A PE=1 SV=2	PRPF40A	1	2.81563e-14	172.96	RHKS(1)DS(1)PES(1)DAER	3	0.2019	10	0.892	0.855	0.834	1.187	1.193	1.198	1.386	0.0036443	1.065	1.003	0.991	0.981	0.98	0.988	0.837559	0.852443	0.841574	1.20999	1.21735	1.21255	1.438	1.6353e-07
O75410	276	S	Transforming acidic coiled-coil-containing protein 1 OS=Homo sapiens OX=9606 GN=TACC1 PE=1 SV=2	TACC1	0.735816	0.000104649	86.248	ASYHFSPEELDENT(0.264)S(0.736)PLLGDAR	3	2.7866	1									0.959	1.01	0.966	1.061	0.981	1.078
O75420	538	S	GRB10-interacting GYF protein 1 OS=Homo sapiens OX=9606 GN=GIGYF1 PE=1 SV=2	GIGYF1	1	4.08159e-06	108.57	VPFAPGPS(1)PPPLLGNMDQER	3	-0.63118	1	0.989	1.049	1.012	0.99	1.001	0.947	0.963	0.195637
O75420	230	S	GRB10-interacting GYF protein 1 OS=Homo sapiens OX=9606 GN=GIGYF1 PE=1 SV=2	GIGYF1	0.977903	3.25068e-05	135.8	S(0.022)AS(0.978)PDGGPR	2	0.47493	1
O75420	406	S	GRB10-interacting GYF protein 1 OS=Homo sapiens OX=9606 GN=GIGYF1 PE=1 SV=2	GIGYF1	0.987937	1.13673e-06	103.78	GIQLS(0.988)PGVGS(0.009)S(0.003)AGPPGDLEDDEGLK	4	1.4666	2	1.047	1.026	1.114	0.947	0.857	0.96	0.867	0.030265
O75427	281	S	Leucine-rich repeat and calponin homology domain-containing protein 4 OS=Homo sapiens OX=9606 GN=LRCH4 PE=1 SV=2	LRCH4	0.899752	7.5761e-08	110.43	GSALGDLAPS(0.007)RPPS(0.093)FS(0.9)PCPAEDLFPGHR	4	-1.1359	1	1.053	1.06	1.211	0.907	0.878	0.798	0.777	0.0134563	0.872	1.014	1.123	1.119	1.025	0.935	1.20757	1.04536	1.07836	0.810545	0.856585	0.853476	0.757	0.0042383
O75427	506	S	Leucine-rich repeat and calponin homology domain-containing protein 4 OS=Homo sapiens OX=9606 GN=LRCH4 PE=1 SV=2	LRCH4	0.999569	8.40922e-06	103.99	PLGSIQRPNS(1)FLFR	3	-1.0624	2	1.257	1.23	1.266	0.652	0.667	0.664	0.528	2.7622e-07	0.872	1.014	1.123	1.119	1.025	0.935	1.44151	1.21302	1.12734	0.582663	0.650732	0.71016	0.514	0.0020167
O75448	873	S	Mediator of RNA polymerase II transcription subunit 24 OS=Homo sapiens OX=9606 GN=MED24 PE=1 SV=1	MED24	0.97087	3.16807e-26	201.76	LLSSNEDDANILS(0.02)S(0.971)PT(0.009)DR	3	-0.2945	1	1.065	0.975	1.11	1.031	0.936	0.85	0.894	0.168739	1.134	1.081	0.962	1.006	0.818	0.985	0.939153	0.901943	1.15385	1.02485	1.14425	0.862944	1.012	0.92258
O75448	862	S	Mediator of RNA polymerase II transcription subunit 24 OS=Homo sapiens OX=9606 GN=MED24 PE=1 SV=1	MED24	0.5	4.44216e-43	272.43	LLS(0.5)S(0.5)NEDDANILSSPTDR	3	0.61853	2	1.074	1.096	1.076	0.871	0.892	0.908	0.823	0.000140223	1.134	1.081	0.962	1.006	0.818	0.985	0.94709	1.01388	1.1185	0.865805	1.09046	0.921827	0.935	0.45148
O75448	863	S	Mediator of RNA polymerase II transcription subunit 24 OS=Homo sapiens OX=9606 GN=MED24 PE=1 SV=1	MED24	0.5	4.44216e-43	272.43	LLS(0.5)S(0.5)NEDDANILSSPTDR	3	0.61853	2	1.074	1.096	1.076	0.871	0.892	0.908	0.823	0.000140223	1.134	1.081	0.962	1.006	0.818	0.985	0.94709	1.01388	1.1185	0.865805	1.09046	0.921827	0.935	0.45148
O75449	109	S	Katanin p60 ATPase-containing subunit A1 OS=Homo sapiens OX=9606 GN=KATNA1 PE=1 SV=1	KATNA1	1	0.00298814	81.525	RPS(1)PGPR	3	-0.54745	1	1.21	1.009	1.119	0.864	0.993	0.691	0.763	0.077783	1.042	0.959	1.025	1.031	1.029	0.913	1.16123	1.05214	1.09171	0.838021	0.965015	0.756846	0.775	0.026978
O75475	106	S	PC4 and SFRS1-interacting protein OS=Homo sapiens OX=9606 GN=PSIP1 PE=1 SV=1	PSIP1	0.981948	6.85592e-19	198.42	QS(0.001)NAS(0.017)S(0.982)DVEVEEK	3	0.41056	2	0.839	0.903	0.866	1.181	1.169	1.193	1.359	0.000157796	0.933	0.964	0.93	1.04	1.066	1.049	0.89925	0.936722	0.931183	1.13558	1.09662	1.13727	1.218	0.00034456
O75475	141	T	PC4 and SFRS1-interacting protein OS=Homo sapiens OX=9606 GN=PSIP1 PE=1 SV=1	PSIP1	0.981942	0.00169805	98.254	AVDIT(0.018)T(0.982)PK	3	-0.03562	2	1.303	1.307	1.35	0.619	0.535	0.551	0.431	5.5759e-05	0.933	0.964	0.93	1.04	1.066	1.049	1.39657	1.35581	1.45161	0.595192	0.501876	0.525262	0.386	6.1618e-05
O75475	122	T	PC4 and SFRS1-interacting protein OS=Homo sapiens OX=9606 GN=PSIP1 PE=1 SV=1	PSIP1	0.999957	5.83295e-09	136.26	ETSVSKEDT(1)DHEEK	4	-1.1246	2	0.862	0.825	0.792	1.141	1.263	1.309	1.498	0.00109501	0.933	0.964	0.93	1.04	1.066	1.049	0.923901	0.855809	0.851613	1.09712	1.1848	1.24786	1.341	0.0030573
O75494	131	S	Serine/arginine-rich splicing factor 10 OS=Homo sapiens OX=9606 GN=SRSF10 PE=1 SV=1	SRSF10	0.999997	5.82759e-06	114.54	S(1)RS(1)RS(1)FDYNYR	2	-0.8376	6	0.96	1.011	1.048	0.971	1.051	0.964	0.989	0.7822	1.082	0.76	0.935	0.918	1.176	1.189	0.887246	1.33026	1.12086	1.05773	0.893707	0.810765	0.827	0.26572
O75494	251	S	Serine/arginine-rich splicing factor 10 OS=Homo sapiens OX=9606 GN=SRSF10 PE=1 SV=1	SRSF10	0.486574	0.00193033	79.492	S(0.487)RS(0.487)WT(0.127)S(0.9)PK	3	0.0072533	0									1.082	0.76	0.935	0.918	1.176	1.189
O75494	156	S	Serine/arginine-rich splicing factor 10 OS=Homo sapiens OX=9606 GN=SRSF10 PE=1 SV=1	SRSF10	1	0.0359942	40.941	S(1)RS(1)HS(1)DNDRFK	3	0.70397	1	1.036	0.909	1.011	0.943	1.107	1.019	1.038	0.5789	1.082	0.76	0.935	0.918	1.176	1.189	0.957486	1.19605	1.08128	1.02723	0.941327	0.857023	0.873	0.18164
O75494	253	S	Serine/arginine-rich splicing factor 10 OS=Homo sapiens OX=9606 GN=SRSF10 PE=1 SV=1	SRSF10	0.486574	0.00193033	79.492	S(0.487)RS(0.487)WT(0.127)S(0.9)PK	3	0.0072533	0									1.082	0.76	0.935	0.918	1.176	1.189
O75494	160	S	Serine/arginine-rich splicing factor 10 OS=Homo sapiens OX=9606 GN=SRSF10 PE=1 SV=1	SRSF10	1	0.00484402	69.03	S(1)RS(1)HS(1)DNDRFK	3	0.70397	4	0.965	0.937	0.956	1.036	1.07	1.097	1.121	0.0036951	1.082	0.76	0.935	0.918	1.176	1.189	0.891867	1.23289	1.02246	1.12854	0.909864	0.922624	0.941	0.6508
O75494	129	S	Serine/arginine-rich splicing factor 10 OS=Homo sapiens OX=9606 GN=SRSF10 PE=1 SV=1	SRSF10	1	5.82759e-06	114.54	S(1)RS(1)RS(1)FDYNYR	2	-0.8376	2	0.979	1.001	1.05	0.952	1.057	0.958	0.979	0.61284	1.082	0.76	0.935	0.918	1.176	1.189	0.904806	1.31711	1.12299	1.03704	0.89881	0.805719	0.82	0.21566
O75494	158	S	Serine/arginine-rich splicing factor 10 OS=Homo sapiens OX=9606 GN=SRSF10 PE=1 SV=1	SRSF10	1	0.00484402	69.03	S(1)RS(1)HS(1)DNDRFK	3	0.70397	3	0.965	0.937	0.956	1.036	1.07	1.097	1.121	0.0036951	1.082	0.76	0.935	0.918	1.176	1.189	0.891867	1.23289	1.02246	1.12854	0.909864	0.922624	0.941	0.6508
O75494	106	S	Serine/arginine-rich splicing factor 10 OS=Homo sapiens OX=9606 GN=SRSF10 PE=1 SV=1	SRSF10	0.920681	0.00353895	86.898	NVYS(0.921)S(0.078)S(0.001)R	2	0.48126	1	1.076	1.16	1.064	0.881	0.922	0.792	0.786	0.0100618	1.082	0.76	0.935	0.918	1.176	1.189	0.994455	1.52632	1.13797	0.959695	0.784014	0.666106	0.659	0.066545
O75494	256	S	Serine/arginine-rich splicing factor 10 OS=Homo sapiens OX=9606 GN=SRSF10 PE=1 SV=1	SRSF10	0.899817	0.00193033	79.492	S(0.487)RS(0.487)WT(0.127)S(0.9)PK	3	0.0072533	1	0.992	1.012	1.002	1.074	1.017	0.912	0.999	0.95252	1.082	0.76	0.935	0.918	1.176	1.189	0.916821	1.33158	1.07166	1.16993	0.864796	0.767031	0.844	0.35294
O75494	23	S	Serine/arginine-rich splicing factor 10 OS=Homo sapiens OX=9606 GN=SRSF10 PE=1 SV=1	SRSF10	0.966867	0.0115768	56.746	NVADDT(0.033)RS(0.967)EDLRR	3	1.0747	1	1.001	0.987	1.06	0.999	0.961	0.991	0.968	0.26668	1.082	0.76	0.935	0.918	1.176	1.189	0.925139	1.29868	1.13369	1.08824	0.817177	0.833474	0.816	0.20758
O75494	133	S	Serine/arginine-rich splicing factor 10 OS=Homo sapiens OX=9606 GN=SRSF10 PE=1 SV=1	SRSF10	0.999995	5.82759e-06	114.54	S(1)RS(1)RS(1)FDYNYR	2	-0.8376	7	0.954	0.997	1.021	1.011	1.055	0.983	1.026	0.42208	1.082	0.76	0.935	0.918	1.176	1.189	0.881701	1.31184	1.09198	1.10131	0.897109	0.826745	0.86	0.36718
O75509	519	S	Tumor necrosis factor receptor superfamily member 21 OS=Homo sapiens OX=9606 GN=TNFRSF21 PE=1 SV=1	TNFRSF21	0.83366	0.00729402	59.628	LALPMS(0.786)PS(0.299)PLS(0.834)PS(0.074)PIPS(0.008)PNAK	4	0.17705	1									0.93	1.081	1.042	1.05	1.041	0.938
O75509	554	S	Tumor necrosis factor receptor superfamily member 21 OS=Homo sapiens OX=9606 GN=TNFRSF21 PE=1 SV=1	TNFRSF21	1	5.1771e-06	111.12	GFFVDES(1)EPLLR	2	-0.26895	1									0.93	1.081	1.042	1.05	1.041	0.938
O75509	565	S	Tumor necrosis factor receptor superfamily member 21 OS=Homo sapiens OX=9606 GN=TNFRSF21 PE=1 SV=1	TNFRSF21	0.737588	0.00055844	80.719	CDS(0.001)T(0.005)S(0.249)S(0.738)GS(0.004)S(0.004)ALSR	2	-0.81014	1	0.914	0.926	0.901	1.151	1.107	1.104	1.227	0.000198915	0.93	1.081	1.042	1.05	1.041	0.938	0.982796	0.856614	0.864683	1.09619	1.0634	1.17697	1.234	0.0169001
O75509	521	S	Tumor necrosis factor receptor superfamily member 21 OS=Homo sapiens OX=9606 GN=TNFRSF21 PE=1 SV=1	TNFRSF21	0.997798	3.02157e-06	109.25	LALPMSPSPLS(0.002)PS(0.998)PIPS(1)PNAK	4	-0.35912	4	1.006	1.03	1.125	0.936	0.93	0.933	0.885	0.071539	0.93	1.081	1.042	1.05	1.041	0.938	1.08172	0.952821	1.07965	0.891429	0.893372	0.99467	0.893	0.110361
O75509	514	S	Tumor necrosis factor receptor superfamily member 21 OS=Homo sapiens OX=9606 GN=TNFRSF21 PE=1 SV=1	TNFRSF21	0.785675	0.00729402	59.628	LALPMS(0.786)PS(0.299)PLS(0.834)PS(0.074)PIPS(0.008)PNAK	4	0.17705	1									0.93	1.081	1.042	1.05	1.041	0.938
O75509	575	S	Tumor necrosis factor receptor superfamily member 21 OS=Homo sapiens OX=9606 GN=TNFRSF21 PE=1 SV=1	TNFRSF21	0.999522	0.0187293	69.786	NGS(1)FITK	2	0.14653	1	0.96	0.962	1.044	0.966	1.082	1.011	1.031	0.51652	0.93	1.081	1.042	1.05	1.041	0.938	1.03226	0.889917	1.00192	0.92	1.03939	1.07783	1.039	0.59786
O75509	399	T	Tumor necrosis factor receptor superfamily member 21 OS=Homo sapiens OX=9606 GN=TNFRSF21 PE=1 SV=1	TNFRSF21	0.85237	0.0165841	66.664	S(0.111)MT(0.852)PT(0.037)QNR	2	-0.36706	2	0.9	1.039	0.901	1.052	1.165	1	1.133	0.129185	0.93	1.081	1.042	1.05	1.041	0.938	0.967742	0.961147	0.864683	1.0019	1.11912	1.0661	1.141	0.052841
O75509	525	S	Tumor necrosis factor receptor superfamily member 21 OS=Homo sapiens OX=9606 GN=TNFRSF21 PE=1 SV=1	TNFRSF21	0.999978	3.02157e-06	109.25	LALPMSPSPLS(0.002)PS(0.998)PIPS(1)PNAK	4	-0.35912	2	1.045	1.04	1.127	0.936	0.888	0.905	0.85	0.0057822	0.93	1.081	1.042	1.05	1.041	0.938	1.12366	0.962072	1.08157	0.891429	0.853026	0.964819	0.855	0.057965
O75509	541	S	Tumor necrosis factor receptor superfamily member 21 OS=Homo sapiens OX=9606 GN=TNFRSF21 PE=1 SV=1	TNFRSF21	0.999999	5.67617e-19	188.24	LENSALLTVEPS(1)PQDK	2	-0.29952	5	1.013	1.01	1.029	0.974	0.975	0.99	0.963	0.0085039	0.93	1.081	1.042	1.05	1.041	0.938	1.08925	0.93432	0.987524	0.927619	0.936599	1.05544	0.97	0.64336
O75521	101	S	Enoyl-CoA delta isomerase 2, mitochondrial OS=Homo sapiens OX=9606 GN=ECI2 PE=1 SV=4	ECI2	1	0.014994	48.899	WDAWNALGS(1)LPK	3	0.53872	1									1.007	1.008	0.971	1.072	1.015	1.005
O75533	426	T	Splicing factor 3B subunit 1 OS=Homo sapiens OX=9606 GN=SF3B1 PE=1 SV=3	SF3B1	1	1.08937e-05	107.78	VLPPPAGYVPIRT(1)PAR	3	-0.42063	1									1.004	0.995	1	0.986	1.002	1.014
O75533	142	T	Splicing factor 3B subunit 1 OS=Homo sapiens OX=9606 GN=SF3B1 PE=1 SV=3	SF3B1	1	0.0198137	49.066	LDPFADGGKT(1)PDPK	4	-2.0841	1									1.004	0.995	1	0.986	1.002	1.014
O75533	273	T	Splicing factor 3B subunit 1 OS=Homo sapiens OX=9606 GN=SF3B1 PE=1 SV=3	SF3B1	0.971805	4.83438e-10	147.02	GDT(0.972)PGHAT(0.028)PGHGGATSSAR	3	-0.5134	1	1.111	1.11	1.259	0.74	0.785	0.839	0.679	0.0022206	1.004	0.995	1	0.986	1.002	1.014	1.10657	1.11558	1.259	0.750507	0.783433	0.827416	0.678	0.00154123
O75533	129	S	Splicing factor 3B subunit 1 OS=Homo sapiens OX=9606 GN=SF3B1 PE=1 SV=3	SF3B1	0.999942	0.00310847	72.096	TMIIS(1)PER	2	-0.65203	1									1.004	0.995	1	0.986	1.002	1.014
O75533	235	T	Splicing factor 3B subunit 1 OS=Homo sapiens OX=9606 GN=SF3B1 PE=1 SV=3	SF3B1	1	0.0300562	61.161	WDET(1)PGR	2	0.82453	1									1.004	0.995	1	0.986	1.002	1.014
O75534	276	S	Cold shock domain-containing protein E1 OS=Homo sapiens OX=9606 GN=CSDE1 PE=1 SV=2	CSDE1	1	0.0211896	50.178	VPS(1)KNQNDPLPGR	3	0.85821	1	1.012	1.02	1.012	1.006	0.948	0.997	0.969	0.23494	0.978	0.963	0.989	1.014	1.022	1.045	1.03476	1.05919	1.02326	0.99211	0.927593	0.954067	0.922	0.020641
O75569	18	S	Interferon-inducible double-stranded RNA-dependent protein kinase activator A OS=Homo sapiens OX=9606 GN=PRKRA PE=1 SV=1	PRKRA	0.917309	3.73431e-26	204.12	AEAPPLEREDS(0.917)GT(0.08)FS(0.003)LGK	3	-0.41154	5	1.046	1.072	1.014	0.958	0.923	0.947	0.903	0.0063802	1.011	0.991	0.948	1.053	0.931	1.011	1.03462	1.08174	1.06962	0.909782	0.991407	0.936696	0.891	0.0152398
O75569	20	T	Interferon-inducible double-stranded RNA-dependent protein kinase activator A OS=Homo sapiens OX=9606 GN=PRKRA PE=1 SV=1	PRKRA	0.654005	4.56604e-41	249.28	AEAPPLEREDS(0.254)GT(0.654)FS(0.092)LGK	2	-0.49717	1	1.096	1.104	1.074	0.873	0.86	0.9	0.804	0.000158192	1.011	0.991	0.948	1.053	0.931	1.011	1.08408	1.11403	1.13291	0.82906	0.923738	0.890208	0.793	0.0024629
O75592	3931	S	E3 ubiquitin-protein ligase MYCBP2 OS=Homo sapiens OX=9606 GN=MYCBP2 PE=1 SV=4	MYCBP2	1	1.31311e-05	104.7	ALLS(1)S(1)PEGEEK	2	2.3317	2	1.034	0.994	0.975	1.004	0.967	1.032	1	0.99838	0.934	0.962	0.991	1.028	1.056	1.063	1.10707	1.03326	0.983855	0.976654	0.91572	0.970837	0.916	0.096219
O75592	3478	S	E3 ubiquitin-protein ligase MYCBP2 OS=Homo sapiens OX=9606 GN=MYCBP2 PE=1 SV=4	MYCBP2	0.980614	3.31365e-09	165.64	S(0.019)YS(0.981)VVASEYDK	2	0.51307	1	1.025	1.038	0.975	0.943	1.009	0.996	0.97	0.34544	0.934	0.962	0.991	1.028	1.056	1.063	1.09743	1.079	0.983855	0.917315	0.955492	0.936971	0.889	0.03156
O75592	2869	S	E3 ubiquitin-protein ligase MYCBP2 OS=Homo sapiens OX=9606 GN=MYCBP2 PE=1 SV=4	MYCBP2	0.527561	1.08905e-06	120.4	S(0.528)KS(0.209)DS(0.261)YT(0.002)LDPDTLR	3	-1.0069	1									0.934	0.962	0.991	1.028	1.056	1.063
O75592	3932	S	E3 ubiquitin-protein ligase MYCBP2 OS=Homo sapiens OX=9606 GN=MYCBP2 PE=1 SV=4	MYCBP2	1	1.31311e-05	104.7	ALLS(1)S(1)PEGEEK	2	2.3317	2	1.034	0.994	0.975	1.004	0.967	1.032	1	0.99838	0.934	0.962	0.991	1.028	1.056	1.063	1.10707	1.03326	0.983855	0.976654	0.91572	0.970837	0.916	0.096219
O75592	3426	S	E3 ubiquitin-protein ligase MYCBP2 OS=Homo sapiens OX=9606 GN=MYCBP2 PE=1 SV=4	MYCBP2	0.333263	3.91361e-05	88.544	S(0.333)T(0.333)S(0.333)VPAPYISVTPDASPNVFEEPESNMK	4	-1.2713	0									0.934	0.962	0.991	1.028	1.056	1.063
O75592	2871	S	E3 ubiquitin-protein ligase MYCBP2 OS=Homo sapiens OX=9606 GN=MYCBP2 PE=1 SV=4	MYCBP2	0.668879	7.36764e-06	114.55	S(0.007)KS(0.669)DS(0.267)YT(0.057)LDPDTLR	2	0.29782	1									0.934	0.962	0.991	1.028	1.056	1.063
O75592	1625	T	E3 ubiquitin-protein ligase MYCBP2 OS=Homo sapiens OX=9606 GN=MYCBP2 PE=1 SV=4	MYCBP2	0.894778	0.000925136	83.96	QVS(0.102)T(0.895)ENDS(0.002)T(0.001)LVHR	2	-2.0229	1	0.958	1.062	1.012	0.953	0.971	1.04	0.978	0.60276	0.934	0.962	0.991	1.028	1.056	1.063	1.0257	1.10395	1.02119	0.927043	0.919508	0.978363	0.897	0.026915
O75592	3424	S	E3 ubiquitin-protein ligase MYCBP2 OS=Homo sapiens OX=9606 GN=MYCBP2 PE=1 SV=4	MYCBP2	0.333263	3.91361e-05	88.544	S(0.333)T(0.333)S(0.333)VPAPYISVTPDASPNVFEEPESNMK	4	-1.2713	0									0.934	0.962	0.991	1.028	1.056	1.063
O75592	2812	S	E3 ubiquitin-protein ligase MYCBP2 OS=Homo sapiens OX=9606 GN=MYCBP2 PE=1 SV=4	MYCBP2	0.999439	0.0013767	77.124	AES(0.999)PGPGS(0.001)R	2	0.52475	1	0.98	1.011	1.135	0.956	0.936	0.954	0.91	0.178998	0.934	0.962	0.991	1.028	1.056	1.063	1.04925	1.05094	1.14531	0.929961	0.886364	0.89746	0.836	0.0052643
O75592	3505	S	E3 ubiquitin-protein ligase MYCBP2 OS=Homo sapiens OX=9606 GN=MYCBP2 PE=1 SV=4	MYCBP2	0.778015	0.0010894	72.686	VNS(0.778)GDT(0.221)EVGSSLLR	2	-0.1271	1									0.934	0.962	0.991	1.028	1.056	1.063
O75592	2839	S	E3 ubiquitin-protein ligase MYCBP2 OS=Homo sapiens OX=9606 GN=MYCBP2 PE=1 SV=4	MYCBP2	0.784222	0.0213614	49.842	SSPS(0.024)GAS(0.191)S(0.784)PR	2	-0.59139	1	0.96	1.015	0.962	1.077	1.056	0.96	1.053	0.27178	0.934	0.962	0.991	1.028	1.056	1.063	1.02784	1.05509	0.970737	1.04767	1	0.903104	0.966	0.5182
O75592	2319	S	E3 ubiquitin-protein ligase MYCBP2 OS=Homo sapiens OX=9606 GN=MYCBP2 PE=1 SV=4	MYCBP2	1	0.000253315	88.075	KMS(1)LQQDQAK	4	-0.16275	1									0.934	0.962	0.991	1.028	1.056	1.063
O75592	3425	T	E3 ubiquitin-protein ligase MYCBP2 OS=Homo sapiens OX=9606 GN=MYCBP2 PE=1 SV=4	MYCBP2	0.333263	3.91361e-05	88.544	S(0.333)T(0.333)S(0.333)VPAPYISVTPDASPNVFEEPESNMK	4	-1.2713	0									0.934	0.962	0.991	1.028	1.056	1.063
O75616	173	S	GTPase Era, mitochondrial OS=Homo sapiens OX=9606 GN=ERAL1 PE=1 SV=2	ERAL1	0.999159	0.0038799	68.445	ETQVILLDT(0.001)PGIIS(0.999)PGK	3	-0.52655	1									0.939	0.926	0.93	0.978	1.127	1.091
O75643	225	S	U5 small nuclear ribonucleoprotein 200 kDa helicase OS=Homo sapiens OX=9606 GN=SNRNP200 PE=1 SV=2	SNRNP200	1	1.15275e-73	325.2	EEAS(1)DDDMEGDEAVVR	3	-0.34703	4	0.957	0.955	0.91	1.086	1.055	1.109	1.152	0.0029786	0.971	0.991	1.019	1.009	1	0.999	0.985582	0.963673	0.893032	1.07631	1.055	1.11011	1.14	0.0166165
O75665	774	S	Oral-facial-digital syndrome 1 protein OS=Homo sapiens OX=9606 GN=OFD1 PE=1 SV=1	OFD1	0.81733	0.000694711	82.774	MPLPS(0.817)PT(0.182)ES(0.001)R	2	-0.72068	1
O75665	669	S	Oral-facial-digital syndrome 1 protein OS=Homo sapiens OX=9606 GN=OFD1 PE=1 SV=1	OFD1	0.951177	4.23206e-06	106.14	S(0.951)PPS(0.049)LHLLEAFK	3	-1.9823	1
O75665	735	S	Oral-facial-digital syndrome 1 protein OS=Homo sapiens OX=9606 GN=OFD1 PE=1 SV=1	OFD1	0.775411	0.0174473	49.448	RLS(0.775)S(0.169)T(0.055)PLPK	3	0.40976	1
O75674	323	S	TOM1-like protein 1 OS=Homo sapiens OX=9606 GN=TOM1L1 PE=1 SV=2	TOM1L1	0.878133	5.96894e-14	158.25	EATNTTSEPSAPSQDLLDLS(0.122)PS(0.878)PR	3	0.19761	2									1.018	1.022	1.016	0.95	0.997	0.953
O75676	745	S	Ribosomal protein S6 kinase alpha-4 OS=Homo sapiens OX=9606 GN=RPS6KA4 PE=1 SV=1	RPS6KA4	1	0.000222789	90.966	RGS(1)PAPANPGR	3	-1.1786	2	1.091	1.141	1.105	0.834	0.823	0.89	0.763	0.00060398	0.967	0.98	1.015	1.021	1.056	0.985	1.12823	1.16429	1.08867	0.816846	0.779356	0.903553	0.739	0.0031373
O75676	347	S	Ribosomal protein S6 kinase alpha-4 OS=Homo sapiens OX=9606 GN=RPS6KA4 PE=1 SV=1	RPS6KA4	0.999859	1.49513e-12	153.19	LEPVYS(1)PPGS(1)PPPGDPR	2	-0.26753	3	0.979	1.045	0.988	0.998	0.994	0.999	0.993	0.77814	0.967	0.98	1.015	1.021	1.056	0.985	1.01241	1.06633	0.973399	0.977473	0.941288	1.01421	0.961	0.30992
O75676	343	S	Ribosomal protein S6 kinase alpha-4 OS=Homo sapiens OX=9606 GN=RPS6KA4 PE=1 SV=1	RPS6KA4	0.999822	3.97815e-05	97.059	LEPVYS(1)PPGS(1)PPPGDPR	2	-0.26753	2	1.012	1.062	0.996	0.962	0.952	0.997	0.948	0.090122	0.967	0.98	1.015	1.021	1.056	0.985	1.04654	1.08367	0.981281	0.942214	0.901515	1.01218	0.918	0.125619
O75683	206	S	Surfeit locus protein 6 OS=Homo sapiens OX=9606 GN=SURF6 PE=1 SV=3	SURF6	1	2.38879e-06	121.18	VEVS(1)EDEPASK	2	0.37996	1	0.975	1.046	1.001	0.947	0.901	1.131	0.986	0.80732	1.047	0.98	1.063	0.982	0.932	0.981	0.931232	1.06735	0.941675	0.964358	0.966738	1.15291	1.049	0.56464
O75683	138	S	Surfeit locus protein 6 OS=Homo sapiens OX=9606 GN=SURF6 PE=1 SV=3	SURF6	1	0.00024016	103.35	ELS(1)PAALEK	2	-1.3792	3	0.96	0.96	0.91	1.069	1.076	1.09	1.143	0.0020176	1.047	0.98	1.063	0.982	0.932	0.981	0.916905	0.979592	0.856068	1.08859	1.15451	1.11111	1.219	0.0094953
O75691	1741	T	Small subunit processome component 20 homolog OS=Homo sapiens OX=9606 GN=UTP20 PE=1 SV=3	UTP20	0.999998	6.12415e-09	128.55	SLSDNGQPGT(1)PDPADSGGTSAK	3	-1.3579	2	0.982	1.072	1.04	0.982	0.943	0.957	0.931	0.067557	0.975	1.027	0.963	1.014	0.966	1.006	1.00718	1.04382	1.07996	0.968442	0.97619	0.951292	0.925	0.022636
O75694	4	S	Nuclear pore complex protein Nup155 OS=Homo sapiens OX=9606 GN=NUP155 PE=1 SV=1	NUP155	0.5	2.61609e-10	133.47	PS(0.5)S(0.5)LLGAAMPASTSAAALQEALENAGR	4	-1.2428	2	0.898	0.955	1.073	1.085	0.983	1.056	1.068	0.32396	1.003	0.996	0.988	1.039	0.995	1.005	0.895314	0.958835	1.08603	1.04427	0.98794	1.05075	1.049	0.44814
O75694	992	S	Nuclear pore complex protein Nup155 OS=Homo sapiens OX=9606 GN=NUP155 PE=1 SV=1	NUP155	0.993841	1.17415e-06	132.06	AAPQS(0.994)PS(0.006)VPK	3	0.024997	3	0.996	1.023	0.99	1.033	0.981	0.981	0.995	0.8195	1.003	0.996	0.988	1.039	0.995	1.005	0.993021	1.02711	1.00202	0.994225	0.98593	0.976119	0.978	0.126315
O75694	3	S	Nuclear pore complex protein Nup155 OS=Homo sapiens OX=9606 GN=NUP155 PE=1 SV=1	NUP155	0.57611	3.08122e-21	194.62	PS(0.576)S(0.424)LLGAAMPASTSAAALQEALENAGR	3	-0.63721	3	0.934	0.946	1.07	1.064	0.992	1.034	1.047	0.37408	1.003	0.996	0.988	1.039	0.995	1.005	0.931206	0.949799	1.083	1.02406	0.996985	1.02886	1.029	0.55964
O75717	374	S	WD repeat and HMG-box DNA-binding protein 1 OS=Homo sapiens OX=9606 GN=WDHD1 PE=1 SV=1	WDHD1	0.999988	0.000171505	85.182	QRS(1)HILEDDENSVDISMLK	4	3.5429	1									1.012	0.952	0.993	1.011	0.995	1.037
O75764	163	S	Transcription elongation factor A protein 3 OS=Homo sapiens OX=9606 GN=TCEA3 PE=1 SV=2	TCEA3	0.342997	1.19813e-07	107.98	T(0.343)PS(0.343)S(0.286)PLT(0.026)PT(0.002)FASSMCLLAPCYLTGDSVR	3	-2.0312	0									1.067	0.961	1.03	0.91	0.931	1.102
O75764	161	T	Transcription elongation factor A protein 3 OS=Homo sapiens OX=9606 GN=TCEA3 PE=1 SV=2	TCEA3	0.342997	1.19813e-07	107.98	T(0.343)PS(0.343)S(0.286)PLT(0.026)PT(0.002)FASSMCLLAPCYLTGDSVR	3	-2.0312	0									1.067	0.961	1.03	0.91	0.931	1.102
O75764	115	S	Transcription elongation factor A protein 3 OS=Homo sapiens OX=9606 GN=TCEA3 PE=1 SV=2	TCEA3	1	6.32408e-13	161.97	GLECSDWKPEAGLS(1)PPR	3	-0.92336	2	0.891	0.941	0.899	1.122	1.119	1.133	1.235	0.00025875	1.067	0.961	1.03	0.91	0.931	1.102	0.835052	0.979188	0.872816	1.23297	1.20193	1.02813	1.289	0.02688
O75792	298	S	Ribonuclease H2 subunit A OS=Homo sapiens OX=9606 GN=RNASEH2A PE=1 SV=2	RNASEH2A	0.957753	0.018151	55.898	GLESAT(0.042)S(0.958)L	2	0.067772	1									0.786	1.231	1.009	0.877	1.065	1.034
O75807	145	S	Protein phosphatase 1 regulatory subunit 15A OS=Homo sapiens OX=9606 GN=PPP1R15A PE=1 SV=1	PPP1R15A	0.5	2.87201e-08	156.36	APLS(0.5)PS(0.5)LLIR	2	-0.30659	1
O75807	143	S	Protein phosphatase 1 regulatory subunit 15A OS=Homo sapiens OX=9606 GN=PPP1R15A PE=1 SV=1	PPP1R15A	0.5	2.87201e-08	156.36	APLS(0.5)PS(0.5)LLIR	2	-0.30659	1
O75815	370	S	Breast cancer anti-estrogen resistance protein 3 OS=Homo sapiens OX=9606 GN=BCAR3 PE=1 SV=1	BCAR3	0.81938	9.3722e-05	93.106	T(0.181)GS(0.819)EPALSPAVVR	3	-0.51729	2	1.052	1.007	1.054	1.057	0.874	0.932	0.92	0.20816	0.983	1.004	1.02	0.991	1.077	0.968	1.07019	1.00299	1.03333	1.0666	0.811513	0.96281	0.915	0.30928
O75815	83	S	Breast cancer anti-estrogen resistance protein 3 OS=Homo sapiens OX=9606 GN=BCAR3 PE=1 SV=1	BCAR3	0.949667	1.22625e-08	130.81	QNS(0.95)PVT(0.05)QDGIQESPWQDR	3	-0.31423	1									0.983	1.004	1.02	0.991	1.077	0.968
O75815	290	S	Breast cancer anti-estrogen resistance protein 3 OS=Homo sapiens OX=9606 GN=BCAR3 PE=1 SV=1	BCAR3	0.999947	6.98972e-06	102.39	RLS(1)LTMGGVQAR	3	-0.67658	1	1.086	1.222	1.23	0.747	0.821	0.711	0.644	0.00166436	0.983	1.004	1.02	0.991	1.077	0.968	1.10478	1.21713	1.20588	0.753784	0.762303	0.734504	0.638	0.000162272
O75821	42	S	Eukaryotic translation initiation factor 3 subunit G OS=Homo sapiens OX=9606 GN=EIF3G PE=1 SV=2	EIF3G	0.998602	8.91274e-37	242.05	GIPLAT(0.007)GDT(0.994)S(0.999)PEPELLPGAPLPPPK	5	-0.12331	11	1.001	0.972	1.025	1.021	0.992	1.005	1.007	0.71634	0.957	0.991	1.001	1.038	1.027	1.004	1.04598	0.980827	1.02398	0.983622	0.96592	1.001	0.967	0.198501
O75821	266	S	Eukaryotic translation initiation factor 3 subunit G OS=Homo sapiens OX=9606 GN=EIF3G PE=1 SV=2	EIF3G	0.515242	0.0256028	49.568	ETDLQELFRPFGS(0.485)IS(0.515)R	3	-2.2405	1									0.957	0.991	1.001	1.038	1.027	1.004
O75821	41	T	Eukaryotic translation initiation factor 3 subunit G OS=Homo sapiens OX=9606 GN=EIF3G PE=1 SV=2	EIF3G	0.993928	5.35346e-07	116.28	GIPLAT(0.007)GDT(0.994)S(0.999)PEPELLPGAPLPPPK	5	-0.12331	4	1.059	0.934	1.007	0.998	1.019	0.993	1.003	0.90808	0.957	0.991	1.001	1.038	1.027	1.004	1.10658	0.942482	1.00599	0.961464	0.99221	0.989044	0.963	0.49914
O75822	109	T	Eukaryotic translation initiation factor 3 subunit J OS=Homo sapiens OX=9606 GN=EIF3J PE=1 SV=2	EIF3J	1	9.7071e-06	110.51	VLT(1)PEEQLADK	2	-0.94692	2	1.083	1.18	1.123	0.795	0.852	0.831	0.732	0.00062231	0.986	1.078	0.989	0.98	0.975	1.004	1.09838	1.09462	1.13549	0.811224	0.873846	0.827689	0.755	0.00035992
O75822	127	S	Eukaryotic translation initiation factor 3 subunit J OS=Homo sapiens OX=9606 GN=EIF3J PE=1 SV=2	EIF3J	1	7.96597e-06	116.06	LQEES(1)DLELAK	2	-0.27934	2									0.986	1.078	0.989	0.98	0.975	1.004
O75844	310	S	CAAX prenyl protease 1 homolog OS=Homo sapiens OX=9606 GN=ZMPSTE24 PE=1 SV=2	ZMPSTE24	1	0.000107012	95.263	NEEEGNS(1)EEIK	2	0.8198	1									1.046	0.946	1	0.976	0.999	1.015
O75909	324	S	Cyclin-K OS=Homo sapiens OX=9606 GN=CCNK PE=1 SV=2	CCNK	0.999649	6.55533e-05	97.631	KPS(1)PQPS(0.628)S(0.372)PR	2	0.011945	5	0.926	0.929	0.906	1.166	1.102	1.069	1.209	0.002084	0.987	1.02	1.022	1.031	1.05	0.904	0.938197	0.910784	0.886497	1.13094	1.04952	1.18252	1.229	0.0059027
O75909	328	S	Cyclin-K OS=Homo sapiens OX=9606 GN=CCNK PE=1 SV=2	CCNK	0.628224	0.000578036	85.909	KPS(1)PQPS(0.628)S(0.372)PR	2	0.011945	2	1.031	1.022	1.054	1.036	0.923	0.911	0.924	0.125325	0.987	1.02	1.022	1.031	1.05	0.904	1.04458	1.00196	1.03131	1.00485	0.879048	1.00774	0.939	0.24106
O75909	340	S	Cyclin-K OS=Homo sapiens OX=9606 GN=CCNK PE=1 SV=2	CCNK	1	3.61671e-09	167.69	AVVVS(1)PKEENK	2	0.35482	4	0.952	0.931	0.945	1.118	1.096	1.032	1.148	0.0053038	0.987	1.02	1.022	1.031	1.05	0.904	0.964539	0.912745	0.924658	1.08438	1.04381	1.14159	1.167	0.0075187
O75909	329	S	Cyclin-K OS=Homo sapiens OX=9606 GN=CCNK PE=1 SV=2	CCNK	0.991288	0.000828771	76.728	KPSPQPS(0.009)S(0.991)PR	2	-0.082915	4	0.972	0.98	0.955	1.061	1.021	1.052	1.078	0.0057175	0.987	1.02	1.022	1.031	1.05	0.904	0.984802	0.960784	0.934442	1.0291	0.972381	1.16372	1.099	0.17126
O75925	503	S	E3 SUMO-protein ligase PIAS1 OS=Homo sapiens OX=9606 GN=PIAS1 PE=1 SV=2	PIAS1	0.975443	1.49524e-05	97.502	GILSLPHQAS(0.975)PVS(0.025)R	3	-0.6772	1	0.962	1.06	0.985	1.02	1.066	0.908	0.996	0.92342
O75925	485	S	E3 SUMO-protein ligase PIAS1 OS=Homo sapiens OX=9606 GN=PIAS1 PE=1 SV=2	PIAS1	0.93288	4.02977e-06	110.84	T(0.009)CPS(0.046)LS(0.933)PT(0.012)SPLNNK	3	-0.11758	1
O75928	499	S	E3 SUMO-protein ligase PIAS2 OS=Homo sapiens OX=9606 GN=PIAS2 PE=1 SV=3	PIAS2	0.712818	5.17224e-06	102.64	CIFMSET(0.001)QS(0.286)S(0.713)PTK	3	-0.68466	1
O75962	1724	S	Triple functional domain protein OS=Homo sapiens OX=9606 GN=TRIO PE=1 SV=2	TRIO	0.5	2.02635e-14	179.79	S(0.5)S(0.5)MEMEGIFNHK	3	-0.8145	2	1.066	1.021	1.077	0.903	0.928	0.957	0.881	0.0056965	0.966	1.003	0.997	0.986	1.007	1.033	1.10352	1.01795	1.08024	0.915822	0.921549	0.926428	0.863	0.026584
O75962	2630	T	Triple functional domain protein OS=Homo sapiens OX=9606 GN=TRIO PE=1 SV=2	TRIO	0.333065	0.0296519	40.616	S(0.333)T(0.333)S(0.333)WHT(0.001)ALR	3	-0.022795	0									0.966	1.003	0.997	0.986	1.007	1.033
O75962	1779	S	Triple functional domain protein OS=Homo sapiens OX=9606 GN=TRIO PE=1 SV=2	TRIO	0.998478	0.000530926	129.42	WLT(0.002)S(0.998)PVR	2	0.080719	2	1.122	1.215	1.2	0.689	0.755	0.832	0.643	0.00176436	0.966	1.003	0.997	0.986	1.007	1.033	1.16149	1.21137	1.20361	0.698783	0.749752	0.805421	0.63	0.00042122
O75962	2417	S	Triple functional domain protein OS=Homo sapiens OX=9606 GN=TRIO PE=1 SV=2	TRIO	1	0.0174665	52.716	VLES(1)PRK	3	-0.21529	1	0.911	0.977	0.882	1.163	1.057	1.099	1.198	0.0115639	0.966	1.003	0.997	0.986	1.007	1.033	0.943064	0.974078	0.884654	1.17951	1.04965	1.06389	1.175	0.025683
O75962	2629	S	Triple functional domain protein OS=Homo sapiens OX=9606 GN=TRIO PE=1 SV=2	TRIO	0.333065	0.0296519	40.616	S(0.333)T(0.333)S(0.333)WHT(0.001)ALR	3	-0.022795	0									0.966	1.003	0.997	0.986	1.007	1.033
O75962	1723	S	Triple functional domain protein OS=Homo sapiens OX=9606 GN=TRIO PE=1 SV=2	TRIO	0.5	2.02635e-14	179.79	S(0.5)S(0.5)MEMEGIFNHK	3	-0.8145	2	1.066	1.021	1.077	0.903	0.928	0.957	0.881	0.0056965	0.966	1.003	0.997	0.986	1.007	1.033	1.10352	1.01795	1.08024	0.915822	0.921549	0.926428	0.863	0.026584
O75962	2477	S	Triple functional domain protein OS=Homo sapiens OX=9606 GN=TRIO PE=1 SV=2	TRIO	0.825116	0.0255439	43.03	EPFPPS(0.175)S(0.825)PLQK	3	1.1603	1									0.966	1.003	0.997	0.986	1.007	1.033
O75962	2631	S	Triple functional domain protein OS=Homo sapiens OX=9606 GN=TRIO PE=1 SV=2	TRIO	0.333065	0.0296519	40.616	S(0.333)T(0.333)S(0.333)WHT(0.001)ALR	3	-0.022795	0									0.966	1.003	0.997	0.986	1.007	1.033
O75970	483	S	Multiple PDZ domain protein OS=Homo sapiens OX=9606 GN=MPDZ PE=1 SV=2	MPDZ	0.999936	5.25193e-06	111.02	DADLS(1)PVNASIIK	2	-0.65586	2	1.019	1.058	0.993	0.974	0.987	0.947	0.947	0.070717
O75970	354	S	Multiple PDZ domain protein OS=Homo sapiens OX=9606 GN=MPDZ PE=1 SV=2	MPDZ	0.6715	0.000136944	83.247	TAPTALGITLS(0.009)S(0.059)S(0.671)PT(0.041)S(0.162)T(0.059)PELR	4	-0.50092	1	1.105	0.899	1.002	0.946	1.034	1.023	0.999	0.97992
O75970	230	S	Multiple PDZ domain protein OS=Homo sapiens OX=9606 GN=MPDZ PE=1 SV=2	MPDZ	0.999682	1.90581e-08	130.05	GSLPQLVS(1)PIVSR	3	0.97062	2	1.195	0.957	0.982	0.974	0.905	0.945	0.901	0.24584
O75970	1078	S	Multiple PDZ domain protein OS=Homo sapiens OX=9606 GN=MPDZ PE=1 SV=2	MPDZ	1	0.0165147	50.102	RHS(1)LIGPDIK	3	0.079517	1
O75971	98	S	snRNA-activating protein complex subunit 5 OS=Homo sapiens OX=9606 GN=SNAPC5 PE=1 SV=1	SNAPC5	0.572166	5.12002e-09	142.39	SHVTEEEEEEEEEES(0.428)DS(0.572)	3	-0.69785	1	1.059	1.023	0.938	0.943	0.95	1.077	0.983	0.77382
O75971	96	S	snRNA-activating protein complex subunit 5 OS=Homo sapiens OX=9606 GN=SNAPC5 PE=1 SV=1	SNAPC5	0.996192	8.92668e-41	252.38	SHVTEEEEEEEEEES(0.996)DS(0.004)	2	0.78439	1	1.032	0.994	0.982	1.117	0.927	0.958	0.998	0.93534
O75976	1344	Y	Carboxypeptidase D OS=Homo sapiens OX=9606 GN=CPD PE=1 SV=2	CPD	1	3.99908e-09	158.58	QHHDEY(1)EDEIR	3	-0.85883	1	0.972	0.934	1.004	1.097	1.05	0.991	1.078	0.106262	0.969	0.957	0.977	1.005	1.058	1.022	1.0031	0.975967	1.02764	1.09154	0.992439	0.969667	1.016	0.7319
O76021	90	S	Ribosomal L1 domain-containing protein 1 OS=Homo sapiens OX=9606 GN=RSL1D1 PE=1 SV=3	RSL1D1	0.5515	0.00573488	63.185	S(0.552)DS(0.448)EDICLFTK	3	0.82012	1									1.011	0.966	0.991	0.991	1.032	0.991
O76021	443	S	Ribosomal L1 domain-containing protein 1 OS=Homo sapiens OX=9606 GN=RSL1D1 PE=1 SV=3	RSL1D1	0.903905	0.00231017	72.2	EKS(0.904)PS(0.096)LGK	3	0.41757	1	0.864	0.893	0.858	1.226	1.126	1.184	1.352	0.00040006	1.011	0.966	0.991	0.991	1.032	0.991	0.854599	0.924431	0.865792	1.23713	1.09109	1.19475	1.332	0.0030563
O76021	361	S	Ribosomal L1 domain-containing protein 1 OS=Homo sapiens OX=9606 GN=RSL1D1 PE=1 SV=3	RSL1D1	0.999961	5.77776e-26	201.61	ATNES(1)EDEIPQLVPIGK	2	-0.99029	5	1.003	0.97	0.959	1.044	1.041	1.016	1.058	0.02462	1.011	0.966	0.991	0.991	1.032	0.991	0.992087	1.00414	0.967709	1.05348	1.00872	1.02523	1.042	0.071038
O76021	465	T	Ribosomal L1 domain-containing protein 1 OS=Homo sapiens OX=9606 GN=RSL1D1 PE=1 SV=3	RSL1D1	0.879867	0.0142443	54.712	FFT(0.118)T(0.88)PS(0.003)K	3	0.40409	1									1.011	0.966	0.991	0.991	1.032	0.991
O76021	396	S	Ribosomal L1 domain-containing protein 1 OS=Homo sapiens OX=9606 GN=RSL1D1 PE=1 SV=3	RSL1D1	0.822396	0.00224234	70.094	KS(1)PAKS(0.822)PNPS(0.096)T(0.082)PR	4	0.0073182	1	1.153	1.231	1.096	0.801	0.806	0.739	0.674	0.00084002	1.011	0.966	0.991	0.991	1.032	0.991	1.14045	1.27433	1.10595	0.808274	0.781008	0.745711	0.663	0.00111967
O76021	427	S	Ribosomal L1 domain-containing protein 1 OS=Homo sapiens OX=9606 GN=RSL1D1 PE=1 SV=3	RSL1D1	0.999996	1.2588e-11	166.67	AAESETPGKS(1)PEK	2	-0.45171	2	0.873	0.824	0.781	1.247	1.27	1.197	1.499	0.00037912	1.011	0.966	0.991	0.991	1.032	0.991	0.863501	0.853002	0.788093	1.25832	1.23062	1.20787	1.476	0.00022466
O76021	445	S	Ribosomal L1 domain-containing protein 1 OS=Homo sapiens OX=9606 GN=RSL1D1 PE=1 SV=3	RSL1D1	0.939033	0.0122257	50.353	EKS(0.061)PS(0.939)LGK	4	-0.037422	1	0.932	0.923	0.879	1.085	1.189	1.09	1.23	0.0040422	1.011	0.966	0.991	0.991	1.032	0.991	0.92186	0.955487	0.886983	1.09485	1.15213	1.0999	1.211	0.0020785
O76021	392	S	Ribosomal L1 domain-containing protein 1 OS=Homo sapiens OX=9606 GN=RSL1D1 PE=1 SV=3	RSL1D1	0.999865	0.00224234	70.094	KS(1)PAKS(0.822)PNPS(0.096)T(0.082)PR	4	0.0073182	1	1.153	1.231	1.096	0.801	0.806	0.739	0.674	0.00084002	1.011	0.966	0.991	0.991	1.032	0.991	1.14045	1.27433	1.10595	0.808274	0.781008	0.745711	0.663	0.00111967
O76021	415	T	Ribosomal L1 domain-containing protein 1 OS=Homo sapiens OX=9606 GN=RSL1D1 PE=1 SV=3	RSL1D1	0.99992	0.000189854	99.568	ALPASET(1)PK	3	-0.087839	1	1.409	1.321	1.268	0.622	0.449	0.578	0.412	0.00098129	1.011	0.966	0.991	0.991	1.032	0.991	1.39367	1.36749	1.27952	0.627649	0.435078	0.583249	0.407	0.00137927
O76024	32	S	Wolframin OS=Homo sapiens OX=9606 GN=WFS1 PE=1 SV=2	WFS1	0.994793	1.45915e-05	100.18	LNAT(0.005)AS(0.995)LEQER	3	-0.43547	2	0.993	1.134	1.108	0.796	0.919	0.969	0.83	0.058078	0.932	0.982	0.999	1.008	1.044	1.045	1.06545	1.15479	1.10911	0.789683	0.880268	0.927273	0.78	0.00902
O76024	235	S	Wolframin OS=Homo sapiens OX=9606 GN=WFS1 PE=1 SV=2	WFS1	0.564187	0.0236426	51.276	LVS(0.564)S(0.312)ES(0.124)K	2	-1.9692	1	1.138	1.199	1.123	0.803	0.814	0.76	0.687	0.00020236	0.932	0.982	0.999	1.008	1.044	1.045	1.22103	1.22098	1.12412	0.796627	0.779693	0.727273	0.646	0.00035922
O76064	157	S	E3 ubiquitin-protein ligase RNF8 OS=Homo sapiens OX=9606 GN=RNF8 PE=1 SV=1	RNF8	1	1.62343e-08	125	KFS(1)LDELAGPGAEGPSNLK	3	-0.050315	1	1.137	1.057	1.182	0.801	0.835	0.866	0.741	0.00167715
O76080	48	S	AN1-type zinc finger protein 5 OS=Homo sapiens OX=9606 GN=ZFAND5 PE=1 SV=1	ZFAND5	0.998391	2.09517e-19	175.68	MS(0.998)PMGT(0.002)ASGSNSPTSDSASVQR	3	-0.22496	1	0.973	0.987	0.903	1.097	1.028	1.064	1.114	0.031524	0.853	1.047	1.312	0.998	1.015	0.739	1.14068	0.942693	0.688262	1.0992	1.01281	1.43978	1.281	0.22912
O76094	625	S	Signal recognition particle subunit SRP72 OS=Homo sapiens OX=9606 GN=SRP72 PE=1 SV=3	SRP72	0.980923	5.75607e-10	126.05	TVS(0.002)S(0.007)PPT(0.011)S(0.981)PR	2	-0.22251	4	1.035	1.037	1.063	0.893	0.985	0.944	0.9	0.02336	1.012	0.977	0.986	0.998	0.994	0.976	1.02273	1.06141	1.07809	0.89479	0.990946	0.967213	0.902	0.039917
O76094	621	S	Signal recognition particle subunit SRP72 OS=Homo sapiens OX=9606 GN=SRP72 PE=1 SV=3	SRP72	0.885377	3.43315e-29	219.22	T(0.004)VS(0.085)S(0.885)PPT(0.347)S(0.679)PR	2	-0.54597	3	1.035	1.037	1.063	0.893	0.985	0.944	0.9	0.02336	1.012	0.977	0.986	0.998	0.994	0.976	1.02273	1.06141	1.07809	0.89479	0.990946	0.967213	0.902	0.039917
O76094	571	T	Signal recognition particle subunit SRP72 OS=Homo sapiens OX=9606 GN=SRP72 PE=1 SV=3	SRP72	1	0.00802604	66.299	VT(1)PDPER	2	-0.66801	3	1.059	1	1.032	0.904	0.998	0.979	0.932	0.108901	1.012	0.977	0.986	0.998	0.994	0.976	1.04644	1.02354	1.04665	0.905812	1.00402	1.00307	0.935	0.120777
O76094	620	S	Signal recognition particle subunit SRP72 OS=Homo sapiens OX=9606 GN=SRP72 PE=1 SV=3	SRP72	0.489234	3.43315e-29	219.22	T(0.021)VS(0.489)S(0.489)PPT(0.001)SPR	2	-0.63702	0									1.012	0.977	0.986	0.998	0.994	0.976
O76094	624	T	Signal recognition particle subunit SRP72 OS=Homo sapiens OX=9606 GN=SRP72 PE=1 SV=3	SRP72	0.561509	3.43315e-29	219.22	T(0.049)VS(0.472)S(0.472)PPT(0.562)S(0.445)PRPGSAATVSASTSNIIPPR	4	0.45248	2	0.981	1.039	1.019	0.969	1.018	0.966	0.972	0.29652	1.012	0.977	0.986	0.998	0.994	0.976	0.969368	1.06346	1.03347	0.970942	1.02414	0.989754	0.973	0.44902
O94761	27	S	ATP-dependent DNA helicase Q4 OS=Homo sapiens OX=9606 GN=RECQL4 PE=1 SV=2	RECQL4	1	8.50749e-06	105.72	GRRPS(1)QDDVEAAPEETR	3	-0.23148	1	1.015	1.179	1.11	0.857	0.845	0.89	0.785	0.0064247
O94762	488	S	ATP-dependent DNA helicase Q5 OS=Homo sapiens OX=9606 GN=RECQL5 PE=1 SV=2	RECQL5	0.999644	0.000102303	94.019	YDEGS(1)GGS(1)GDEGRDEAHKR	3	0.91101	1	1.216	1.155	1.117	0.827	0.722	0.794	0.672	0.00107724
O94762	815	S	ATP-dependent DNA helicase Q5 OS=Homo sapiens OX=9606 GN=RECQL5 PE=1 SV=2	RECQL5	0.999999	4.43644e-07	120.14	YTGEEDGAGGHS(1)PAPPQTEECLR	3	-0.77371	1	0.966	0.991	0.992	1.028	1.146	0.904	1.044	0.63586
O94762	491	S	ATP-dependent DNA helicase Q5 OS=Homo sapiens OX=9606 GN=RECQL5 PE=1 SV=2	RECQL5	0.999901	0.000102303	94.019	YDEGS(1)GGS(1)GDEGRDEAHKR	3	0.91101	1	1.216	1.155	1.117	0.827	0.722	0.794	0.672	0.00107724
O94763	243	S	Unconventional prefoldin RPB5 interactor 1 OS=Homo sapiens OX=9606 GN=URI1 PE=1 SV=3	URI1	0.999996	0.000482356	90.229	QEELLGELDSKPDTVIANGEDT(1)T(1)S(1)S(1)EEEKEDR	4	-1.365	1	1.03	0.968	0.98	0.989	0.989	1.059	1.02	0.54766	0.979	0.982	0.967	0.959	1.1	1.036	1.05209	0.985743	1.01344	1.03128	0.899091	1.0222	0.968	0.51392
O94763	244	S	Unconventional prefoldin RPB5 interactor 1 OS=Homo sapiens OX=9606 GN=URI1 PE=1 SV=3	URI1	0.999999	0.000482356	90.229	QEELLGELDSKPDTVIANGEDT(1)T(1)S(1)S(1)EEEKEDR	4	-1.365	1	1.03	0.968	0.98	0.989	0.989	1.059	1.02	0.54766	0.979	0.982	0.967	0.959	1.1	1.036	1.05209	0.985743	1.01344	1.03128	0.899091	1.0222	0.968	0.51392
O94763	241	T	Unconventional prefoldin RPB5 interactor 1 OS=Homo sapiens OX=9606 GN=URI1 PE=1 SV=3	URI1	0.999966	0.000482356	90.229	QEELLGELDSKPDTVIANGEDT(1)T(1)S(1)S(1)EEEKEDR	4	-1.365	1	1.03	0.968	0.98	0.989	0.989	1.059	1.02	0.54766	0.979	0.982	0.967	0.959	1.1	1.036	1.05209	0.985743	1.01344	1.03128	0.899091	1.0222	0.968	0.51392
O94763	242	T	Unconventional prefoldin RPB5 interactor 1 OS=Homo sapiens OX=9606 GN=URI1 PE=1 SV=3	URI1	0.999997	0.000482356	90.229	QEELLGELDSKPDTVIANGEDT(1)T(1)S(1)S(1)EEEKEDR	4	-1.365	1	1.03	0.968	0.98	0.989	0.989	1.059	1.02	0.54766	0.979	0.982	0.967	0.959	1.1	1.036	1.05209	0.985743	1.01344	1.03128	0.899091	1.0222	0.968	0.51392
O94776	435	S	Metastasis-associated protein MTA2 OS=Homo sapiens OX=9606 GN=MTA2 PE=1 SV=1	MTA2	0.76594	8.12706e-06	101.45	GHLSRPEAQS(0.187)LS(0.766)PYT(0.046)T(0.001)SANR	3	0.26425	1	1.071	0.955	1.189	0.913	0.951	0.865	0.849	0.08036	0.956	0.975	0.961	1.019	1.042	1.037	1.12029	0.979487	1.23725	0.895976	0.912668	0.834137	0.792	0.034802
O94782	67	S	Ubiquitin carboxyl-terminal hydrolase 1 OS=Homo sapiens OX=9606 GN=USP1 PE=1 SV=1	USP1	0.948074	9.9723e-09	124.88	ASEIDQVVPAAQS(0.052)S(0.948)PINCEK	3	2.4111	1	0.8	0.854	0.844	1.274	1.195	1.227	1.48	0.000139137
O94782	313	S	Ubiquitin carboxyl-terminal hydrolase 1 OS=Homo sapiens OX=9606 GN=USP1 PE=1 SV=1	USP1	0.99897	0.00553618	66.826	ATSDT(0.001)LES(0.999)PPK	3	-0.004884	2	0.984	0.857	0.892	1.006	1.228	1.13	1.231	0.043839
O94804	185	T	Serine/threonine-protein kinase 10 OS=Homo sapiens OX=9606 GN=STK10 PE=1 SV=1	STK10	1	0.00255471	77.732	NLKT(1)LQK	4	-0.042213	4	0.87	0.835	0.926	1.177	1.176	1.165	1.337	0.0106019	1.016	1.023	1.021	0.962	0.998	1.001	0.856299	0.816227	0.906954	1.22349	1.17836	1.16384	1.382	0.00067562
O94804	438	S	Serine/threonine-protein kinase 10 OS=Homo sapiens OX=9606 GN=STK10 PE=1 SV=1	STK10	1	1.18926e-12	158.33	QVAEQGGDLS(1)PAANR	2	-0.47409	4	0.982	1.107	1.013	1.012	0.923	0.934	0.925	0.167444	1.016	1.023	1.021	0.962	0.998	1.001	0.966535	1.08211	0.992165	1.05198	0.92485	0.933067	0.957	0.4536
O94804	20	S	Serine/threonine-protein kinase 10 OS=Homo sapiens OX=9606 GN=STK10 PE=1 SV=1	STK10	0.99984	0.0135646	56.404	S(1)REYEHVR	3	0.19366	1	1.097	1.358	1.58	0.628	0.522	0.474	0.402	0.0025155	1.016	1.023	1.021	0.962	0.998	1.001	1.07972	1.32747	1.5475	0.652807	0.523046	0.473526	0.417	0.0034601
O94804	392	S	Serine/threonine-protein kinase 10 OS=Homo sapiens OX=9606 GN=STK10 PE=1 SV=1	STK10	0.817381	5.90773e-07	117.94	S(0.008)LQT(0.027)T(0.147)S(0.817)PPVVAPGNENGLAVPVPLR	3	2.2413	1	1.041	0.945	0.973	0.937	1.107	1.014	1.033	0.60494	1.016	1.023	1.021	0.962	0.998	1.001	1.02461	0.923754	0.952987	0.974012	1.10922	1.01299	1.067	0.26058
O94804	191	S	Serine/threonine-protein kinase 10 OS=Homo sapiens OX=9606 GN=STK10 PE=1 SV=1	STK10	0.99763	2.06545e-13	154.26	RDS(0.998)FIGT(0.002)PYWMAPEVVMCETMK	3	-1.3219	2	0.964	0.995	0.982	0.951	1.026	1.11	1.05	0.3648	1.016	1.023	1.021	0.962	0.998	1.001	0.948819	0.97263	0.961802	0.988565	1.02806	1.10889	1.084	0.082099
O94804	952	T	Serine/threonine-protein kinase 10 OS=Homo sapiens OX=9606 GN=STK10 PE=1 SV=1	STK10	0.937539	6.15664e-06	112.01	LSEEAECPNPS(0.039)T(0.938)PS(0.023)K	3	-0.79437	1	1.073	1.073	1.094	0.864	0.845	0.973	0.828	0.049762	1.016	1.023	1.021	0.962	0.998	1.001	1.0561	1.04888	1.0715	0.898129	0.846693	0.972028	0.855	0.059916
O94804	514	S	Serine/threonine-protein kinase 10 OS=Homo sapiens OX=9606 GN=STK10 PE=1 SV=1	STK10	0.997617	0.000251242	83.633	EMGS(0.998)LS(0.002)IKDPK	3	-0.7064	2	0.794	0.76	0.76	1.348	1.301	1.297	1.705	4.9068e-06	1.016	1.023	1.021	0.962	0.998	1.001	0.781496	0.742913	0.744368	1.40125	1.30361	1.2957	1.763	4.3454e-05
O94804	13	S	Serine/threonine-protein kinase 10 OS=Homo sapiens OX=9606 GN=STK10 PE=1 SV=1	STK10	0.545862	0.00415478	68.548	ILRLS(0.546)T(0.454)FEK	3	-2.3458	1	1.231	1.225	1.227	0.747	0.599	0.737	0.566	0.0151039	1.016	1.023	1.021	0.962	0.998	1.001	1.21161	1.19746	1.20176	0.776507	0.6002	0.736264	0.585	0.020383
O94806	27	S	Serine/threonine-protein kinase D3 OS=Homo sapiens OX=9606 GN=PRKD3 PE=1 SV=1	PRKD3	0.99641	2.96015e-06	109.53	SVLPTAIPAVLPAAS(0.996)PCS(0.292)S(0.711)PK	4	-1.0997	1									1.048	0.917	1.004	1.021	0.999	1.025
O94806	391	S	Serine/threonine-protein kinase D3 OS=Homo sapiens OX=9606 GN=PRKD3 PE=1 SV=1	PRKD3	0.807232	5.86097e-06	105.39	T(0.144)IS(0.807)PS(0.046)T(0.003)SNNIPLMR	3	-2.4261	1	1.065	1.022	1.009	0.931	1.008	0.934	0.928	0.070304	1.048	0.917	1.004	1.021	0.999	1.025	1.01622	1.1145	1.00498	0.911851	1.00901	0.91122	0.903	0.096642
O94806	252	S	Serine/threonine-protein kinase D3 OS=Homo sapiens OX=9606 GN=PRKD3 PE=1 SV=1	PRKD3	0.9996	0.00211304	90.64	IPS(1)WSGR	2	-0.70257	2	1.021	0.962	1.023	0.994	1	1.012	1	0.98646	1.048	0.917	1.004	1.021	0.999	1.025	0.974237	1.04907	1.01892	0.973555	1.001	0.987317	0.974	0.31494
O94806	213	S	Serine/threonine-protein kinase D3 OS=Homo sapiens OX=9606 GN=PRKD3 PE=1 SV=1	PRKD3	1	9.65338e-13	158.8	RLS(1)NVS(1)LPGPGLSVPR	3	-1.5812	4	1.04	1.007	1.061	0.934	0.964	0.969	0.922	0.0134026	1.048	0.917	1.004	1.021	0.999	1.025	0.992366	1.09815	1.05677	0.914789	0.964965	0.945366	0.898	0.032358
O94806	731	S	Serine/threonine-protein kinase D3 OS=Homo sapiens OX=9606 GN=PRKD3 PE=1 SV=1	PRKD3	1	0.00124498	85.355	IIGEKS(1)FR	3	-1.335	1	1.128	1.202	1.079	0.835	0.775	0.834	0.717	0.00113543	1.048	0.917	1.004	1.021	0.999	1.025	1.07634	1.3108	1.0747	0.817826	0.775776	0.813659	0.695	0.0061804
O94806	41	S	Serine/threonine-protein kinase D3 OS=Homo sapiens OX=9606 GN=PRKD3 PE=1 SV=1	PRKD3	0.95933	0.000539264	83.723	LS(0.959)NGS(0.041)FSAPSLTNSR	3	1.1803	1	0.977	1.039	1.176	0.848	0.983	0.924	0.863	0.102865	1.048	0.917	1.004	1.021	0.999	1.025	0.932252	1.13304	1.17131	0.830558	0.983984	0.901463	0.839	0.116119
O94806	216	S	Serine/threonine-protein kinase D3 OS=Homo sapiens OX=9606 GN=PRKD3 PE=1 SV=1	PRKD3	1	2.13197e-08	133.27	RLS(1)NVS(1)LPGPGLSVPR	3	-1.5812	1	1.031	0.978	1.134	0.795	0.946	1.078	0.897	0.30822	1.048	0.917	1.004	1.021	0.999	1.025	0.983779	1.06652	1.12948	0.778648	0.946947	1.05171	0.873	0.21784
O94806	31	S	Serine/threonine-protein kinase D3 OS=Homo sapiens OX=9606 GN=PRKD3 PE=1 SV=1	PRKD3	0.913419	2.96015e-06	109.53	SVLPTAIPAVLPAAS(0.001)PCS(0.086)S(0.913)PK	3	-2.4034	3	1.024	0.988	0.94	0.983	0.99	1.097	1.04	0.4235	1.048	0.917	1.004	1.021	0.999	1.025	0.977099	1.07743	0.936255	0.962782	0.990991	1.07024	1.011	0.8324
O94806	735	S	Serine/threonine-protein kinase D3 OS=Homo sapiens OX=9606 GN=PRKD3 PE=1 SV=1	PRKD3	0.990075	1.70753e-08	127.97	S(0.99)VVGT(0.01)PAYLAPEVLR	3	-0.75383	1	1.11	1.097	0.989	0.758	0.905	1.064	0.853	0.185665	1.048	0.917	1.004	1.021	0.999	1.025	1.05916	1.19629	0.98506	0.742409	0.905906	1.03805	0.829	0.160658
O94808	244	S	Glutamine--fructose-6-phosphate aminotransferase [isomerizing] 2 OS=Homo sapiens OX=9606 GN=GFPT2 PE=1 SV=3	GFPT2	0.965409	1.05315e-08	130.89	RLDS(0.965)S(0.035)ACLHAVGDK	3	0.58105	2	1.253	1.2	1.221	0.704	0.7	0.685	0.569	1.5168e-06	1.029	1.062	1.071	0.953	0.945	0.949	1.21769	1.12994	1.14006	0.73872	0.740741	0.721812	0.631	5.5619e-05
O94819	314	S	Kelch repeat and BTB domain-containing protein 11 OS=Homo sapiens OX=9606 GN=KBTBD11 PE=1 SV=1	KBTBD11	0.81725	5.61035e-05	96.379	AGS(0.001)RPQS(0.817)PS(0.182)GDADAR	3	0.37455	1	0.881	0.86	0.944	1.302	1.105	1.046	1.286	0.025578
O94819	107	S	Kelch repeat and BTB domain-containing protein 11 OS=Homo sapiens OX=9606 GN=KBTBD11 PE=1 SV=1	KBTBD11	1	0.00917342	61.091	ACPEEPAAPS(1)PEPR	3	-1.2652	1	1.054	1.024	1.096	0.932	0.932	0.912	0.875	0.0031158
O94826	81	S	Mitochondrial import receptor subunit TOM70 OS=Homo sapiens OX=9606 GN=TOMM70 PE=1 SV=1	TOMM70	0.615964	0.0260383	42.425	NS(0.616)ERKT(0.384)PEGR	3	0.47688	1	0.908	0.896	0.837	1.152	1.156	1.186	1.323	0.00047683	0.938	0.986	0.957	1.051	1.074	1.033	0.968017	0.908722	0.874608	1.0961	1.07635	1.14811	1.207	0.0059034
O94826	434	S	Mitochondrial import receptor subunit TOM70 OS=Homo sapiens OX=9606 GN=TOMM70 PE=1 SV=1	TOMM70	1	3.2002e-05	96.773	LRPES(1)ALAQAQK	3	0.14559	1									0.938	0.986	0.957	1.051	1.074	1.033
O94826	85	T	Mitochondrial import receptor subunit TOM70 OS=Homo sapiens OX=9606 GN=TOMM70 PE=1 SV=1	TOMM70	0.996825	0.0200635	43.305	NS(0.003)ERKT(0.997)PEGR	4	0.3464	1	0.995	0.945	0.997	1.101	0.926	1.077	1.057	0.40866	0.938	0.986	0.957	1.051	1.074	1.033	1.06077	0.958418	1.0418	1.04757	0.862197	1.04259	0.965	0.61208
O94826	91	S	Mitochondrial import receptor subunit TOM70 OS=Homo sapiens OX=9606 GN=TOMM70 PE=1 SV=1	TOMM70	0.999772	7.35259e-28	217.07	AS(1)PAPGSGHPEGPGAHLDMNSLDR	4	1.1731	9	0.93	0.988	0.952	1.026	1.091	1.065	1.109	0.0146993	0.938	0.986	0.957	1.051	1.074	1.033	0.991471	1.00203	0.994775	0.976213	1.01583	1.03098	1.012	0.5331
O94851	631	S	[F-actin]-monooxygenase MICAL2 OS=Homo sapiens OX=9606 GN=MICAL2 PE=1 SV=1	MICAL2	0.999084	0.0103835	57.148	GT(0.001)PLRPVDS(0.999)WRK	4	0.040643	1	1.141	1.184	1.128	0.828	0.762	0.8	0.692	0.000198983	1.033	0.976	0.964	1.026	0.969	1.026	1.10455	1.21311	1.17012	0.807018	0.786378	0.779727	0.68	0.000196097
O94851	515	S	[F-actin]-monooxygenase MICAL2 OS=Homo sapiens OX=9606 GN=MICAL2 PE=1 SV=1	MICAL2	0.999527	0.0130825	50.088	KES(1)DIRPSK	4	0.081718	1	0.92	0.939	0.877	1.107	1.166	1.091	1.23	0.00194089	1.033	0.976	0.964	1.026	0.969	1.026	0.89061	0.96209	0.909751	1.07895	1.2033	1.06335	1.211	0.013637
O94854	181	S	Uncharacterized protein KIAA0754 OS=Homo sapiens OX=9606 GN=KIAA0754 PE=2 SV=4	KIAA0754	0.885843	0.00736331	63.639	EKT(0.114)ES(0.886)ELKFEEDER	3	0.96164	1									1.007	1.013	0.99	0.995	0.976	1.024
O94854	666	S	Uncharacterized protein KIAA0754 OS=Homo sapiens OX=9606 GN=KIAA0754 PE=2 SV=4	KIAA0754	0.996457	1.20443e-11	161.35	RDS(0.996)DS(0.004)FLNIFPEK	2	-0.60773	3	1.045	1.008	0.981	0.956	0.979	1.024	0.975	0.40862	1.007	1.013	0.99	0.995	0.976	1.024	1.03774	0.995064	0.990909	0.960804	1.00307	1	0.98	0.37992
O94854	122	T	Uncharacterized protein KIAA0754 OS=Homo sapiens OX=9606 GN=KIAA0754 PE=2 SV=4	KIAA0754	0.965105	0.0478192	50.13	FS(0.004)S(0.03)AT(0.965)WPR	2	0.38751	1									1.007	1.013	0.99	0.995	0.976	1.024
O94854	220	S	Uncharacterized protein KIAA0754 OS=Homo sapiens OX=9606 GN=KIAA0754 PE=2 SV=4	KIAA0754	0.999999	0.000269963	86.18	TFLMADEKNS(1)LADIFEER	3	-1.9096	1									1.007	1.013	0.99	0.995	0.976	1.024
O94864	108	S	STAGA complex 65 subunit gamma OS=Homo sapiens OX=9606 GN=SUPT7L PE=1 SV=1	SUPT7L	1	5.01971e-28	208.34	TEESEPLPSCPGS(1)PPLPDDLLPLDCK	3	0.62761	3	0.978	0.973	0.971	1.004	1.06	1.046	1.064	0.063723
O94874	458	S	E3 UFM1-protein ligase 1 OS=Homo sapiens OX=9606 GN=UFL1 PE=1 SV=2	UFL1	0.999952	7.82301e-30	245.31	DDDS(1)DDESQSSHTGK	3	-0.58994	2	1.027	1.111	0.97	0.925	0.899	1.03	0.918	0.20908	1.031	1.031	1.059	0.954	0.91	0.953	0.99612	1.07759	0.915958	0.969602	0.987912	1.0808	1.016	0.7803
O94875	302	S	Sorbin and SH3 domain-containing protein 2 OS=Homo sapiens OX=9606 GN=SORBS2 PE=1 SV=3	SORBS2	0.981846	3.23272e-08	141.59	SFTSSSPS(0.016)S(0.982)PS(0.002)R	2	0.076448	2	0.943	1.045	1.009	0.998	0.977	1.039	1.006	0.86778
O94875	259	S	Sorbin and SH3 domain-containing protein 2 OS=Homo sapiens OX=9606 GN=SORBS2 PE=1 SV=3	SORBS2	1	0.00027431	83.474	RKS(1)EPAVGPPR	3	-0.50221	1	1.219	1.254	1.203	0.65	0.695	0.737	0.566	0.000119489
O94875	157	S	Sorbin and SH3 domain-containing protein 2 OS=Homo sapiens OX=9606 GN=SORBS2 PE=1 SV=3	SORBS2	0.999953	6.96116e-08	143.31	SHSDNS(1)PNAFK	3	0.48235	1	1.058	1.055	1.107	0.979	0.759	0.983	0.845	0.114076
O94876	414	S	Transmembrane and coiled-coil domains protein 1 OS=Homo sapiens OX=9606 GN=TMCC1 PE=1 SV=3	TMCC1	0.966206	1.02201e-08	138.28	ALGVISNFQS(0.034)S(0.966)PK	3	3.2282	1	1.02	0.98	0.975	1.014	0.957	1.073	1.023	0.5732
O94880	302	S	PHD finger protein 14 OS=Homo sapiens OX=9606 GN=PHF14 PE=1 SV=2	PHF14	0.999986	2.25315e-05	115.8	SNEDS(1)LILEK	2	0.89126	2	1.035	0.967	0.959	1.033	1.017	1.01	1.033	0.25304	0.93	1.003	1.047	1.006	1.019	1.007	1.1129	0.964108	0.91595	1.02684	0.998037	1.00298	1.012	0.8234
O94880	530	S	PHD finger protein 14 OS=Homo sapiens OX=9606 GN=PHF14 PE=1 SV=2	PHF14	1	0.000475896	78.615	QLS(1)PEAQAR	2	-0.19788	2	0.977	1.042	1.019	1.002	0.959	0.996	0.973	0.3141	0.93	1.003	1.047	1.006	1.019	1.007	1.05054	1.03888	0.973257	0.996024	0.941119	0.989076	0.955	0.20252
O94880	835	S	PHD finger protein 14 OS=Homo sapiens OX=9606 GN=PHF14 PE=1 SV=2	PHF14	1	6.37349e-06	103.87	S(1)FVPEEEKHEER	4	0.49976	2	1.111	1.155	1.165	0.796	0.814	0.812	0.706	2.3951e-05	0.93	1.003	1.047	1.006	1.019	1.007	1.19462	1.15155	1.1127	0.791252	0.798822	0.806356	0.693	6.2979e-05
O94885	90	S	SAM and SH3 domain-containing protein 1 OS=Homo sapiens OX=9606 GN=SASH1 PE=1 SV=3	SASH1	1	3.81805e-06	108.02	RVS(1)QDLEVEKPDASPTSLQLR	3	-0.034196	2									1.008	1.139	1.082	0.877	0.932	0.924
O94885	248	S	SAM and SH3 domain-containing protein 1 OS=Homo sapiens OX=9606 GN=SASH1 PE=1 SV=3	SASH1	0.999976	3.4228e-08	141.22	EQS(1)DDETEESVK	3	-0.38669	2	1.121	1.12	1.031	0.851	0.913	0.865	0.803	0.0033395	1.008	1.139	1.082	0.877	0.932	0.924	1.1121	0.983319	0.952865	0.970353	0.979614	0.936147	0.947	0.34462
O94885	444	T	SAM and SH3 domain-containing protein 1 OS=Homo sapiens OX=9606 GN=SASH1 PE=1 SV=3	SASH1	0.493667	0.0390999	40.83	EVIKS(0.494)PT(0.494)AS(0.013)R	3	0.11401	0									1.008	1.139	1.082	0.877	0.932	0.924
O94885	507	S	SAM and SH3 domain-containing protein 1 OS=Homo sapiens OX=9606 GN=SASH1 PE=1 SV=3	SASH1	0.941123	0.013635	59.265	AGGS(0.941)VES(0.059)LR	2	-0.26594	1									1.008	1.139	1.082	0.877	0.932	0.924
O94885	442	S	SAM and SH3 domain-containing protein 1 OS=Homo sapiens OX=9606 GN=SASH1 PE=1 SV=3	SASH1	0.493667	0.0390999	40.83	EVIKS(0.494)PT(0.494)AS(0.013)R	3	0.11401	0									1.008	1.139	1.082	0.877	0.932	0.924
O94885	813	S	SAM and SH3 domain-containing protein 1 OS=Homo sapiens OX=9606 GN=SASH1 PE=1 SV=3	SASH1	0.999956	0.000222001	122.98	S(1)LPVSICR	2	-0.62863	1	1.013	1.015	0.982	1.022	0.965	1.007	0.995	0.79912	1.008	1.139	1.082	0.877	0.932	0.924	1.00496	0.891133	0.907579	1.16534	1.03541	1.08983	1.174	0.034075
O94885	407	S	SAM and SH3 domain-containing protein 1 OS=Homo sapiens OX=9606 GN=SASH1 PE=1 SV=3	SASH1	0.945331	0.000324671	78.888	T(0.055)CS(0.945)FGGFDLTNR	3	0.4905	1									1.008	1.139	1.082	0.877	0.932	0.924
O94886	739	S	CSC1-like protein 1 OS=Homo sapiens OX=9606 GN=TMEM63A PE=1 SV=3	TMEM63A	0.99866	5.97732e-07	101.34	T(0.059)EEPAS(0.943)DKGS(0.999)EAEAHMPPPFTPYVPR	4	1.7589	3	1.038	1.055	1.137	0.882	0.881	0.938	0.836	0.0068955	0.983	0.906	1.024	0.931	1.078	1.109	1.05595	1.16446	1.11035	0.947368	0.817254	0.845807	0.784	0.0097596
O94886	735	S	CSC1-like protein 1 OS=Homo sapiens OX=9606 GN=TMEM63A PE=1 SV=3	TMEM63A	0.94272	5.97732e-07	101.34	T(0.059)EEPAS(0.943)DKGS(0.999)EAEAHMPPPFTPYVPR	4	1.7589	1	1.076	1.058	1.108	0.827	0.928	0.924	0.826	0.0086956	0.983	0.906	1.024	0.931	1.078	1.109	1.09461	1.16777	1.08203	0.888292	0.860853	0.833183	0.772	0.00100476
O94888	350	S	UBX domain-containing protein 7 OS=Homo sapiens OX=9606 GN=UBXN7 PE=1 SV=2	UBXN7	1	0.000343983	90.861	S(1)PHKDLGHR	4	0.44129	1	1.099	0.976	1.089	0.88	0.958	0.951	0.881	0.055263	1.006	1.042	1.019	0.961	0.978	0.99	1.09245	0.93666	1.06869	0.915713	0.97955	0.960606	0.922	0.20162
O94888	280	S	UBX domain-containing protein 7 OS=Homo sapiens OX=9606 GN=UBXN7 PE=1 SV=2	UBXN7	0.800427	5.06318e-19	186.83	S(0.2)ES(0.8)LIDASEDSQLEAAIR	3	-1.5947	1	1.104	1.097	1.094	0.905	0.825	0.879	0.792	0.0134633	1.006	1.042	1.019	0.961	0.978	0.99	1.09742	1.05278	1.0736	0.941727	0.843558	0.887879	0.829	0.0052024
O94888	288	S	UBX domain-containing protein 7 OS=Homo sapiens OX=9606 GN=UBXN7 PE=1 SV=2	UBXN7	0.999577	8.23571e-06	102.44	SESLIDASEDS(1)QLEAAIR	3	0.23176	1									1.006	1.042	1.019	0.961	0.978	0.99
O94901	371	S	SUN domain-containing protein 1 OS=Homo sapiens OX=9606 GN=SUN1 PE=1 SV=3	SUN1	0.71433	0.0123315	60.938	VDDPQDVFKPT(0.055)T(0.231)S(0.714)R	3	-2.8803	1	1.279	1.396	1.266	0.569	0.55	0.6	0.436	3.605e-05	0.948	0.977	1.012	1.092	0.983	1.008	1.34916	1.42886	1.25099	0.521062	0.559512	0.595238	0.416	8.3289e-05
O94913	494	S	Pre-mRNA cleavage complex 2 protein Pcf11 OS=Homo sapiens OX=9606 GN=PCF11 PE=1 SV=3	PCF11	0.999977	0.0063034	63.694	S(0.5)RS(0.5)PIIHS(1)PK	4	0.50211	3	0.939	0.948	0.979	1.161	0.958	1.083	1.117	0.134257	0.923	0.964	0.997	0.948	0.968	1.24	1.01733	0.983402	0.981946	1.22468	0.989669	0.873387	1.035	0.82554
O94913	487	S	Pre-mRNA cleavage complex 2 protein Pcf11 OS=Homo sapiens OX=9606 GN=PCF11 PE=1 SV=3	PCF11	0.500011	0.00177224	70.272	S(0.5)RS(0.5)PIIHS(1)PK	4	0.50211	1	1.017	0.98	0.965	1.124	0.936	1.005	1.035	0.59988	0.923	0.964	0.997	0.948	0.968	1.24	1.10184	1.0166	0.967904	1.18565	0.966942	0.810484	0.96	0.68104
O94913	777	S	Pre-mRNA cleavage complex 2 protein Pcf11 OS=Homo sapiens OX=9606 GN=PCF11 PE=1 SV=3	PCF11	1	0.000397703	80.387	MIFEGPNKLS(1)PR	3	-0.80365	1									0.923	0.964	0.997	0.948	0.968	1.24
O94913	489	S	Pre-mRNA cleavage complex 2 protein Pcf11 OS=Homo sapiens OX=9606 GN=PCF11 PE=1 SV=3	PCF11	0.63077	0.00177224	70.272	S(0.368)RS(0.631)PIIHS(0.001)PK	3	-0.015169	2	0.922	0.949	0.911	1.144	1.049	1.116	1.189	0.0037193	0.923	0.964	0.997	0.948	0.968	1.24	0.998917	0.98444	0.913741	1.20675	1.08368	0.9	1.101	0.37404
O94913	705	S	Pre-mRNA cleavage complex 2 protein Pcf11 OS=Homo sapiens OX=9606 GN=PCF11 PE=1 SV=3	PCF11	1	7.84609e-06	100.39	EEQRS(1)PFNDRFPLK	4	0.12467	1	1.14	1.108	1.095	0.878	0.835	0.826	0.759	0.00024333	0.923	0.964	0.997	0.948	0.968	1.24	1.2351	1.14938	1.09829	0.92616	0.862603	0.666129	0.705	0.027619
O94913	511	S	Pre-mRNA cleavage complex 2 protein Pcf11 OS=Homo sapiens OX=9606 GN=PCF11 PE=1 SV=3	PCF11	0.936897	0.000179906	110.08	S(0.06)MS(0.937)PT(0.003)STPK	2	-1.4763	1	0.773	0.755	0.74	1.348	1.401	1.253	1.765	8.2873e-05	0.923	0.964	0.997	0.948	0.968	1.24	0.837486	0.783195	0.742227	1.42194	1.44731	1.01048	1.642	0.0165955
O94915	2272	S	Protein furry homolog-like OS=Homo sapiens OX=9606 GN=FRYL PE=1 SV=2	FRYL	0.991876	2.24191e-09	146.28	TYGGDT(0.003)GS(0.992)PEIS(0.005)FTK	2	0.88658	1									0.988	1	0.944	1.047	0.987	1.015
O94915	1957	S	Protein furry homolog-like OS=Homo sapiens OX=9606 GN=FRYL PE=1 SV=2	FRYL	0.988772	3.82234e-08	150.93	S(0.989)NT(0.011)LDIMDGR	2	0.075089	2	1.154	1.159	1.069	0.829	0.814	0.837	0.733	0.00035724	0.988	1	0.944	1.047	0.987	1.015	1.16802	1.159	1.13242	0.791786	0.824721	0.824631	0.706	2.4627e-05
O94915	1971	S	Protein furry homolog-like OS=Homo sapiens OX=9606 GN=FRYL PE=1 SV=2	FRYL	0.537685	0.00732403	66.393	INHS(0.041)S(0.538)S(0.421)LAR	2	0.32645	1	1.198	1.012	1.062	0.829	0.912	0.892	0.805	0.020382	0.988	1	0.944	1.047	0.987	1.015	1.21255	1.012	1.125	0.791786	0.924012	0.878818	0.775	0.021416
O94915	1972	S	Protein furry homolog-like OS=Homo sapiens OX=9606 GN=FRYL PE=1 SV=2	FRYL	0.720501	0.000900561	73.655	INHS(0.017)S(0.263)S(0.721)LAR	3	0.27283	1									0.988	1	0.944	1.047	0.987	1.015
O94915	844	S	Protein furry homolog-like OS=Homo sapiens OX=9606 GN=FRYL PE=1 SV=2	FRYL	0.99999	0.000330194	81.144	LQLLSPQVDINS(1)PINAK	3	-0.39214	2	1.181	1.189	1.013	0.762	0.821	0.887	0.73	0.0100572	0.988	1	0.944	1.047	0.987	1.015	1.19534	1.189	1.07309	0.727794	0.831814	0.873892	0.704	0.0055632
O94915	1959	T	Protein furry homolog-like OS=Homo sapiens OX=9606 GN=FRYL PE=1 SV=2	FRYL	0.990635	0.0016346	80.128	S(0.009)NT(0.991)LDIMDGR	2	1.3364	1									0.988	1	0.944	1.047	0.987	1.015
O94921	119	S	Cyclin-dependent kinase 14 OS=Homo sapiens OX=9606 GN=CDK14 PE=1 SV=3	CDK14	0.769055	1.48641e-06	118.7	RHS(0.769)S(0.231)PSSPTSPK	3	0.49037	1	1.051	0.916	0.927	0.993	1.128	1.026	1.087	0.2215
O94929	373	S	Actin-binding LIM protein 3 OS=Homo sapiens OX=9606 GN=ABLIM3 PE=1 SV=3	ABLIM3	0.999841	2.7879e-06	118.05	RAS(1)S(1)PGYIDSPTYSR	3	-2.9243	3	0.991	1.014	1.005	1.044	1.005	0.945	0.995	0.84712	0.871	0.918	1.027	1.049	1.12	1.061	1.13777	1.10458	0.978578	0.995234	0.897321	0.890669	0.864	0.067642
O94929	372	S	Actin-binding LIM protein 3 OS=Homo sapiens OX=9606 GN=ABLIM3 PE=1 SV=3	ABLIM3	0.999933	0.00274085	70.679	RAS(1)S(1)PGYIDSPTYSR	3	-2.9243	1									0.871	0.918	1.027	1.049	1.12	1.061
O94929	388	S	Actin-binding LIM protein 3 OS=Homo sapiens OX=9606 GN=ABLIM3 PE=1 SV=3	ABLIM3	0.911073	0.000997249	84.352	QGMS(0.911)PT(0.089)FSR	2	1.8937	1	1.165	1.025	0.983	0.907	0.939	0.918	0.871	0.060041	0.871	0.918	1.027	1.049	1.12	1.061	1.33754	1.11656	0.957157	0.864633	0.838393	0.865221	0.753	0.105884
O94929	585	S	Actin-binding LIM protein 3 OS=Homo sapiens OX=9606 GN=ABLIM3 PE=1 SV=3	ABLIM3	0.985038	0.00213461	77.14	S(0.015)AS(0.985)LPAYR	2	0.64209	1									0.871	0.918	1.027	1.049	1.12	1.061
O94929	394	S	Actin-binding LIM protein 3 OS=Homo sapiens OX=9606 GN=ABLIM3 PE=1 SV=3	ABLIM3	0.999985	0.00185271	93.162	S(1)PHHYYR	3	-0.14496	1	1.063	1.158	1.171	0.781	0.901	0.791	0.729	0.0044769	0.871	0.918	1.027	1.049	1.12	1.061	1.22044	1.26144	1.14021	0.744519	0.804464	0.745523	0.633	0.00031622
O94953	622	S	Lysine-specific demethylase 4B OS=Homo sapiens OX=9606 GN=KDM4B PE=1 SV=4	KDM4B	0.997315	0.036248	45.335	S(0.997)PLS(0.003)VVK	2	0.89411	1									0.932	1.073	1.085	1.124	1.035	0.728
O94964	926	S	Protein SOGA1 OS=Homo sapiens OX=9606 GN=SOGA1 PE=1 SV=2	SOGA1	0.677958	4.60572e-08	121.39	T(0.172)KS(0.678)VS(0.044)S(0.044)MS(0.061)EFESLLDCSPYLAGGDAR	3	-0.46022	1	1.015	1.097	1.014	0.939	0.905	0.991	0.907	0.057801	0.844	0.889	1.303	1.01	0.921	1.042	1.20261	1.23397	0.778204	0.929703	0.982628	0.951056	0.891	0.59276
O94964	1017	S	Protein SOGA1 OS=Homo sapiens OX=9606 GN=SOGA1 PE=1 SV=2	SOGA1	0.999994	0.000251825	102.05	VYYS(1)PPVAR	2	0.052476	2	0.812	0.714	0.709	1.345	1.391	1.311	1.811	0.0002247	0.844	0.889	1.303	1.01	0.921	1.042	0.962085	0.80315	0.544129	1.33168	1.51031	1.25816	1.775	0.027596
O94964	1303	S	Protein SOGA1 OS=Homo sapiens OX=9606 GN=SOGA1 PE=1 SV=2	SOGA1	0.765363	6.43713e-06	111.77	APS(0.765)PT(0.234)SSAGEEGTK	3	0.16696	2	1.025	1.01	0.963	0.919	0.993	1.093	1.002	0.9977	0.844	0.889	1.303	1.01	0.921	1.042	1.21445	1.13611	0.739064	0.909901	1.07818	1.04894	0.983	0.98614
O94966	244	S	Ubiquitin carboxyl-terminal hydrolase 19 OS=Homo sapiens OX=9606 GN=USP19 PE=1 SV=2	USP19	1	6.16963e-05	88.282	AVPPGNDPVS(1)PAMVR	3	0.33563	1									1.02	0.968	0.947	1.004	0.988	1.095
O94979	1163	S	Protein transport protein Sec31A OS=Homo sapiens OX=9606 GN=SEC31A PE=1 SV=3	SEC31A	0.600045	9.76323e-13	150.64	EQT(0.004)LS(0.6)PT(0.285)IT(0.105)S(0.005)GLHNIAR	3	-0.38666	1	1.145	1.08	1.037	0.829	0.835	0.981	0.811	0.026861	0.984	0.984	1.009	1.019	1.017	0.99	1.16362	1.09756	1.02775	0.813543	0.821042	0.990909	0.798	0.036183
O94979	527	S	Protein transport protein Sec31A OS=Homo sapiens OX=9606 GN=SEC31A PE=1 SV=3	SEC31A	0.999427	2.24959e-05	90.867	DS(0.001)DQVAQS(0.999)DGEES(1)PAAEEQLLGEHIKEEK	5	0.67886	2	0.966	1.056	0.986	0.989	0.975	1.032	0.996	0.9165	0.984	0.984	1.009	1.019	1.017	0.99	0.981707	1.07317	0.977205	0.970559	0.958702	1.04242	0.98	0.64654
O94979	532	S	Protein transport protein Sec31A OS=Homo sapiens OX=9606 GN=SEC31A PE=1 SV=3	SEC31A	0.999855	7.35949e-05	84.369	DS(0.001)DQVAQS(0.999)DGEES(1)PAAEEQLLGEHIKEEK	5	0.67886	1									0.984	0.984	1.009	1.019	1.017	0.99
O94979	799	S	Protein transport protein Sec31A OS=Homo sapiens OX=9606 GN=SEC31A PE=1 SV=3	SEC31A	1	8.893e-09	143.02	AQGEPVAGHES(1)PK	4	1.3808	6	0.964	0.911	0.947	1.108	1.126	1.017	1.152	0.0169584	0.984	0.984	1.009	1.019	1.017	0.99	0.979675	0.925813	0.938553	1.08734	1.10718	1.02727	1.133	0.0116617
O94986	1461	S	Centrosomal protein of 152 kDa OS=Homo sapiens OX=9606 GN=CEP152 PE=1 SV=4	CEP152	1	4.4471e-06	109.23	NVS(1)PEFVPCEGEGGFGLHK	4	-0.4837	2	0.995	0.979	0.978	1.034	0.994	1.049	1.042	0.0727
O94986	1241	T	Centrosomal protein of 152 kDa OS=Homo sapiens OX=9606 GN=CEP152 PE=1 SV=4	CEP152	0.997578	0.0109558	60.542	LEELQT(0.002)LCKT(0.998)PPR	3	-1.0626	1
O95067	92	S	G2/mitotic-specific cyclin-B2 OS=Homo sapiens OX=9606 GN=CCNB2 PE=1 SV=1	CCNB2	0.755114	0.00946437	64.565	GPS(0.755)PT(0.245)PEDVSMK	2	0.29803	1
O95070	12	S	Protein YIF1A OS=Homo sapiens OX=9606 GN=YIF1A PE=1 SV=2	YIF1A	0.998847	0.0158584	60.509	AYHSGY(0.001)GAHGS(0.999)K	3	0.18782	1	1.285	1.174	1.241	0.649	0.645	0.761	0.555	0.0006027
O95071	2241	S	E3 ubiquitin-protein ligase UBR5 OS=Homo sapiens OX=9606 GN=UBR5 PE=1 SV=2	UBR5	1	0.000138802	97.463	DLS(1)LEVDRDR	2	-0.20789	2	0.949	0.981	0.992	1.058	1.012	1.05	1.068	0.026575	0.969	0.969	1.01	1.046	0.981	1.011	0.97936	1.01238	0.982178	1.01147	1.0316	1.03858	1.036	0.05466
O95071	1549	S	E3 ubiquitin-protein ligase UBR5 OS=Homo sapiens OX=9606 GN=UBR5 PE=1 SV=2	UBR5	0.999993	1.15281e-05	142.71	RIS(1)QSQPVR	3	1.0942	2	0.992	0.901	0.958	1.085	1.058	1.073	1.128	0.0140159	0.969	0.969	1.01	1.046	0.981	1.011	1.02374	0.929825	0.948515	1.03728	1.07849	1.06133	1.095	0.043918
O95104	154	S	SR-related and CTD-associated factor 4 OS=Homo sapiens OX=9606 GN=SCAF4 PE=1 SV=3	SCAF4	0.993725	2.04173e-05	94.557	IEIIQPLLDMAAGTSNAAPVAENVT(0.006)NNEGS(0.994)PPPPVK	4	-0.2326	3	0.879	0.967	1.042	1.133	1.064	0.978	1.099	0.21696	0.904	0.942	1.409	0.85	1.1	0.868	0.972345	1.02654	0.739532	1.33294	0.967273	1.12673	1.251	0.175802
O95104	1037	S	SR-related and CTD-associated factor 4 OS=Homo sapiens OX=9606 GN=SCAF4 PE=1 SV=3	SCAF4	1	0.00389461	108.43	RS(1)PDRDR	2	-1.5978	2	0.978	0.876	0.857	1.139	1.115	1.145	1.254	0.0054414	0.904	0.942	1.409	0.85	1.1	0.868	1.08186	0.929936	0.608233	1.34	1.01364	1.31912	1.402	0.139704
O95155	124	S	Ubiquitin conjugation factor E4 B OS=Homo sapiens OX=9606 GN=UBE4B PE=1 SV=1	UBE4B	1	1.25711e-13	161.5	SMSQVDVDS(1)GIENMEVDENDRR	3	0.57946	1									1.049	0.985	1.113	0.978	0.895	0.96
O95155	1265	S	Ubiquitin conjugation factor E4 B OS=Homo sapiens OX=9606 GN=UBE4B PE=1 SV=1	UBE4B	0.999913	0.000131398	90.388	HLLNS(1)PTDPFNR	3	-0.5259	1	1.117	1.015	1.135	0.821	0.905	0.92	0.81	0.0133202	1.049	0.985	1.113	0.978	0.895	0.96	1.06482	1.03046	1.01977	0.839468	1.01117	0.958333	0.902	0.134757
O95155	105	S	Ubiquitin conjugation factor E4 B OS=Homo sapiens OX=9606 GN=UBE4B PE=1 SV=1	UBE4B	0.999678	3.0079e-09	146.18	SQS(1)MDIDGVSCEK	2	-0.5861	2	1.085	1.128	1.149	0.848	0.831	0.84	0.749	8.3149e-05	1.049	0.985	1.113	0.978	0.895	0.96	1.03432	1.14518	1.03235	0.867076	0.928492	0.875	0.831	0.0104394
O95197	229	S	Reticulon-3 OS=Homo sapiens OX=9606 GN=RTN3 PE=1 SV=2	RTN3	0.88076	0.00100198	72.075	VEGIYT(0.001)YS(0.091)LS(0.881)PS(0.027)K	3	2.5267	1									0.879	0.779	1.118	1.268	0.702	1.318
O95202	605	S	Mitochondrial proton/calcium exchanger protein OS=Homo sapiens OX=9606 GN=LETM1 PE=1 SV=1	LETM1	1	0.0366384	42.718	AS(1)KRLT(1)K	3	1.9001	1	0.951	0.939	0.908	1.049	1.128	1.1	1.171	0.0034025	1.005	0.98	0.944	1.014	1.075	1.024	0.946269	0.958163	0.961864	1.03452	1.0493	1.07422	1.102	0.0012983
O95202	609	T	Mitochondrial proton/calcium exchanger protein OS=Homo sapiens OX=9606 GN=LETM1 PE=1 SV=1	LETM1	1	0.0366384	42.718	AS(1)KRLT(1)K	3	1.9001	1	0.951	0.939	0.908	1.049	1.128	1.1	1.171	0.0034025	1.005	0.98	0.944	1.014	1.075	1.024	0.946269	0.958163	0.961864	1.03452	1.0493	1.07422	1.102	0.0012983
O95208	173	S	Epsin-2 OS=Homo sapiens OX=9606 GN=EPN2 PE=1 SV=3	EPN2	0.840648	6.57893e-19	183.56	GS(0.159)S(0.841)QPNLSTSHSEQEYGK	3	0.78415	1	1.019	0.948	0.93	1.14	0.923	1.09	1.088	0.30946	0.917	1.198	1.057	0.865	0.938	1.001	1.11123	0.791319	0.879849	1.31792	0.984009	1.08891	1.219	0.20296
O95208	508	T	Epsin-2 OS=Homo sapiens OX=9606 GN=EPN2 PE=1 SV=3	EPN2	0.996579	6.09939e-27	207.2	KT(0.997)PES(0.003)FLGPNAALVNLDSLVTR	3	1.6208	1	1.178	1.114	1.149	0.822	0.773	0.814	0.7	0.000140027	0.917	1.198	1.057	0.865	0.938	1.001	1.28462	0.929883	1.08704	0.950289	0.824094	0.813187	0.784	0.088143
O95210	145	S	Starch-binding domain-containing protein 1 OS=Homo sapiens OX=9606 GN=STBD1 PE=1 SV=1	STBD1	0.882489	1.14239e-06	120.44	NES(0.882)LES(0.118)PMGEWGFQK	3	1.4512	1									1.03	0.993	1.039	0.916	1.024	0.995
O95210	211	S	Starch-binding domain-containing protein 1 OS=Homo sapiens OX=9606 GN=STBD1 PE=1 SV=1	STBD1	0.836843	7.97629e-09	130.47	HS(0.163)S(0.837)WGDVGVGGSLK	4	-0.6258	3	1.217	1.215	1.243	0.71	0.705	0.674	0.568	2.9808e-06	1.03	0.993	1.039	0.916	1.024	0.995	1.18155	1.22356	1.19634	0.775109	0.688477	0.677387	0.594	0.00028076
O95218	120	S	Zinc finger Ran-binding domain-containing protein 2 OS=Homo sapiens OX=9606 GN=ZRANB2 PE=1 SV=2	ZRANB2	1	4.07406e-66	315.06	ENVEYIEREES(1)DGEYDEFGRK	4	0.12173	6	1.113	1.061	1.079	0.853	0.879	0.931	0.819	0.002363	1.02	0.996	0.983	1.04	0.938	0.981	1.09118	1.06526	1.09766	0.820192	0.9371	0.949032	0.832	0.0172614
O95218	280	S	Zinc finger Ran-binding domain-containing protein 2 OS=Homo sapiens OX=9606 GN=ZRANB2 PE=1 SV=2	ZRANB2	0.994516	7.8966e-06	116.12	SYSSSSS(0.005)S(0.995)PER	2	0.26218	1	0.747	0.775	0.782	1.313	1.308	1.338	1.718	2.0887e-06	1.02	0.996	0.983	1.04	0.938	0.981	0.732353	0.778112	0.795524	1.2625	1.39446	1.36391	1.744	0.000140319
O95218	188	S	Zinc finger Ran-binding domain-containing protein 2 OS=Homo sapiens OX=9606 GN=ZRANB2 PE=1 SV=2	ZRANB2	1	6.98896e-19	197.94	YNLDAS(1)EEEDSNK	3	-0.14312	6	0.989	0.986	0.966	1	1.067	1.019	1.049	0.081379	1.02	0.996	0.983	1.04	0.938	0.981	0.969608	0.98996	0.982706	0.961538	1.13753	1.03874	1.066	0.33278
O95218	153	S	Zinc finger Ran-binding domain-containing protein 2 OS=Homo sapiens OX=9606 GN=ZRANB2 PE=1 SV=2	ZRANB2	1	1.17943e-66	320.42	EVEDKES(1)EGEEEDEDEDLSK	2	1.5664	1	1.084	1.008	0.999	0.926	0.969	0.985	0.932	0.091164	1.02	0.996	0.983	1.04	0.938	0.981	1.06275	1.01205	1.01628	0.890385	1.03305	1.00408	0.947	0.30828
O95232	431	S	Luc7-like protein 3 OS=Homo sapiens OX=9606 GN=LUC7L3 PE=1 SV=2	LUC7L3	0.99909	5.79762e-13	168.55	NEVNGTSEDIKSEGDT(0.001)QS(0.999)N	3	-0.32151	1	0.909	0.962	0.91	1.109	1.055	1.144	1.19	0.0045179	0.961	0.977	1.036	1.021	1.019	0.964	0.94589	0.984647	0.878378	1.08619	1.03533	1.18672	1.178	0.035198
O95232	425	S	Luc7-like protein 3 OS=Homo sapiens OX=9606 GN=LUC7L3 PE=1 SV=2	LUC7L3	0.997694	1.24818e-08	142.45	NEVNGT(0.001)S(0.001)EDIKS(0.998)EGDTQSN	3	-0.054262	1									0.961	0.977	1.036	1.021	1.019	0.964
O95232	429	T	Luc7-like protein 3 OS=Homo sapiens OX=9606 GN=LUC7L3 PE=1 SV=2	LUC7L3	0.668345	0.000951654	73.831	NEVNGTSEDIKSEGDT(0.668)QS(0.331)N	3	0.83306	1									0.961	0.977	1.036	1.021	1.019	0.964
O95235	532	S	Kinesin-like protein KIF20A OS=Homo sapiens OX=9606 GN=KIF20A PE=1 SV=1	KIF20A	0.999009	5.5599e-08	129.29	EHSLQVS(0.999)PS(0.001)LEK	3	-0.43458	2	1.164	1.153	1.127	0.792	0.811	0.796	0.697	3.6081e-06	0.958	1.073	1.014	1.005	1.007	0.892	1.21503	1.07456	1.11144	0.78806	0.805362	0.892377	0.731	0.0040973
O95235	686	T	Kinesin-like protein KIF20A OS=Homo sapiens OX=9606 GN=KIF20A PE=1 SV=1	KIF20A	0.52733	0.0134894	58.275	LAAS(0.053)AS(0.42)T(0.527)QQLQEVK	3	-0.7852	1									0.958	1.073	1.014	1.005	1.007	0.892
O95239	1126	S	Chromosome-associated kinesin KIF4A OS=Homo sapiens OX=9606 GN=KIF4A PE=1 SV=3	KIF4A	0.951356	0.0250201	46.543	QQGKDS(0.951)LGT(0.049)VER	3	1.1944	1									0.897	0.983	1.021	1.034	0.949	1.063
O95239	1181	T	Chromosome-associated kinesin KIF4A OS=Homo sapiens OX=9606 GN=KIF4A PE=1 SV=3	KIF4A	0.980462	2.73102e-06	116.06	T(0.98)PPAPS(0.02)PFDLPELK	3	0.95109	1	1.161	1.189	1.125	0.768	0.834	0.752	0.677	0.00038276	0.897	0.983	1.021	1.034	0.949	1.063	1.29431	1.20956	1.10186	0.742747	0.87882	0.707432	0.646	0.0055023
O95239	801	S	Chromosome-associated kinesin KIF4A OS=Homo sapiens OX=9606 GN=KIF4A PE=1 SV=3	KIF4A	0.876068	0.0178681	56.202	T(0.101)FS(0.876)LT(0.023)EVR	2	0.31022	1	1.221	1.249	1.124	0.759	0.658	0.774	0.61	0.00119631	0.897	0.983	1.021	1.034	0.949	1.063	1.3612	1.2706	1.10088	0.734043	0.693361	0.728128	0.577	0.00110156
O95243	387	S	Methyl-CpG-binding domain protein 4 OS=Homo sapiens OX=9606 GN=MBD4 PE=1 SV=1	MBD4	0.99695	0.00026268	87.669	GSEMDNNCS(0.997)PT(0.003)RK	3	-0.88145	2	0.952	0.963	0.86	1.103	1.135	1.07	1.192	0.011318
O95251	124	S	Histone acetyltransferase KAT7 OS=Homo sapiens OX=9606 GN=KAT7 PE=1 SV=1	KAT7	1	1.88088e-07	134.88	NTADHDES(1)PPR	3	-0.19516	2	0.82	0.832	0.735	1.244	1.314	1.276	1.606	0.00035728	0.991	0.877	0.898	1.102	1.041	1.146	0.827447	0.948689	0.818486	1.12886	1.26225	1.11344	1.351	0.0082406
O95251	50	S	Histone acetyltransferase KAT7 OS=Homo sapiens OX=9606 GN=KAT7 PE=1 SV=1	KAT7	0.99489	8.95674e-06	102.36	LS(0.995)QS(0.002)SQDS(0.003)SPVR	2	0.40654	1	0.921	0.97	0.999	1.076	1.036	1.051	1.094	0.025779	0.991	0.877	0.898	1.102	1.041	1.146	0.929364	1.10604	1.11247	0.976407	0.995197	0.917103	0.918	0.2636
O95251	88	T	Histone acetyltransferase KAT7 OS=Homo sapiens OX=9606 GN=KAT7 PE=1 SV=1	KAT7	0.995921	4.08433e-05	104.94	SQQQPT(0.004)PVT(0.996)PK	3	-0.64471	2	1.027	0.944	0.952	1.109	1.024	0.983	1.066	0.22656	0.991	0.877	0.898	1.102	1.041	1.146	1.03633	1.0764	1.06013	1.00635	0.98367	0.857766	0.898	0.09676
O95251	162	S	Histone acetyltransferase KAT7 OS=Homo sapiens OX=9606 GN=KAT7 PE=1 SV=1	KAT7	0.497859	0.031628	51.726	DS(0.498)GS(0.498)DLS(0.004)HRPK	3	-2.4994	0									0.991	0.877	0.898	1.102	1.041	1.146
O95251	57	S	Histone acetyltransferase KAT7 OS=Homo sapiens OX=9606 GN=KAT7 PE=1 SV=1	KAT7	0.867466	0.00029101	88.203	LSQSSQDS(0.132)S(0.867)PVR	2	-0.52967	1	0.533	0.379	0.491	1.693	1.78	1.716	3.699	0.006145	0.991	0.877	0.898	1.102	1.041	1.146	0.537841	0.432155	0.546771	1.5363	1.70989	1.49738	3.127	0.000182368
O95251	164	S	Histone acetyltransferase KAT7 OS=Homo sapiens OX=9606 GN=KAT7 PE=1 SV=1	KAT7	0.964054	0.00490909	63.79	DS(0.036)GS(0.964)DLSHRPK	4	-1.9428	1									0.991	0.877	0.898	1.102	1.041	1.146
O95251	102	S	Histone acetyltransferase KAT7 OS=Homo sapiens OX=9606 GN=KAT7 PE=1 SV=1	KAT7	0.983141	3.56889e-10	147.37	S(0.218)S(0.786)GS(0.983)ET(0.014)EQVVDFSDR	2	-0.51389	2	1.011	1.007	1.067	0.975	1.056	0.866	0.939	0.33828	0.991	0.877	0.898	1.102	1.041	1.146	1.02018	1.14823	1.1882	0.884755	1.01441	0.755672	0.791	0.068537
O95251	100	S	Histone acetyltransferase KAT7 OS=Homo sapiens OX=9606 GN=KAT7 PE=1 SV=1	KAT7	0.785501	3.18932e-46	286.46	S(0.218)S(0.786)GS(0.983)ET(0.014)EQVVDFSDR	2	-0.51389	2									0.991	0.877	0.898	1.102	1.041	1.146
O95292	158	S	Vesicle-associated membrane protein-associated protein B/C OS=Homo sapiens OX=9606 GN=VAPB PE=1 SV=3	VAPB	0.752192	4.12869e-08	134.06	S(0.089)LS(0.752)S(0.134)S(0.024)LDDTEVK	3	1.6981	1									0.972	0.97	0.993	0.968	0.98	1.082
O95292	156	S	Vesicle-associated membrane protein-associated protein B/C OS=Homo sapiens OX=9606 GN=VAPB PE=1 SV=3	VAPB	0.989383	9.96892e-09	140.28	S(0.989)LS(0.007)S(0.002)S(0.001)LDDTEVKK	3	0.63089	2	1.129	1.127	1.061	0.832	0.842	0.896	0.775	0.00114378	0.972	0.97	0.993	0.968	0.98	1.082	1.16152	1.16186	1.06848	0.859504	0.859184	0.828096	0.751	0.00072023
O95292	160	S	Vesicle-associated membrane protein-associated protein B/C OS=Homo sapiens OX=9606 GN=VAPB PE=1 SV=3	VAPB	0.708751	9.96892e-09	140.28	S(0.642)LS(0.357)S(0.291)S(0.709)LDDT(0.001)EVKK	3	0.47255	1	1.129	1.127	1.061	0.832	0.842	0.896	0.775	0.00114378	0.972	0.97	0.993	0.968	0.98	1.082	1.16152	1.16186	1.06848	0.859504	0.859184	0.828096	0.751	0.00072023
O95295	133	S	SNARE-associated protein Snapin OS=Homo sapiens OX=9606 GN=SNAPIN PE=1 SV=1	SNAPIN	0.99757	6.2553e-05	95.409	AMLDSGIY(0.002)PPGS(0.998)PGK	4	-0.53301	2	0.994	0.99	0.982	1.006	0.977	1.074	1.031	0.40616	1.044	1.076	1.063	0.942	0.876	0.953	0.952107	0.920074	0.923801	1.06794	1.1153	1.12697	1.184	0.00102059
O95297	221	S	Myelin protein zero-like protein 1 OS=Homo sapiens OX=9606 GN=MPZL1 PE=1 SV=1	MPZL1	0.828927	0.00010312	94.454	KS(0.148)PS(0.829)DT(0.023)EGLVK	3	0.95649	2	0.942	0.995	1.027	0.94	1.073	1.045	1.032	0.56024	0.966	0.956	0.917	1.042	1.089	1.054	0.975155	1.04079	1.11996	0.902111	0.985308	0.991461	0.918	0.166897
O95297	210	S	Myelin protein zero-like protein 1 OS=Homo sapiens OX=9606 GN=MPZL1 PE=1 SV=1	MPZL1	0.999049	1.97223e-12	148.83	DYTGCSTSES(0.001)LS(0.999)PVK	3	2.848	3	1.036	0.995	1.028	0.966	0.964	0.999	0.958	0.06238	0.966	0.956	0.917	1.042	1.089	1.054	1.07246	1.04079	1.12105	0.927063	0.885216	0.947818	0.853	0.0058013
O95297	219	S	Myelin protein zero-like protein 1 OS=Homo sapiens OX=9606 GN=MPZL1 PE=1 SV=1	MPZL1	0.948906	1.76492e-05	102.64	KS(0.949)PS(0.051)DTEGLVK	3	0.12847	2	1.016	1.006	1.027	0.999	0.957	0.987	0.965	0.065598	0.966	0.956	0.917	1.042	1.089	1.054	1.05176	1.0523	1.11996	0.958733	0.878788	0.936433	0.86	0.0106793
O95297	260	S	Myelin protein zero-like protein 1 OS=Homo sapiens OX=9606 GN=MPZL1 PE=1 SV=1	MPZL1	0.984377	6.70524e-05	100.73	S(0.016)ES(0.984)VVYADIR	2	-0.048379	1									0.966	0.956	0.917	1.042	1.089	1.054
O95347	574	T	Structural maintenance of chromosomes protein 2 OS=Homo sapiens OX=9606 GN=SMC2 PE=1 SV=2	SMC2	0.997243	0.00775808	61.235	RY(0.003)T(0.997)IIPLNK	3	0.66904	1	1.037	1.002	1.085	0.951	0.946	0.947	0.91	0.056105	1.002	0.971	0.983	1.011	1.021	1.022	1.03493	1.03193	1.10376	0.940653	0.926543	0.926614	0.881	0.0050047
O95359	2512	S	Transforming acidic coiled-coil-containing protein 2 OS=Homo sapiens OX=9606 GN=TACC2 PE=1 SV=3	TACC2	0.497651	0.000941154	71.976	FS(0.498)S(0.498)PT(0.005)EELDYR	3	-0.51806	0									1.016	1.037	0.994	0.991	0.993	0.965
O95359	2226	S	Transforming acidic coiled-coil-containing protein 2 OS=Homo sapiens OX=9606 GN=TACC2 PE=1 SV=3	TACC2	1	7.15138e-05	122.18	VQNS(1)PPVGR	2	0.24958	1	0.98	0.945	0.895	1.149	1.072	1.032	1.154	0.025484	1.016	1.037	0.994	0.991	0.993	0.965	0.964567	0.911283	0.900402	1.15943	1.07956	1.06943	1.192	0.0061792
O95359	2569	S	Transforming acidic coiled-coil-containing protein 2 OS=Homo sapiens OX=9606 GN=TACC2 PE=1 SV=3	TACC2	0.89901	6.63017e-60	279.54	MS(0.041)ES(0.899)PT(0.06)PCSGSSFEETEALVNTAAK	3	1.1063	3	1.076	1.078	1.046	0.912	0.903	0.919	0.854	0.000139334	1.016	1.037	0.994	0.991	0.993	0.965	1.05906	1.03954	1.05231	0.920283	0.909366	0.952332	0.883	0.00110369
O95359	2134	S	Transforming acidic coiled-coil-containing protein 2 OS=Homo sapiens OX=9606 GN=TACC2 PE=1 SV=3	TACC2	1	0.00235702	71.221	KPRPPS(1)LK	4	-0.2276	1	1.285	1.275	1.351	0.633	0.576	0.565	0.454	3.8343e-05	1.016	1.037	0.994	0.991	0.993	0.965	1.26476	1.22951	1.35915	0.638749	0.58006	0.585492	0.468	5.9746e-05
O95359	2511	S	Transforming acidic coiled-coil-containing protein 2 OS=Homo sapiens OX=9606 GN=TACC2 PE=1 SV=3	TACC2	0.497651	0.000941154	71.976	FS(0.498)S(0.498)PT(0.005)EELDYR	3	-0.51806	0									1.016	1.037	0.994	0.991	0.993	0.965
O95359	2321	S	Transforming acidic coiled-coil-containing protein 2 OS=Homo sapiens OX=9606 GN=TACC2 PE=1 SV=3	TACC2	0.999991	9.51935e-09	126.45	LDNT(0.002)PAS(0.998)PPRS(1)PAEPNDIPIAK	3	-0.74292	1	1.018	1.025	1.041	0.977	1.005	0.912	0.938	0.095181	1.016	1.037	0.994	0.991	0.993	0.965	1.00197	0.988428	1.04728	0.985873	1.01208	0.945078	0.969	0.29732
O95359	2073	T	Transforming acidic coiled-coil-containing protein 2 OS=Homo sapiens OX=9606 GN=TACC2 PE=1 SV=3	TACC2	0.870907	0.000286038	87.824	RKS(0.085)T(0.871)DS(0.044)VPISK	4	0.7058	1									1.016	1.037	0.994	0.991	0.993	0.965
O95359	2317	S	Transforming acidic coiled-coil-containing protein 2 OS=Homo sapiens OX=9606 GN=TACC2 PE=1 SV=3	TACC2	0.999989	9.51935e-09	126.45	LDNTPAS(1)PPR	2	0.77538	4	1.026	0.973	1.014	0.964	1.067	0.957	0.992	0.82116	1.016	1.037	0.994	0.991	0.993	0.965	1.00984	0.938284	1.02012	0.972755	1.07452	0.99171	1.024	0.59388
O95361	60	S	Tripartite motif-containing protein 16 OS=Homo sapiens OX=9606 GN=TRIM16 PE=1 SV=3	TRIM16	0.984441	2.23169e-11	151.42	ET(0.001)EEQDS(0.984)DS(0.015)AEQGDPAGEGK	3	0.2487	1									0.953	0.94	0.949	1.06	0.987	0.969
O95365	337	S	Zinc finger and BTB domain-containing protein 7A OS=Homo sapiens OX=9606 GN=ZBTB7A PE=1 SV=1	ZBTB7A	0.989438	2.92429e-11	151.1	AGAAAGDS(0.989)DEES(0.011)R	2	-0.24416	1	0.875	0.859	0.694	1.299	1.208	1.273	1.557	0.0044567	0.946	1	0.983	0.973	1.127	0.991	0.924947	0.859	0.706002	1.33505	1.07187	1.28456	1.483	0.0197829
O95365	525	S	Zinc finger and BTB domain-containing protein 7A OS=Homo sapiens OX=9606 GN=ZBTB7A PE=1 SV=1	ZBTB7A	0.64161	5.28163e-07	100.55	GGAPDPSPGATAT(0.001)PGAPAQPS(0.642)S(0.357)PDAR	3	-0.55545	1	1.048	0.891	0.892	1.025	1.229	0.976	1.141	0.21608	0.946	1	0.983	0.973	1.127	0.991	1.10782	0.891	0.907426	1.05344	1.09051	0.984864	1.077	0.3629
O95391	215	S	Pre-mRNA-splicing factor SLU7 OS=Homo sapiens OX=9606 GN=SLU7 PE=1 SV=2	SLU7	1	0.00018825	109.15	LVEQANS(1)PK	3	-1.3615	2	0.971	1.007	0.985	1.063	1.024	0.973	1.033	0.31732	0.998	0.873	0.992	0.889	1.044	1.082	0.972946	1.15349	0.992944	1.19573	0.980843	0.899261	0.986	0.86324
O95391	235	S	Pre-mRNA-splicing factor SLU7 OS=Homo sapiens OX=9606 GN=SLU7 PE=1 SV=2	SLU7	1	5.63317e-10	131.94	DHNS(1)EDEDEDKYADDIDMPGQNFDSK	5	0.27419	1									0.998	0.873	0.992	0.889	1.044	1.082
O95394	64	S	Phosphoacetylglucosamine mutase OS=Homo sapiens OX=9606 GN=PGM3 PE=1 SV=1	PGM3	0.99908	4.45591e-19	186.96	STIGVMVT(0.001)AS(0.999)HNPEEDNGVK	3	0.7882	4	0.837	0.825	0.786	1.243	1.237	1.278	1.535	3.8827e-05	1.01	1.001	0.985	0.998	1.012	0.989	0.828713	0.824176	0.79797	1.24549	1.22233	1.29221	1.534	2.452e-05
O95396	47	S	Adenylyltransferase and sulfurtransferase MOCS3 OS=Homo sapiens OX=9606 GN=MOCS3 PE=1 SV=1	MOCS3	1	0.0110452	52.391	LVPVS(1)PLPPK	3	-0.8943	1	1.065	1.063	1.134	0.817	0.839	0.998	0.814	0.033941
O95400	194	S	CD2 antigen cytoplasmic tail-binding protein 2 OS=Homo sapiens OX=9606 GN=CD2BP2 PE=1 SV=1	CD2BP2	0.687389	0.0125417	58.32	KGPGQPS(0.687)S(0.313)PQR	3	-0.97905	2	0.945	0.908	0.873	1.075	1.083	1.218	1.238	0.0102016	0.94	0.97	0.976	1.072	1.032	1.038	1.00532	0.936082	0.894467	1.0028	1.04942	1.17341	1.137	0.091436
O95400	49	S	CD2 antigen cytoplasmic tail-binding protein 2 OS=Homo sapiens OX=9606 GN=CD2BP2 PE=1 SV=1	CD2BP2	0.998678	5.72733e-20	196.31	HS(0.001)LDS(0.999)DEEEDDDDGGSSK	4	-0.30064	2	0.977	0.899	0.986	1.091	1.01	1.104	1.12	0.049023	0.94	0.97	0.976	1.072	1.032	1.038	1.03936	0.926804	1.01025	1.01772	0.978682	1.06358	1.028	0.53758
O95400	195	S	CD2 antigen cytoplasmic tail-binding protein 2 OS=Homo sapiens OX=9606 GN=CD2BP2 PE=1 SV=1	CD2BP2	0.947661	0.00967808	62.68	KGPGQPS(0.052)S(0.948)PQR	2	-0.34516	2	0.798	0.658	0.957	1.333	1.276	1.225	1.589	0.0128842	0.94	0.97	0.976	1.072	1.032	1.038	0.848936	0.678351	0.980533	1.24347	1.23643	1.18015	1.459	0.069681
O95402	447	S	Mediator of RNA polymerase II transcription subunit 26 OS=Homo sapiens OX=9606 GN=MED26 PE=1 SV=2	MED26	0.999992	4.13929e-06	113.52	ADS(1)PVHMEQQSR	2	-0.21699	3	0.926	0.964	0.968	1.086	1.062	1.057	1.121	0.0022154
O95402	323	T	Mediator of RNA polymerase II transcription subunit 26 OS=Homo sapiens OX=9606 GN=MED26 PE=1 SV=2	MED26	0.628069	0.0127423	48.163	PQALDATQVPS(0.008)PLPLAQPS(0.364)T(0.628)PPVR	4	0.74835	1
O95425	237	S	Supervillin OS=Homo sapiens OX=9606 GN=SVIL PE=1 SV=2	SVIL	0.490312	0.0229617	51.089	DS(0.49)S(0.49)FT(0.031)EVPRS(0.989)PK	3	0.8831	0									1.025	1.022	1.029	1.004	0.968	0.969
O95425	238	S	Supervillin OS=Homo sapiens OX=9606 GN=SVIL PE=1 SV=2	SVIL	0.490312	0.0229617	51.089	DS(0.49)S(0.49)FT(0.031)EVPRS(0.989)PK	3	0.8831	0									1.025	1.022	1.029	1.004	0.968	0.969
O95425	50	S	Supervillin OS=Homo sapiens OX=9606 GN=SVIL PE=1 SV=2	SVIL	0.999488	0.0119839	51.726	AS(0.001)DPAS(0.999)PHIGR	3	0.80466	1	1.039	0.962	0.91	1.006	1.029	1.087	1.072	0.188441	1.025	1.022	1.029	1.004	0.968	0.969	1.01366	0.941292	0.884354	1.00199	1.06302	1.12178	1.122	0.08614
O95425	221	S	Supervillin OS=Homo sapiens OX=9606 GN=SVIL PE=1 SV=2	SVIL	0.975627	1.42206e-08	128.91	QAHDLS(0.976)PAAES(0.021)S(0.002)S(0.001)TFSFSGR	2	0.050594	1	1.027	1.059	1.029	0.916	0.963	0.969	0.914	0.0116221	1.025	1.022	1.029	1.004	0.968	0.969	1.00195	1.0362	1	0.912351	0.994835	1	0.957	0.23298
O95425	1322	S	Supervillin OS=Homo sapiens OX=9606 GN=SVIL PE=1 SV=2	SVIL	1	3.66649e-07	122.19	S(1)PVEMDEDFDVIFDPYAPK	4	2.5505	1	1.021	0.958	1.042	1.037	0.915	1.037	0.989	0.8219	1.025	1.022	1.029	1.004	0.968	0.969	0.996098	0.937378	1.01263	1.03287	0.945248	1.07018	1.035	0.48906
O95425	968	S	Supervillin OS=Homo sapiens OX=9606 GN=SVIL PE=1 SV=2	SVIL	1	1.32706e-33	239.43	YGS(1)FEEAEASYPILNR	3	0.13815	2	1.157	1.174	1.153	0.802	0.77	0.778	0.675	4.0032e-06	1.025	1.022	1.029	1.004	0.968	0.969	1.12878	1.14873	1.12051	0.798805	0.795455	0.80289	0.705	7.6763e-07
O95425	261	S	Supervillin OS=Homo sapiens OX=9606 GN=SVIL PE=1 SV=2	SVIL	0.996297	5.21894e-06	113.86	S(0.996)PS(0.004)FGDPQLSPEAR	2	-1.9491	2	0.978	1.027	0.959	1.015	1.052	0.986	1.03	0.34438	1.025	1.022	1.029	1.004	0.968	0.969	0.954146	1.00489	0.931973	1.01096	1.08678	1.01754	1.078	0.080422
O95425	245	S	Supervillin OS=Homo sapiens OX=9606 GN=SVIL PE=1 SV=2	SVIL	0.999973	5.40306e-14	179.66	DSSFTEVPRS(1)PK	2	0.58067	6	0.988	1.032	0.973	1.021	1.009	0.986	1.008	0.71946	1.025	1.022	1.029	1.004	0.968	0.969	0.963902	1.00978	0.945578	1.01693	1.04236	1.01754	1.054	0.066578
O95425	253	S	Supervillin OS=Homo sapiens OX=9606 GN=SVIL PE=1 SV=2	SVIL	0.462201	0.00476267	66.568	HAHS(0.094)S(0.443)S(0.462)LQQAASR	3	1.3289	0									1.025	1.022	1.029	1.004	0.968	0.969
O95425	263	S	Supervillin OS=Homo sapiens OX=9606 GN=SVIL PE=1 SV=2	SVIL	0.636973	0.000310336	84.249	S(0.363)PS(0.637)FGDPQLS(1)PEAR	3	-0.17852	1	1.097	1.12	1.092	0.87	0.825	0.892	0.782	0.00053562	1.025	1.022	1.029	1.004	0.968	0.969	1.07024	1.09589	1.06122	0.866534	0.852273	0.920537	0.818	0.0013433
O95425	1120	S	Supervillin OS=Homo sapiens OX=9606 GN=SVIL PE=1 SV=2	SVIL	0.992838	9.98893e-05	92.773	TPTGEGLLDS(0.993)PS(0.007)K	3	-0.0010822	1									1.025	1.022	1.029	1.004	0.968	0.969
O95425	707	S	Supervillin OS=Homo sapiens OX=9606 GN=SVIL PE=1 SV=2	SVIL	1	4.98733e-09	144.3	EMEKS(1)FDEQNVPK	4	0.41459	3	1.325	1.335	1.263	0.586	0.558	0.601	0.445	4.1616e-06	1.025	1.022	1.029	1.004	0.968	0.969	1.29268	1.30626	1.22741	0.583665	0.576446	0.620227	0.465	1.67379e-05
O95425	1225	S	Supervillin OS=Homo sapiens OX=9606 GN=SVIL PE=1 SV=2	SVIL	0.953646	1.37441e-19	194.77	GLAS(0.954)PT(0.046)AITPVASPICGK	3	1.8776	1	0.99	0.971	1.043	0.955	1.026	1.024	1	0.99436	1.025	1.022	1.029	1.004	0.968	0.969	0.965854	0.950098	1.01361	0.951195	1.05992	1.05676	1.047	0.32678
O95425	270	S	Supervillin OS=Homo sapiens OX=9606 GN=SVIL PE=1 SV=2	SVIL	1	1.27265e-09	146.19	SPSFGDPQLS(1)PEAR	2	0.0014961	5	0.918	0.982	1.01	1.025	1.011	1.1	1.078	0.123937	1.025	1.022	1.029	1.004	0.968	0.969	0.89561	0.960861	0.981535	1.02092	1.04442	1.13519	1.128	0.047741
O95425	852	T	Supervillin OS=Homo sapiens OX=9606 GN=SVIL PE=1 SV=2	SVIL	0.994107	1.04209e-12	149.62	YQT(0.994)QPVT(0.006)LGEVEQVQSGK	3	1.4191	1									1.025	1.022	1.029	1.004	0.968	0.969
O95429	179	S	BAG family molecular chaperone regulator 4 OS=Homo sapiens OX=9606 GN=BAG4 PE=1 SV=1	BAG4	0.763954	0.00980909	63.31	S(0.005)S(0.013)GNS(0.764)PT(0.214)PVS(0.003)R	2	2.1861	1	0.917	0.973	0.915	1.104	1.156	1.01	1.166	0.026659	1.021	0.872	0.798	1.01	1.2	1.168	0.898139	1.11583	1.14662	1.09307	0.963333	0.864726	0.924	0.49234
O95453	628	S	Poly(A)-specific ribonuclease PARN OS=Homo sapiens OX=9606 GN=PARN PE=1 SV=1	PARN	0.640606	1.65321e-08	138.91	NS(0.641)PAT(0.359)LFEVPDTW	2	4.0079	1									0.93	0.933	1.094	0.977	1.084	0.948
O95453	619	S	Poly(A)-specific ribonuclease PARN OS=Homo sapiens OX=9606 GN=PARN PE=1 SV=1	PARN	0.997112	2.13561e-05	98.281	KELS(0.997)PAGS(0.003)ISK	3	0.53912	3	0.99	0.956	0.896	1.054	1.094	1.07	1.132	0.015995	0.93	0.933	1.094	0.977	1.084	0.948	1.06452	1.02465	0.819013	1.07881	1.00923	1.12869	1.106	0.2936
O95453	589	T	Poly(A)-specific ribonuclease PARN OS=Homo sapiens OX=9606 GN=PARN PE=1 SV=1	PARN	0.489384	2.50466e-25	187.76	NLSPSQEEAGLEDGVS(0.021)GEIS(0.489)DT(0.489)ELEQTDSCAEPLSEGR	4	0.87078	0									0.93	0.933	1.094	0.977	1.084	0.948
O95453	587	S	Poly(A)-specific ribonuclease PARN OS=Homo sapiens OX=9606 GN=PARN PE=1 SV=1	PARN	0.489384	2.50466e-25	187.76	NLSPSQEEAGLEDGVS(0.021)GEIS(0.489)DT(0.489)ELEQTDSCAEPLSEGR	4	0.87078	0									0.93	0.933	1.094	0.977	1.084	0.948
O95453	557	S	Poly(A)-specific ribonuclease PARN OS=Homo sapiens OX=9606 GN=PARN PE=1 SV=1	PARN	0.942089	0.00036719	76.358	NNS(0.942)FT(0.058)APSTVGK	3	-0.30593	1	1.206	1.34	1.257	0.527	0.625	0.752	0.501	0.0028169	0.93	0.933	1.094	0.977	1.084	0.948	1.29677	1.43623	1.14899	0.539406	0.576568	0.793249	0.492	0.0060032
O95456	18	T	Proteasome assembly chaperone 1 OS=Homo sapiens OX=9606 GN=PSMG1 PE=1 SV=1	PSMG1	1	3.60364e-25	222.64	AGT(1)EDEEEEEEGRR	2	0.041226	2	0.939	0.992	0.934	1.047	1.076	1.065	1.113	0.0067822	0.99	0.989	0.948	1.042	1.043	1.008	0.948485	1.00303	0.985232	1.0048	1.03164	1.05655	1.053	0.07738
O95466	1031	S	Formin-like protein 1 OS=Homo sapiens OX=9606 GN=FMNL1 PE=1 SV=3	FMNL1	1	5.11397e-14	152.82	GEPPAPKS(1)PPK	3	0.65806	7	1.051	0.927	0.936	1.026	1.07	1.027	1.072	0.172555	1.029	1.028	1.023	0.962	1.014	1.007	1.02138	0.901751	0.914956	1.06653	1.05523	1.01986	1.107	0.06842
O95466	624	S	Formin-like protein 1 OS=Homo sapiens OX=9606 GN=FMNL1 PE=1 SV=3	FMNL1	1	6.77513e-07	130.65	RDS(1)ELGPGVK	2	0.55049	6	0.97	1.056	1.044	0.975	0.958	0.98	0.949	0.132401	1.029	1.028	1.023	0.962	1.014	1.007	0.942663	1.02724	1.02053	1.01351	0.944773	0.973188	0.98	0.59886
O95466	211	S	Formin-like protein 1 OS=Homo sapiens OX=9606 GN=FMNL1 PE=1 SV=3	FMNL1	0.896281	0.0137184	51.162	LT(0.104)PAHS(0.896)R	3	0.50535	1	1.309	1.446	1.393	0.485	0.489	0.468	0.348	2.5164e-06	1.029	1.028	1.023	0.962	1.014	1.007	1.27211	1.40661	1.36168	0.504158	0.482249	0.464747	0.359	1.55415e-05
O95466	184	S	Formin-like protein 1 OS=Homo sapiens OX=9606 GN=FMNL1 PE=1 SV=3	FMNL1	0.999999	5.46049e-06	99.344	NKPLEQS(1)VEDLSK	4	0.96227	1	1.152	1.099	1.165	0.795	0.794	0.856	0.716	0.00039859	1.029	1.028	1.023	0.962	1.014	1.007	1.11953	1.06907	1.13881	0.826403	0.783037	0.85005	0.739	0.00058402
O95471	206	S	Claudin-7 OS=Homo sapiens OX=9606 GN=CLDN7 PE=1 SV=4	CLDN7	0.989819	0.0442131	60.301	S(0.013)NS(0.99)S(0.997)KEYV	2	-0.29759	1	1.155	1.186	1.16	0.785	0.772	0.766	0.664	1.5072e-06
O95471	207	S	Claudin-7 OS=Homo sapiens OX=9606 GN=CLDN7 PE=1 SV=4	CLDN7	0.997236	0.0163292	63.944	S(0.013)NS(0.99)S(0.997)KEYV	2	-0.29759	2	1.155	1.186	1.16	0.785	0.772	0.766	0.664	1.5072e-06
O95487	1224	S	Protein transport protein Sec24B OS=Homo sapiens OX=9606 GN=SEC24B PE=1 SV=2	SEC24B	0.946221	7.29588e-05	95.205	DS(0.054)RPLS(0.946)PILHIVK	4	1.2221	2	1.031	1.018	1.007	0.989	0.964	0.977	0.959	0.0137999	0.961	1.031	1.034	0.943	1.009	0.898	1.07284	0.987391	0.973888	1.04878	0.955401	1.08797	1.019	0.72698
O95503	301	S	Chromobox protein homolog 6 OS=Homo sapiens OX=9606 GN=CBX6 PE=1 SV=1	CBX6	0.997142	7.10642e-06	101.68	LLPET(0.003)VS(0.997)PSAPSWR	3	0.94799	1	0.932	1.082	1.101	1.045	0.861	0.956	0.919	0.33118	0.887	0.804	0.946	1.028	1.171	1.252	1.05073	1.34577	1.16385	1.01654	0.735269	0.763578	0.706	0.047577
O95544	64	S	NAD kinase OS=Homo sapiens OX=9606 GN=NADK PE=1 SV=1	NADK	0.999913	0.00481104	66.022	S(1)LHGPCPVTTFGPK	4	0.45143	2	1.341	1.21	1.264	0.631	0.679	0.587	0.497	0.000175124
O95602	1489	S	DNA-directed RNA polymerase I subunit RPA1 OS=Homo sapiens OX=9606 GN=POLR1A PE=1 SV=2	POLR1A	0.885258	8.44334e-05	94.271	KPT(0.115)HS(0.885)QEPQGPEAMER	4	2.3901	1	1.013	1.079	1.086	0.921	0.907	0.939	0.871	0.0047766	0.962	1.02	0.984	1.009	1.049	1.004	1.05301	1.05784	1.10366	0.912785	0.864633	0.935259	0.844	0.0035227
O95613	2479	S	Pericentrin OS=Homo sapiens OX=9606 GN=PCNT PE=1 SV=4	PCNT	0.498989	0.0175588	50.87	LS(0.499)GS(0.499)DLGGHS(0.001)S(0.001)LLER	3	-1.4854	0									0.955	0.982	0.966	1.068	1.047	1.005
O95613	2477	S	Pericentrin OS=Homo sapiens OX=9606 GN=PCNT PE=1 SV=4	PCNT	0.498989	0.0175588	50.87	LS(0.499)GS(0.499)DLGGHS(0.001)S(0.001)LLER	3	-1.4854	0									0.955	0.982	0.966	1.068	1.047	1.005
O95613	2326	S	Pericentrin OS=Homo sapiens OX=9606 GN=PCNT PE=1 SV=4	PCNT	0.308357	4.14534e-05	80.786	DVEDFIT(0.006)T(0.023)S(0.023)FDS(0.024)QET(0.308)LS(0.308)S(0.308)PPPGLEGK	5	1.8222	0									0.955	0.982	0.966	1.068	1.047	1.005
O95613	2327	S	Pericentrin OS=Homo sapiens OX=9606 GN=PCNT PE=1 SV=4	PCNT	0.61078	3.45052e-14	153.41	DVEDFITTSFDSQETLS(0.389)S(0.611)PPPGLEGK	3	1.5039	1	1.013	1.008	1.15	0.942	0.963	0.881	0.879	0.064864	0.955	0.982	0.966	1.068	1.047	1.005	1.06073	1.02648	1.19048	0.882022	0.919771	0.876617	0.817	0.0134775
O95613	2324	T	Pericentrin OS=Homo sapiens OX=9606 GN=PCNT PE=1 SV=4	PCNT	0.325226	4.14534e-05	80.786	DVEDFIT(0.001)T(0.004)S(0.013)FDS(0.139)QET(0.325)LS(0.259)S(0.259)PPPGLEGK	4	1.2588	0									0.955	0.982	0.966	1.068	1.047	1.005
O95613	1653	S	Pericentrin OS=Homo sapiens OX=9606 GN=PCNT PE=1 SV=4	PCNT	1	0.000206033	100.73	RES(1)EVLDLK	3	-0.72842	1	1.073	1.05	0.978	0.971	0.983	0.911	0.924	0.097279	0.955	0.982	0.966	1.068	1.047	1.005	1.12356	1.06925	1.01242	0.909176	0.938873	0.906468	0.859	0.0093417
O95613	3274	S	Pericentrin OS=Homo sapiens OX=9606 GN=PCNT PE=1 SV=4	PCNT	0.999861	0.000264249	82.483	LAAAAS(1)PHSGGR	3	-0.43587	2	0.931	0.911	0.912	1.071	1.182	1.087	1.213	0.0036622	0.955	0.982	0.966	1.068	1.047	1.005	0.974869	0.927699	0.944099	1.00281	1.12894	1.08159	1.129	0.032899
O95613	2177	S	Pericentrin OS=Homo sapiens OX=9606 GN=PCNT PE=1 SV=4	PCNT	1	4.72273e-06	111.97	NWDSLIPDEMPDS(1)PIQEK	3	-4.0184	2	0.965	0.978	1.075	1.034	0.95	1.011	0.992	0.8747	0.955	0.982	0.966	1.068	1.047	1.005	1.01047	0.995927	1.11284	0.968165	0.907354	1.00597	0.924	0.161536
O95625	1050	S	Zinc finger and BTB domain-containing protein 11 OS=Homo sapiens OX=9606 GN=ZBTB11 PE=1 SV=2	ZBTB11	1	0.000424087	89.356	VEVAHIS(1)GGE	2	0.27278	1									1.074	0.893	0.986	0.925	1.108	1.033
O95628	324	S	CCR4-NOT transcription complex subunit 4 OS=Homo sapiens OX=9606 GN=CNOT4 PE=1 SV=3	CNOT4	0.999025	4.61282e-19	188.26	S(0.999)PFEGAVT(0.001)ESQSLFSDNFR	3	0.6055	1	0.963	1.062	1.073	0.908	1.008	0.959	0.928	0.17946	0.941	0.979	1.029	1.006	1.048	1.014	1.02338	1.08478	1.04276	0.902584	0.961832	0.945759	0.892	0.0110808
O95639	200	S	Cleavage and polyadenylation specificity factor subunit 4 OS=Homo sapiens OX=9606 GN=CPSF4 PE=1 SV=1	CPSF4	0.389011	7.36645e-06	104.6	S(0.389)S(0.389)S(0.222)LIQLTSQNSSPNQQR	3	-0.087272	0									0.97	0.978	1.019	0.986	0.992	0.988
O95639	201	S	Cleavage and polyadenylation specificity factor subunit 4 OS=Homo sapiens OX=9606 GN=CPSF4 PE=1 SV=1	CPSF4	0.389011	7.36645e-06	104.6	S(0.389)S(0.389)S(0.222)LIQLTSQNSSPNQQR	3	-0.087272	0									0.97	0.978	1.019	0.986	0.992	0.988
O95671	239	S	Probable bifunctional dTTP/UTP pyrophosphatase/methyltransferase protein OS=Homo sapiens OX=9606 GN=ASMTL PE=1 SV=3	ASMTL	0.999999	3.14158e-14	155.14	HDSIPAADTFEDLS(1)DVEGGGSEPTQR	3	0.20682	1	1.025	1.002	1.015	0.914	0.964	1.073	0.97	0.5646	0.996	1.063	1.032	1.062	0.985	0.844	1.02912	0.942615	0.983527	0.86064	0.97868	1.27133	1.053	0.75982
O95674	33	S	Phosphatidate cytidylyltransferase 2 OS=Homo sapiens OX=9606 GN=CDS2 PE=1 SV=1	CDS2	0.974119	2.34414e-06	118.55	VDGET(0.011)AS(0.974)DS(0.015)ESR	2	-0.42683	4	0.778	0.738	0.842	1.265	1.371	1.253	1.649	0.00046372	1.062	0.995	0.968	1.018	0.939	1.023	0.73258	0.741709	0.869835	1.24263	1.46006	1.22483	1.675	0.002824
O95674	21	S	Phosphatidate cytidylyltransferase 2 OS=Homo sapiens OX=9606 GN=CDS2 PE=1 SV=1	CDS2	0.995915	3.62871e-19	192.12	VAHEPVAPPEDKES(0.996)ES(0.004)EAK	3	-0.11433	4	0.724	0.669	0.678	1.412	1.455	1.406	2.063	1.54669e-05	1.062	0.995	0.968	1.018	0.939	1.023	0.681733	0.672362	0.700413	1.38703	1.54952	1.37439	2.098	5.6083e-05
O95674	31	T	Phosphatidate cytidylyltransferase 2 OS=Homo sapiens OX=9606 GN=CDS2 PE=1 SV=1	CDS2	0.999882	2.34414e-06	118.55	VDGET(1)AS(0.945)DS(0.055)ESR	2	-1.0618	1	0.713	0.694	0.759	1.267	1.6	1.273	1.911	0.00139835	1.062	0.995	0.968	1.018	0.939	1.023	0.671375	0.697487	0.784091	1.2446	1.70394	1.24438	1.948	0.0045822
O95677	361	S	Eyes absent homolog 4 OS=Homo sapiens OX=9606 GN=EYA4 PE=1 SV=2	EYA4	0.99978	6.73939e-09	144.17	KNNPS(1)PPPDSDLER	3	-0.31797	2	0.937	0.953	0.902	1.127	1.088	1.074	1.178	0.00165603
O95684	156	S	FGFR1 oncogene partner OS=Homo sapiens OX=9606 GN=FGFR1OP PE=1 SV=1	FGFR1OP	0.999855	2.73559e-08	121.64	GPTTGEGALDLSDVHS(1)PPKS(1)PEGK	4	-0.043633	2	1.038	1.035	1.075	0.902	0.91	0.996	0.892	0.027445	1.025	1.09	0.971	0.915	0.83	1.165	1.01268	0.949541	1.10711	0.985792	1.09639	0.854936	0.957	0.60706
O95684	160	S	FGFR1 oncogene partner OS=Homo sapiens OX=9606 GN=FGFR1OP PE=1 SV=1	FGFR1OP	0.999976	2.73559e-08	121.64	EKGPTTGEGALDLS(0.001)DVHS(0.999)PPKS(1)PEGK	4	-0.16618	2	1.038	1.035	1.075	0.902	0.91	0.996	0.892	0.027445	1.025	1.09	0.971	0.915	0.83	1.165	1.01268	0.949541	1.10711	0.985792	1.09639	0.854936	0.957	0.60706
O95685	77	S	Protein phosphatase 1 regulatory subunit 3D OS=Homo sapiens OX=9606 GN=PPP1R3D PE=1 SV=1	PPP1R3D	0.547583	0.0226593	47.712	SLPS(0.548)S(0.452)PERR	2	-0.86088	1
O95685	46	S	Protein phosphatase 1 regulatory subunit 3D OS=Homo sapiens OX=9606 GN=PPP1R3D PE=1 SV=1	PPP1R3D	1	0.00445073	67.519	ACRPPGS(1)PGR	3	-0.44668	1	1.013	1.128	1.029	1.048	0.815	0.918	0.877	0.166597
O95685	78	S	Protein phosphatase 1 regulatory subunit 3D OS=Homo sapiens OX=9606 GN=PPP1R3D PE=1 SV=1	PPP1R3D	0.991153	0.000198173	107.58	SLPS(0.009)S(0.991)PERR	2	0.51908	2	0.897	0.93	0.945	1.072	1.156	1.091	1.197	0.0028366
O95696	128	S	Bromodomain-containing protein 1 OS=Homo sapiens OX=9606 GN=BRD1 PE=1 SV=1	BRD1	0.937762	0.0123747	51.009	IVEY(0.062)S(0.938)PPS(0.001)APR	3	0.40945	1	0.937	0.97	1.07	1.044	0.989	1.019	1.025	0.57242
O95696	18	S	Bromodomain-containing protein 1 OS=Homo sapiens OX=9606 GN=BRD1 PE=1 SV=1	BRD1	0.861533	0.0106736	53.798	HPS(0.138)S(0.862)PCS(0.001)VK	3	-0.36176	1	0.993	1.01	1.074	0.953	1.039	0.914	0.944	0.2633
O95696	1055	S	Bromodomain-containing protein 1 OS=Homo sapiens OX=9606 GN=BRD1 PE=1 SV=1	BRD1	1	2.26719e-06	116.87	VHGEPT(0.023)S(0.977)DLS(1)DID	2	-0.6673	1	0.992	1.072	0.936	0.925	0.961	1.111	0.999	0.9713
O95696	1052	S	Bromodomain-containing protein 1 OS=Homo sapiens OX=9606 GN=BRD1 PE=1 SV=1	BRD1	0.976537	2.26719e-06	116.87	VHGEPT(0.023)S(0.977)DLS(1)DID	2	-0.6673	1	0.992	1.072	0.936	0.925	0.961	1.111	0.999	0.9713
O95696	885	T	Bromodomain-containing protein 1 OS=Homo sapiens OX=9606 GN=BRD1 PE=1 SV=1	BRD1	1	0.00198241	96.342	RHT(1)LEDR	2	0.038833	3	1.129	1.179	1.194	0.789	0.803	0.734	0.664	0.00022124
O95714	1942	S	E3 ubiquitin-protein ligase HERC2 OS=Homo sapiens OX=9606 GN=HERC2 PE=1 SV=2	HERC2	0.870671	0.00613789	60.87	LAELPAAAQPS(0.002)AEDS(0.871)DT(0.122)EDDS(0.005)EAEQTER	3	0.93773	1									1.022	1.064	0.899	1.11	1.003	0.969
O95714	368	S	E3 ubiquitin-protein ligase HERC2 OS=Homo sapiens OX=9606 GN=HERC2 PE=1 SV=2	HERC2	0.999528	2.71172e-10	145.65	DAPHSEGDMHLLSGPLS(1)PNESFLR	4	0.082995	1	1.048	1.123	1.013	0.871	0.897	0.979	0.863	0.033242	1.022	1.064	0.899	1.11	1.003	0.969	1.02544	1.05545	1.12681	0.784685	0.894317	1.01032	0.838	0.081645
O95721	163	S	Synaptosomal-associated protein 29 OS=Homo sapiens OX=9606 GN=SNAP29 PE=1 SV=1	SNAP29	0.999923	0.00109136	72.531	YQAS(1)HPNLR	3	0.84608	1	1.042	1.033	1.087	0.956	0.908	0.931	0.884	0.0046969	0.966	1.004	0.971	1.01	1.003	1.003	1.07867	1.02888	1.11946	0.946535	0.905284	0.928215	0.861	0.0057562
O95747	427	S	Serine/threonine-protein kinase OSR1 OS=Homo sapiens OX=9606 GN=OXSR1 PE=1 SV=1	OXSR1	0.933804	7.75009e-23	201.64	TAQALS(0.001)S(0.017)GS(0.047)GS(0.934)QET(0.001)K	2	-0.24436	1	0.977	0.935	0.958	1.044	1.081	1.06	1.11	0.0030195	0.98	0.951	1.021	0.992	1.003	1.037	0.996939	0.983176	0.938296	1.05242	1.07777	1.02218	1.08	0.031904
O95747	324	S	Serine/threonine-protein kinase OSR1 OS=Homo sapiens OX=9606 GN=OXSR1 PE=1 SV=1	OXSR1	1	0.0166567	57.885	RVPGS(1)S(1)GR	2	-0.12699	1	0.865	0.806	0.762	1.253	1.224	1.3	1.552	0.00041519	0.98	0.951	1.021	0.992	1.003	1.037	0.882653	0.847529	0.746327	1.2631	1.22034	1.25362	1.509	0.00131568
O95747	339	S	Serine/threonine-protein kinase OSR1 OS=Homo sapiens OX=9606 GN=OXSR1 PE=1 SV=1	OXSR1	0.999999	2.4952e-92	348.63	TEDGGWEWS(1)DDEFDEESEEGK	2	0.43249	4	1.018	0.905	0.968	1.027	1.088	1.044	1.093	0.07888	0.98	0.951	1.021	0.992	1.003	1.037	1.03878	0.95163	0.94809	1.03528	1.08475	1.00675	1.064	0.165763
O95747	325	S	Serine/threonine-protein kinase OSR1 OS=Homo sapiens OX=9606 GN=OXSR1 PE=1 SV=1	OXSR1	1	0.00572951	67.548	RVPGS(1)S(1)GR	2	-0.12699	4	0.876	0.821	0.786	1.232	1.267	1.209	1.493	0.00030201	0.98	0.951	1.021	0.992	1.003	1.037	0.893878	0.863302	0.769833	1.24194	1.26321	1.16586	1.453	0.00186302
O95747	425	S	Serine/threonine-protein kinase OSR1 OS=Homo sapiens OX=9606 GN=OXSR1 PE=1 SV=1	OXSR1	0.968805	0.000279212	85.054	TAQALSS(0.007)GS(0.969)GS(0.024)QETK	3	-0.64648	1									0.98	0.951	1.021	0.992	1.003	1.037
O95758	56	S	Polypyrimidine tract-binding protein 3 OS=Homo sapiens OX=9606 GN=PTBP3 PE=1 SV=2	PTBP3	0.948959	0.0231257	57.583	DRPPCS(0.949)PS(0.051)R	2	-0.54387	2	0.843	0.845	1.052	1.156	1.142	1.084	1.234	0.04706	1.009	0.964	1.043	0.947	0.92	1.127	0.835481	0.876556	1.00863	1.2207	1.2413	0.961846	1.258	0.085939
O95759	1036	S	TBC1 domain family member 8 OS=Homo sapiens OX=9606 GN=TBC1D8 PE=1 SV=3	TBC1D8	0.972669	2.03246e-26	215.62	GS(0.009)S(0.973)S(0.018)GSCSQECGEELR	2	0.17113	1	1.016	0.959	1.051	0.941	0.982	1.053	0.983	0.70788
O95772	39	S	STARD3 N-terminal-like protein OS=Homo sapiens OX=9606 GN=STARD3NL PE=1 SV=1	STARD3NL	0.996921	0.00332652	90.906	IES(0.997)Y(0.003)EGR	2	0.51227	1	0.908	0.894	0.98	1.12	1.067	1.127	1.191	0.0061638	1.077	1.057	1.027	0.972	0.917	0.979	0.843083	0.84579	0.954236	1.15226	1.16358	1.15117	1.312	0.021718
O95772	193	S	STARD3 N-terminal-like protein OS=Homo sapiens OX=9606 GN=STARD3NL PE=1 SV=1	STARD3NL	1	5.52753e-06	121.56	LLIVQDAS(1)ER	2	-0.25879	2	1.068	1.022	1.024	0.979	0.938	0.938	0.917	0.0127404	1.077	1.057	1.027	0.972	0.917	0.979	0.991643	0.966887	0.997079	1.0072	1.0229	0.958121	1.011	0.65138
O95782	655	S	AP-2 complex subunit alpha-1 OS=Homo sapiens OX=9606 GN=AP2A1 PE=1 SV=3	AP2A1	0.867678	3.32795e-12	145.8	DPSSNDINGGMEPTPSTVS(0.008)T(0.073)PS(0.868)PS(0.052)ADLLGLR	3	0.42462	1	1.074	1.023	0.982	0.961	0.965	0.97	0.941	0.14524	1.021	1.039	0.996	0.97	0.979	0.98	1.05191	0.984601	0.985944	0.990722	0.9857	0.989796	0.981	0.49076
O95785	1127	S	Protein Wiz OS=Homo sapiens OX=9606 GN=WIZ PE=1 SV=2	WIZ	0.98928	6.70583e-06	99.044	S(0.989)PS(0.011)DLHIS(1)PLAK	3	-0.92648	1									1.1	0.699	1.219	1.172	1.006	0.805
O95785	996	S	Protein Wiz OS=Homo sapiens OX=9606 GN=WIZ PE=1 SV=2	WIZ	0.994843	0.000263469	82.529	TPLALAGS(0.995)PT(0.005)PK	3	0.67626	1	1.115	1.115	1.101	0.838	0.823	0.896	0.768	0.00053812	1.1	0.699	1.219	1.172	1.006	0.805	1.01364	1.59514	0.903199	0.715017	0.818091	1.11304	0.753	0.28332
O95785	1134	S	Protein Wiz OS=Homo sapiens OX=9606 GN=WIZ PE=1 SV=2	WIZ	0.999999	6.70583e-06	99.044	S(0.989)PS(0.011)DLHIS(1)PLAK	3	-0.92648	2									1.1	0.699	1.219	1.172	1.006	0.805
O95785	983	S	Protein Wiz OS=Homo sapiens OX=9606 GN=WIZ PE=1 SV=2	WIZ	0.965519	0.000360439	76.759	GLGHPPS(0.034)S(0.966)PLLK	3	-0.7406	1									1.1	0.699	1.219	1.172	1.006	0.805
O95793	390	S	Double-stranded RNA-binding protein Staufen homolog 1 OS=Homo sapiens OX=9606 GN=STAU1 PE=1 SV=2	STAU1	0.999951	6.68369e-19	181.92	VTFFEPGS(1)GDENGTSNKEDEFR	3	-0.089559	3	1.042	1.042	1.088	0.9	0.967	0.906	0.874	0.007598	0.987	0.996	1.011	1.014	1.005	1.045	1.05572	1.04618	1.07616	0.887574	0.962189	0.866986	0.855	0.0084365
O95793	176	S	Double-stranded RNA-binding protein Staufen homolog 1 OS=Homo sapiens OX=9606 GN=STAU1 PE=1 SV=2	STAU1	1	1.56503e-12	148.01	LEVNGRES(1)EEENLNK	4	-0.029431	3	0.959	0.931	0.977	1.084	1.081	1.029	1.114	0.0079958	0.987	0.996	1.011	1.014	1.005	1.045	0.971631	0.934739	0.96637	1.06903	1.07562	0.984689	1.089	0.051682
O95810	25	S	Caveolae-associated protein 2 OS=Homo sapiens OX=9606 GN=CAVIN2 PE=1 SV=3	CAVIN2	0.705269	1.49845e-14	154.09	QEKPS(0.221)S(0.705)PS(0.074)PMPSSTPSPSLNLGNTEEAIR	3	-0.51002	1	1.09	1.088	1.137	0.886	0.848	0.85	0.779	0.00025517	1.013	1.035	1.013	0.947	0.97	0.975	1.07601	1.05121	1.12241	0.935586	0.874227	0.871795	0.825	0.0030449
O95810	27	S	Caveolae-associated protein 2 OS=Homo sapiens OX=9606 GN=CAVIN2 PE=1 SV=3	CAVIN2	0.496457	1.37642e-05	95.36	QEKPS(0.126)S(0.378)PS(0.496)PMPSSTPSPSLNLGNTEEAIR	5	0.73941	0									1.013	1.035	1.013	0.947	0.97	0.975
O95810	32	S	Caveolae-associated protein 2 OS=Homo sapiens OX=9606 GN=CAVIN2 PE=1 SV=3	CAVIN2	0.412904	0.00011241	77.469	QEKPS(0.009)S(0.007)PS(0.025)PMPS(0.132)S(0.413)T(0.413)PS(0.001)PSLNLGNTEEAIR	4	-0.69369	0									1.013	1.035	1.013	0.947	0.97	0.975
O95810	33	T	Caveolae-associated protein 2 OS=Homo sapiens OX=9606 GN=CAVIN2 PE=1 SV=3	CAVIN2	0.412904	0.00011241	77.469	QEKPS(0.009)S(0.007)PS(0.025)PMPS(0.132)S(0.413)T(0.413)PS(0.001)PSLNLGNTEEAIR	4	-0.69369	0									1.013	1.035	1.013	0.947	0.97	0.975
O95810	287	S	Caveolae-associated protein 2 OS=Homo sapiens OX=9606 GN=CAVIN2 PE=1 SV=3	CAVIN2	0.853022	2.81022e-05	102.67	S(0.853)S(0.147)PFKVS(0.911)PLT(0.089)FGR	2	1.2747	1	1.087	1.13	1.106	0.828	0.848	0.89	0.772	0.0004203	1.013	1.035	1.013	0.947	0.97	0.975	1.07305	1.09179	1.09181	0.87434	0.874227	0.912821	0.817	0.000199844
O95810	288	S	Caveolae-associated protein 2 OS=Homo sapiens OX=9606 GN=CAVIN2 PE=1 SV=3	CAVIN2	0.895913	1.45441e-08	139.74	S(0.104)S(0.896)PFKVS(0.952)PLT(0.048)FGR	3	0.15549	1	1.154	1.134	1.119	0.768	0.823	0.859	0.719	0.00061637	1.013	1.035	1.013	0.947	0.97	0.975	1.13919	1.09565	1.10464	0.810982	0.848454	0.881026	0.761	0.00051546
O95810	366	S	Caveolae-associated protein 2 OS=Homo sapiens OX=9606 GN=CAVIN2 PE=1 SV=3	CAVIN2	0.64898	6.39273e-08	108.95	GS(0.35)NS(0.649)GMDS(0.001)NIDLTIVEDEEEESVALEQAQK	4	0.048684	1	1.014	0.96	1.059	0.964	1.021	0.981	0.978	0.54566	1.013	1.035	1.013	0.947	0.97	0.975	1.00099	0.927536	1.04541	1.01795	1.05258	1.00615	1.035	0.40334
O95810	409	S	Caveolae-associated protein 2 OS=Homo sapiens OX=9606 GN=CAVIN2 PE=1 SV=3	CAVIN2	0.913363	9.17562e-08	101.01	YEGSYALT(0.02)S(0.067)EEAERS(0.913)DGDPVQPAVLQVHQTS	4	-0.89233	1	0.965	1.015	0.993	0.982	0.969	1.093	1.024	0.61324	1.013	1.035	1.013	0.947	0.97	0.975	0.952616	0.980676	0.980257	1.03696	0.998969	1.12103	1.084	0.088303
O95810	24	S	Caveolae-associated protein 2 OS=Homo sapiens OX=9606 GN=CAVIN2 PE=1 SV=3	CAVIN2	0.412989	5.39416e-08	113.8	QEKPS(0.413)S(0.29)PS(0.29)PMPS(0.006)S(0.001)T(0.001)PSPSLNLGNTEEAIR	4	0.16301	0									1.013	1.035	1.013	0.947	0.97	0.975
O95810	16	S	Caveolae-associated protein 2 OS=Homo sapiens OX=9606 GN=CAVIN2 PE=1 SV=3	CAVIN2	1	0.0159001	46.88	FQHPGS(1)DMR	3	-1.1735	1									1.013	1.035	1.013	0.947	0.97	0.975
O95810	364	S	Caveolae-associated protein 2 OS=Homo sapiens OX=9606 GN=CAVIN2 PE=1 SV=3	CAVIN2	0.776062	1.75026e-15	167.42	GS(0.776)NS(0.198)GMDS(0.026)NIDLTIVEDEEEESVALEQAQK	3	0.6408	1	1.05	0.999	1.013	0.908	1.024	0.989	0.954	0.28078	1.013	1.035	1.013	0.947	0.97	0.975	1.03653	0.965217	1	0.958817	1.05567	1.01436	1.009	0.81562
O95810	293	S	Caveolae-associated protein 2 OS=Homo sapiens OX=9606 GN=CAVIN2 PE=1 SV=3	CAVIN2	0.956539	1.45441e-08	139.74	S(0.01)S(0.033)PFKVS(0.957)PLTFGR	3	-1.196	3	1.053	1.042	1.029	0.934	0.934	0.967	0.907	0.00189835	1.013	1.035	1.013	0.947	0.97	0.975	1.03949	1.00676	1.01579	0.986272	0.962887	0.991795	0.96	0.037444
O95816	73	S	BAG family molecular chaperone regulator 2 OS=Homo sapiens OX=9606 GN=BAG2 PE=1 SV=1	BAG2	1	1.68501e-08	137.12	QIS(1)DGEREELNLTANR	3	0.16659	1	1.024	0.982	0.954	0.978	0.973	1.109	1.034	0.53962	0.973	1.014	1.022	0.998	0.991	0.991	1.05242	0.968442	0.933464	0.97996	0.981837	1.11907	1.043	0.50554
O95816	20	S	BAG family molecular chaperone regulator 2 OS=Homo sapiens OX=9606 GN=BAG2 PE=1 SV=1	BAG2	0.925491	0.00357937	86.136	S(0.037)S(0.037)S(0.925)MADR	2	-0.31686	2	1.049	0.969	1.171	0.939	0.966	0.858	0.866	0.096679	0.973	1.014	1.022	0.998	0.991	0.991	1.07811	0.955621	1.14579	0.940882	0.974773	0.865792	0.875	0.107284
O95817	274	S	BAG family molecular chaperone regulator 3 OS=Homo sapiens OX=9606 GN=BAG3 PE=1 SV=3	BAG3	0.500182	0.000679877	92.428	SSVQGAS(0.5)S(0.5)REGS(0.999)PAR	2	0.2903	1	1.223	1.058	0.956	0.925	0.879	0.872	0.827	0.065836	1.061	1.028	1.01	1.012	0.898	0.997	1.15269	1.02918	0.946535	0.914032	0.978842	0.874624	0.885	0.141403
O95817	64	S	BAG family molecular chaperone regulator 3 OS=Homo sapiens OX=9606 GN=BAG3 PE=1 SV=3	BAG3	0.497841	0.0197914	53.773	ET(0.003)PS(0.498)S(0.498)ANGPS(0.002)R	2	-0.36058	0									1.061	1.028	1.01	1.012	0.898	0.997
O95817	194	S	BAG family molecular chaperone regulator 3 OS=Homo sapiens OX=9606 GN=BAG3 PE=1 SV=3	BAG3	0.889123	1.90472e-05	116.98	S(0.889)S(0.111)LGSHQLPR	2	-0.54909	1									1.061	1.028	1.01	1.012	0.898	0.997
O95817	289	S	BAG family molecular chaperone regulator 3 OS=Homo sapiens OX=9606 GN=BAG3 PE=1 SV=3	BAG3	0.939259	0.000327649	78.71	S(0.012)S(0.012)T(0.04)PLHS(0.939)PS(0.996)PIR	3	-0.62367	2									1.061	1.028	1.01	1.012	0.898	0.997
O95817	291	S	BAG family molecular chaperone regulator 3 OS=Homo sapiens OX=9606 GN=BAG3 PE=1 SV=3	BAG3	0.995797	0.0111974	60.509	S(0.012)S(0.012)T(0.04)PLHS(0.939)PS(0.996)PIR	3	-0.62367	2									1.061	1.028	1.01	1.012	0.898	0.997
O95817	385	S	BAG family molecular chaperone regulator 3 OS=Homo sapiens OX=9606 GN=BAG3 PE=1 SV=3	BAG3	0.588955	3.00742e-06	104.54	VPPAPVPCPPPSPGPS(0.02)AVPS(0.589)S(0.39)PK	3	0.32636	3	0.914	0.969	0.997	1.02	1.005	1.149	1.102	0.124397	1.061	1.028	1.01	1.012	0.898	0.997	0.861451	0.942607	0.987129	1.00791	1.11915	1.15246	1.175	0.047555
O95817	386	S	BAG family molecular chaperone regulator 3 OS=Homo sapiens OX=9606 GN=BAG3 PE=1 SV=3	BAG3	0.641604	0.000183897	75.127	VPPAPVPCPPPS(0.996)PGPS(0.049)AVPS(0.313)S(0.642)PK	3	2.7494	1	1.007	1.039	0.947	1.037	0.996	0.981	1.007	0.82658	1.061	1.028	1.01	1.012	0.898	0.997	0.949105	1.0107	0.937624	1.0247	1.10913	0.983952	1.076	0.160157
O95817	279	S	BAG family molecular chaperone regulator 3 OS=Homo sapiens OX=9606 GN=BAG3 PE=1 SV=3	BAG3	0.999384	0.000679877	92.428	SSVQGAS(0.5)S(0.5)REGS(0.999)PAR	2	0.2903	1	1.223	1.058	0.956	0.925	0.879	0.872	0.827	0.065836	1.061	1.028	1.01	1.012	0.898	0.997	1.15269	1.02918	0.946535	0.914032	0.978842	0.874624	0.885	0.141403
O95817	406	T	BAG family molecular chaperone regulator 3 OS=Homo sapiens OX=9606 GN=BAG3 PE=1 SV=3	BAG3	1	7.76219e-14	159.56	AAPSTAPAEAT(1)PPKPGEAEAPPK	4	0.5005	1	1.044	1.114	1.019	0.877	0.881	1.001	0.868	0.048957	1.061	1.028	1.01	1.012	0.898	0.997	0.983977	1.08366	1.00891	0.866601	0.981069	1.00401	0.927	0.227
O95817	377	S	BAG family molecular chaperone regulator 3 OS=Homo sapiens OX=9606 GN=BAG3 PE=1 SV=3	BAG3	0.996326	3.37058e-06	99.219	VPPAPVPCPPPS(0.996)PGPS(0.049)AVPS(0.313)S(0.642)PK	3	2.7494	2	1	0.982	0.955	1.029	1.037	1.025	1.052	0.020656	1.061	1.028	1.01	1.012	0.898	0.997	0.942507	0.955253	0.945545	1.0168	1.15479	1.02808	1.125	0.104463
O95817	173	S	BAG family molecular chaperone regulator 3 OS=Homo sapiens OX=9606 GN=BAG3 PE=1 SV=3	BAG3	0.999108	3.63134e-72	304.19	S(0.001)QS(0.999)PAASDCSSSSSSASLPSSGR	2	1.4392	2	1.145	1.158	1.192	0.819	0.776	0.743	0.669	0.000196407	1.061	1.028	1.01	1.012	0.898	0.997	1.07917	1.12646	1.1802	0.809289	0.864143	0.745236	0.714	0.0025169
O95817	275	S	BAG family molecular chaperone regulator 3 OS=Homo sapiens OX=9606 GN=BAG3 PE=1 SV=3	BAG3	0.500182	0.000679877	92.428	SSVQGAS(0.5)S(0.5)REGS(0.999)PAR	2	0.2903	1	1.223	1.058	0.956	0.925	0.879	0.872	0.827	0.065836	1.061	1.028	1.01	1.012	0.898	0.997	1.15269	1.02918	0.946535	0.914032	0.978842	0.874624	0.885	0.141403
O95817	65	S	BAG family molecular chaperone regulator 3 OS=Homo sapiens OX=9606 GN=BAG3 PE=1 SV=3	BAG3	0.497841	0.0197914	53.773	ET(0.003)PS(0.498)S(0.498)ANGPS(0.002)R	2	-0.36058	0									1.061	1.028	1.01	1.012	0.898	0.997
O95817	195	S	BAG family molecular chaperone regulator 3 OS=Homo sapiens OX=9606 GN=BAG3 PE=1 SV=3	BAG3	0.768515	3.79166e-06	121.21	S(0.227)S(0.769)LGS(0.004)HQLPR	3	0.27394	1	1.279	1.268	1.378	0.634	0.575	0.547	0.447	9.6068e-05	1.061	1.028	1.01	1.012	0.898	0.997	1.20547	1.23346	1.36436	0.626482	0.640312	0.548646	0.477	0.00027609
O95819	639	S	Mitogen-activated protein kinase kinase kinase kinase 4 OS=Homo sapiens OX=9606 GN=MAP4K4 PE=1 SV=2	MAP4K4	1	2.18338e-41	258.33	RDS(1)PLQGSGQQNSQAGQR	3	0.29804	1	1.233	1.297	1.24	0.78	0.563	0.619	0.52	0.0025156	0.998	0.988	0.991	1	1.006	1.033	1.23547	1.31275	1.25126	0.78	0.559642	0.599226	0.51	0.0026769
O95819	629	S	Mitogen-activated protein kinase kinase kinase kinase 4 OS=Homo sapiens OX=9606 GN=MAP4K4 PE=1 SV=2	MAP4K4	0.87898	0.0325279	62.357	T(0.073)T(0.052)S(0.879)RS(0.961)PVLS(0.035)R	2	-0.20854	1	1.21	1.007	1.227	0.832	0.792	0.793	0.702	0.0059559	0.998	0.988	0.991	1	1.006	1.033	1.21242	1.01923	1.23814	0.832	0.787276	0.767667	0.688	0.0049442
O95819	710	S	Mitogen-activated protein kinase kinase kinase kinase 4 OS=Homo sapiens OX=9606 GN=MAP4K4 PE=1 SV=2	MAP4K4	0.733168	0.0149764	55.011	S(0.053)S(0.211)S(0.733)KS(0.003)EGSPSQR	3	0.45738	1									0.998	0.988	0.991	1	1.006	1.033
O95819	631	S	Mitogen-activated protein kinase kinase kinase kinase 4 OS=Homo sapiens OX=9606 GN=MAP4K4 PE=1 SV=2	MAP4K4	0.966483	0.00800304	68.164	T(0.001)T(0.004)S(0.028)RS(0.966)PVLS(0.001)R	2	-0.27205	2	1.054	1.005	1.037	1.005	0.884	0.994	0.931	0.168722	0.998	0.988	0.991	1	1.006	1.033	1.05611	1.01721	1.04642	1.005	0.878728	0.962246	0.912	0.085977
O95819	579	S	Mitogen-activated protein kinase kinase kinase kinase 4 OS=Homo sapiens OX=9606 GN=MAP4K4 PE=1 SV=2	MAP4K4	0.711807	0.000142976	90.707	T(0.018)NHS(0.712)S(0.27)PEAQSK	3	0.75763	1									0.998	0.988	0.991	1	1.006	1.033
O95833	49	S	Chloride intracellular channel protein 3 OS=Homo sapiens OX=9606 GN=CLIC3 PE=1 SV=2	CLIC3	1	0.00276556	86.898	RS(1)PDVLK	2	0.0082601	2	1.071	0.939	1.013	0.948	1.017	1.013	0.985	0.7673	1.003	1.057	0.994	0.949	0.964	1.014	1.0678	0.888363	1.01911	0.998946	1.05498	0.999014	1.026	0.65028
O95835	613	S	Serine/threonine-protein kinase LATS1 OS=Homo sapiens OX=9606 GN=LATS1 PE=1 SV=1	LATS1	0.715738	0.000151786	98.167	KQIT(0.136)T(0.136)S(0.716)PIT(0.012)VR	3	-0.33774	1
O95835	246	T	Serine/threonine-protein kinase LATS1 OS=Homo sapiens OX=9606 GN=LATS1 PE=1 SV=1	LATS1	0.975171	0.00104801	74.533	S(0.025)VT(0.975)PPPPPR	3	-0.12757	1	1.059	1.095	1.115	0.794	0.876	0.973	0.809	0.023579
O95835	244	S	Serine/threonine-protein kinase LATS1 OS=Homo sapiens OX=9606 GN=LATS1 PE=1 SV=1	LATS1	0.589003	0.00147617	75.229	S(0.589)VT(0.411)PPPPPR	2	0.54618	1
O95835	612	T	Serine/threonine-protein kinase LATS1 OS=Homo sapiens OX=9606 GN=LATS1 PE=1 SV=1	LATS1	0.764578	0.000151786	98.167	QIT(0.172)T(0.765)S(0.061)PIT(0.002)VR	3	-0.027507	1	0.97	1.047	1.049	1.147	0.932	0.851	0.956	0.5979
O95983	85	S	Methyl-CpG-binding domain protein 3 OS=Homo sapiens OX=9606 GN=MBD3 PE=1 SV=1	MBD3	0.499764	0.00518119	69.864	YDS(0.5)S(0.5)NQVK	2	-1.185	0									0.999	0.93	1.013	1.021	0.977	1.083
O95983	86	S	Methyl-CpG-binding domain protein 3 OS=Homo sapiens OX=9606 GN=MBD3 PE=1 SV=1	MBD3	0.499764	0.00518119	69.864	YDS(0.5)S(0.5)NQVK	2	-1.185	0									0.999	0.93	1.013	1.021	0.977	1.083
O95999	138	S	B-cell lymphoma/leukemia 10 OS=Homo sapiens OX=9606 GN=BCL10 PE=1 SV=1	BCL10	0.851909	6.09028e-09	150.05	S(0.148)NS(0.852)DESNFSEK	3	-0.25338	2	0.96	0.916	0.929	1.068	1.079	1.129	1.168	0.0021383	0.996	0.989	1.136	0.96	0.998	0.905	0.963855	0.926188	0.817782	1.1125	1.08116	1.24751	1.271	0.022039
O96007	20	S	Molybdopterin synthase catalytic subunit OS=Homo sapiens OX=9606 GN=MOCS2 PE=1 SV=1	MOCS2	1	1.08742e-12	158.53	LPLS(1)PPLVEDSAFEPSR	3	0.02234	2	1.089	1.098	1.017	0.94	0.897	0.887	0.85	0.0057575	0.965	0.854	1.015	1.172	0.988	1.044	1.1285	1.28571	1.00197	0.802048	0.907895	0.849617	0.749	0.023984
O96013	104	S	Serine/threonine-protein kinase PAK 4 OS=Homo sapiens OX=9606 GN=PAK4 PE=1 SV=1	PAK4	1	0.000299039	96.059	RDS(1)PPPPAR	3	-0.94001	4	0.933	0.949	0.878	1.081	1.075	1.174	1.207	0.00714	1.027	0.986	1.378	0.879	0.797	0.94	0.908471	0.962475	0.637155	1.22981	1.34881	1.24894	1.526	0.029535
O96013	474	S	Serine/threonine-protein kinase PAK 4 OS=Homo sapiens OX=9606 GN=PAK4 PE=1 SV=1	PAK4	0.999997	3.74432e-33	224.41	RKS(1)LVGTPYWMAPELISR	3	0.26184	5	0.968	0.929	0.935	1.064	1.115	1.056	1.142	0.0033404	1.027	0.986	1.378	0.879	0.797	0.94	0.942551	0.942191	0.67852	1.21047	1.399	1.1234	1.456	0.039283
O96013	181	S	Serine/threonine-protein kinase PAK 4 OS=Homo sapiens OX=9606 GN=PAK4 PE=1 SV=1	PAK4	0.992992	3.53474e-06	107.31	RPLS(0.993)GPDVGT(0.007)PQPAGLASGAK	4	0.97581	1	0.923	1.042	1.013	1.079	0.952	1.013	1.022	0.6918	1.027	0.986	1.378	0.879	0.797	0.94	0.898734	1.0568	0.735123	1.22753	1.19448	1.07766	1.301	0.07228
O96013	291	S	Serine/threonine-protein kinase PAK 4 OS=Homo sapiens OX=9606 GN=PAK4 PE=1 SV=1	PAK4	1	0.00168409	76.17	S(1)PQREPQR	2	-0.29348	2	1.024	0.954	1.064	1.077	1.01	0.872	0.973	0.68634	1.027	0.986	1.378	0.879	0.797	0.94	0.997079	0.967546	0.772134	1.22526	1.26725	0.92766	1.25	0.160036
O96013	207	T	Serine/threonine-protein kinase PAK 4 OS=Homo sapiens OX=9606 GN=PAK4 PE=1 SV=1	PAK4	0.989092	0.000505443	73.834	LAAGRPFNT(0.989)Y(0.011)PR	3	0.75693	1	1.028	0.947	1.055	0.982	1.073	0.918	0.981	0.73776	1.027	0.986	1.378	0.879	0.797	0.94	1.00097	0.960446	0.765602	1.11718	1.3463	0.976596	1.261	0.139019
O96013	148	S	Serine/threonine-protein kinase PAK 4 OS=Homo sapiens OX=9606 GN=PAK4 PE=1 SV=1	PAK4	0.999112	0.00142913	71.601	FAGHS(0.001)EAGGGS(0.999)GDR	3	1.6998	1									1.027	0.986	1.378	0.879	0.797	0.94
O96017	379	S	Serine/threonine-protein kinase Chk2 OS=Homo sapiens OX=9606 GN=CHEK2 PE=1 SV=1	CHEK2	0.940494	0.0006953	90.104	ILGET(0.06)S(0.94)LMR	2	0.095247	1	1.23	1.209	1.18	0.705	0.685	0.771	0.597	0.000161103
O96017	260	S	Serine/threonine-protein kinase Chk2 OS=Homo sapiens OX=9606 GN=CHEK2 PE=1 SV=1	CHEK2	1	0.00778816	68.95	FAIGS(1)AR	2	0.16804	1	1.326	1.34	1.231	0.566	0.577	0.634	0.456	5.9054e-05
O96019	233	S	Actin-like protein 6A OS=Homo sapiens OX=9606 GN=ACTL6A PE=1 SV=1	ACTL6A	1	0.00126606	76.228	EGS(1)PANWK	3	-0.99349	2	0.935	1.053	1.013	1.007	0.973	1.027	1.002	0.94214	0.939	1.042	1.017	0.98	1.023	0.978	0.99574	1.01056	0.996067	1.02755	0.951124	1.0501	1.009	0.80828
O96028	437	S	Histone-lysine N-methyltransferase NSD2 OS=Homo sapiens OX=9606 GN=NSD2 PE=1 SV=1	NSD2	1	0.020362	53.517	GVGS(1)PPGR	2	2.6284	1	0.812	0.83	0.924	1.2	1.111	1.299	1.407	0.0048041	0.97	1.015	1.015	0.96	1.056	1.031	0.837113	0.817734	0.910345	1.25	1.05208	1.25994	1.389	0.0083551
O96028	544	T	Histone-lysine N-methyltransferase NSD2 OS=Homo sapiens OX=9606 GN=NSD2 PE=1 SV=1	NSD2	1	2.22043e-08	126.29	IQDPTEDAEAEDT(1)PR	3	-1.4971	1									0.97	1.015	1.015	0.96	1.056	1.031
O96028	110	T	Histone-lysine N-methyltransferase NSD2 OS=Homo sapiens OX=9606 GN=NSD2 PE=1 SV=1	NSD2	0.999797	0.000100158	93.237	GIGT(1)PPNTTPIK	3	-0.088983	1	1.095	0.987	1.018	0.893	1.005	0.97	0.925	0.169378	0.97	1.015	1.015	0.96	1.056	1.031	1.12887	0.972414	1.00296	0.930208	0.951705	0.940834	0.909	0.180178
P00533	1166	S	Epidermal growth factor receptor OS=Homo sapiens OX=9606 GN=EGFR PE=1 SV=2	EGFR	0.9991	1.77891e-20	197.37	GS(0.001)HQIS(0.999)LDNPDYQQDFFPK	3	-1.5407	2	1.196	1.261	1.29	0.66	0.608	0.727	0.532	0.00035893	0.958	0.978	0.988	1.022	1.03	1.032	1.24843	1.28937	1.30567	0.645793	0.590291	0.704457	0.505	0.00020105
P00533	693	T	Epidermal growth factor receptor OS=Homo sapiens OX=9606 GN=EGFR PE=1 SV=2	EGFR	1	5.7192e-47	271.11	ELVEPLT(1)PS(1)GEAPNQALLR	3	1.2492	7	1.047	1.071	1.062	0.934	0.92	0.91	0.869	0.000156071	0.958	0.978	0.988	1.022	1.03	1.032	1.0929	1.09509	1.0749	0.913894	0.893204	0.881783	0.824	8.3325e-05
P00533	993	T	Epidermal growth factor receptor OS=Homo sapiens OX=9606 GN=EGFR PE=1 SV=2	EGFR	0.547742	1.61762e-06	118.55	MHLPS(0.991)PT(0.548)DS(0.461)NFYR	3	-0.22969	1									0.958	0.978	0.988	1.022	1.03	1.032
P00533	1081	S	Epidermal growth factor receptor OS=Homo sapiens OX=9606 GN=EGFR PE=1 SV=2	EGFR	0.984693	1.36691e-11	133.47	YSSDPTGALT(0.006)EDS(0.985)IDDT(0.009)FLPVPEYINQSVPK	3	-2.2731	2	0.995	0.916	1.113	0.953	1.041	0.991	0.987	0.87442	0.958	0.978	0.988	1.022	1.03	1.032	1.03862	0.936605	1.12652	0.932485	1.01068	0.960271	0.936	0.33594
P00533	695	S	Epidermal growth factor receptor OS=Homo sapiens OX=9606 GN=EGFR PE=1 SV=2	EGFR	1	0.0213098	52.427	ELVEPLT(1)PS(1)GEAPNQALLR	3	1.2492	1									0.958	0.978	0.988	1.022	1.03	1.032
P00533	991	S	Epidermal growth factor receptor OS=Homo sapiens OX=9606 GN=EGFR PE=1 SV=2	EGFR	0.991396	1.61762e-06	118.55	MHLPS(0.991)PT(0.548)DS(0.461)NFYR	3	-0.22969	4									0.958	0.978	0.988	1.022	1.03	1.032
P00533	1042	S	Epidermal growth factor receptor OS=Homo sapiens OX=9606 GN=EGFR PE=1 SV=2	EGFR	0.929813	0.00030106	74.525	T(0.006)PLLS(0.031)S(0.136)LS(0.749)AT(0.145)S(0.93)NNS(0.817)T(0.186)VACIDR	3	0.14876	1	1.089	1.079	1.088	0.88	1.048	0.727	0.815	0.178641	0.958	0.978	0.988	1.022	1.03	1.032	1.13674	1.10327	1.10121	0.861057	1.01748	0.704457	0.773	0.128401
P00533	1045	S	Epidermal growth factor receptor OS=Homo sapiens OX=9606 GN=EGFR PE=1 SV=2	EGFR	0.816779	0.00030106	74.525	T(0.006)PLLS(0.031)S(0.136)LS(0.749)AT(0.145)S(0.93)NNS(0.817)T(0.186)VACIDR	3	0.14876	1	1.089	1.079	1.088	0.88	1.048	0.727	0.815	0.178641	0.958	0.978	0.988	1.022	1.03	1.032	1.13674	1.10327	1.10121	0.861057	1.01748	0.704457	0.773	0.128401
P00533	1039	S	Epidermal growth factor receptor OS=Homo sapiens OX=9606 GN=EGFR PE=1 SV=2	EGFR	0.749349	0.00030106	74.525	T(0.006)PLLS(0.031)S(0.136)LS(0.749)AT(0.145)S(0.93)NNS(0.817)T(0.186)VACIDR	3	0.14876	1	1.089	1.079	1.088	0.88	1.048	0.727	0.815	0.178641	0.958	0.978	0.988	1.022	1.03	1.032	1.13674	1.10327	1.10121	0.861057	1.01748	0.704457	0.773	0.128401
P00558	203	S	Phosphoglycerate kinase 1 OS=Homo sapiens OX=9606 GN=PGK1 PE=1 SV=3	PGK1	1	9.84448e-19	179.5	ALES(1)PERPFLAILGGAK	3	-0.089543	4	1.046	1.007	0.977	1.004	1.001	0.961	0.979	0.43258	1.048	1.049	1.032	0.964	0.931	0.937	0.998092	0.959962	0.946705	1.04149	1.07519	1.02561	1.082	0.020202
P01106	161	S	Myc proto-oncogene protein OS=Homo sapiens OX=9606 GN=MYC PE=1 SV=1	MYC	0.958553	0.0170676	49.298	KDS(0.041)GS(0.959)PNPAR	3	0.21405	1
P01106	62	S	Myc proto-oncogene protein OS=Homo sapiens OX=9606 GN=MYC PE=1 SV=1	MYC	0.75348	0.0152062	57.961	KFELLPT(0.999)PPLS(0.753)PS(0.247)R	3	2.0937	2	1.036	1.028	1.029	0.974	0.951	0.954	0.931	0.00080402
P01106	58	T	Myc proto-oncogene protein OS=Homo sapiens OX=9606 GN=MYC PE=1 SV=1	MYC	0.999194	0.0152062	57.961	KFELLPT(0.999)PPLS(0.753)PS(0.247)R	3	2.0937	1	1.022	1.031	1.023	0.989	0.974	0.944	0.945	0.0154219
P01889	356	S	HLA class I histocompatibility antigen, B alpha chain OS=Homo sapiens OX=9606 GN=HLA-B PE=1 SV=3	HLA-B	0.849077	0.000241089	73.294	GGSYSQAACS(0.001)DS(0.006)AQGS(0.849)DVS(0.849)LT(0.296)A	3	0.13888	1	1.04	1.042	0.961	0.995	0.993	0.956	0.967	0.33426	1.139	1.066	0.955	0.833	0.959	1.06	0.913082	0.977486	1.00628	1.19448	1.03545	0.901887	1.081	0.44856
P01889	359	S	HLA class I histocompatibility antigen, B alpha chain OS=Homo sapiens OX=9606 GN=HLA-B PE=1 SV=3	HLA-B	0.849078	0.000190025	76.295	GGSYSQAACS(0.001)DS(0.006)AQGS(0.849)DVS(0.849)LT(0.296)A	3	0.13888	2	1.031	1.052	0.98	0.972	0.981	0.964	0.952	0.089325	1.139	1.066	0.955	0.833	0.959	1.06	0.90518	0.986867	1.02618	1.16687	1.02294	0.909434	1.062	0.52476
P01889	352	S	HLA class I histocompatibility antigen, B alpha chain OS=Homo sapiens OX=9606 GN=HLA-B PE=1 SV=3	HLA-B	0.935944	8.6614e-05	92.613	GGSYSQAACS(0.042)DS(0.936)AQGS(0.021)DVSLTA	2	-0.10876	1	1.023	1.11	1.062	0.84	0.936	0.96	0.856	0.029795	1.139	1.066	0.955	0.833	0.959	1.06	0.898156	1.04128	1.11204	1.0084	0.976017	0.90566	0.947	0.50752
P01889	343	S	HLA class I histocompatibility antigen, B alpha chain OS=Homo sapiens OX=9606 GN=HLA-B PE=1 SV=3	HLA-B	0.985285	0.000113761	85.185	GGS(0.985)YS(0.015)QAACSDSAQGSDVSLTA	3	-0.29313	1									1.139	1.066	0.955	0.833	0.959	1.06
P02545	428	S	Prelamin-A/C OS=Homo sapiens OX=9606 GN=LMNA PE=1 SV=1	LMNA	0.852626	1.32581e-06	165.39	S(0.853)S(0.147)FSQHAR	2	-0.91816	1	1.115	1.009	1.057	0.98	0.894	0.892	0.87	0.02982	1.027	1.037	1.014	0.999	0.964	0.964	1.08569	0.972999	1.04241	0.980981	0.927386	0.925311	0.914	0.074119
P02545	632	S	Prelamin-A/C OS=Homo sapiens OX=9606 GN=LMNA PE=1 SV=1	LMNA	0.997129	2.10362e-13	170	SVGGS(0.997)GGGS(0.003)FGDNLVTR	2	1.4391	2	1.063	1.087	1.053	0.882	0.88	0.966	0.852	0.0073621	1.027	1.037	1.014	0.999	0.964	0.964	1.03505	1.04822	1.03846	0.882883	0.912863	1.00207	0.896	0.100337
P02545	407	S	Prelamin-A/C OS=Homo sapiens OX=9606 GN=LMNA PE=1 SV=1	LMNA	0.815193	2.0819e-05	97.438	AS(0.009)S(0.009)HS(0.162)S(0.815)QT(0.005)QGGGSVTK	4	-0.64188	2	1.07	1.047	0.999	0.93	0.863	1.056	0.914	0.21108	1.027	1.037	1.014	0.999	0.964	0.964	1.04187	1.00964	0.985207	0.930931	0.895228	1.09544	0.962	0.54436
P02545	107	S	Prelamin-A/C OS=Homo sapiens OX=9606 GN=LMNA PE=1 SV=1	LMNA	1	0.000168454	105.65	LQLELS(1)KVR	3	0.62567	2	0.945	0.972	0.946	1.082	1.042	1.073	1.117	0.00167931	1.027	1.037	1.014	0.999	0.964	0.964	0.920156	0.937319	0.932939	1.08308	1.08091	1.11307	1.174	0.000123001
P02545	22	S	Prelamin-A/C OS=Homo sapiens OX=9606 GN=LMNA PE=1 SV=1	LMNA	0.992577	1.59893e-17	187.73	SGAQASSTPLS(0.993)PT(0.007)R	2	-0.39434	3	1.023	1.012	0.998	1.032	0.967	0.965	0.977	0.36878	1.027	1.037	1.014	0.999	0.964	0.964	0.996105	0.975892	0.984221	1.03303	1.00311	1.00104	1.027	0.083918
P02545	212	S	Prelamin-A/C OS=Homo sapiens OX=9606 GN=LMNA PE=1 SV=1	LMNA	0.999994	0.00159418	85.813	NIYS(1)EELR	2	0.1033	2	1.036	1.029	1.053	0.936	0.961	0.952	0.914	0.0009395	1.027	1.037	1.014	0.999	0.964	0.964	1.00876	0.992285	1.03846	0.936937	0.996888	0.987552	0.961	0.164397
P02545	599	S	Prelamin-A/C OS=Homo sapiens OX=9606 GN=LMNA PE=1 SV=1	LMNA	0.457523	1.82015e-05	92.761	AS(0.458)AS(0.458)GS(0.085)GAQVGGPISSGSSASSVTVTR	3	-1.2827	0									1.027	1.037	1.014	0.999	0.964	0.964
P02545	301	S	Prelamin-A/C OS=Homo sapiens OX=9606 GN=LMNA PE=1 SV=1	LMNA	0.998706	3.49023e-19	201.3	IDS(0.999)LS(0.001)AQLSQLQK	3	-1.96	1	1.045	0.95	0.961	1.049	1.004	1.016	1.038	0.30786	1.027	1.037	1.014	0.999	0.964	0.964	1.01753	0.916104	0.947732	1.05005	1.04149	1.05394	1.092	0.104378
P02545	403	S	Prelamin-A/C OS=Homo sapiens OX=9606 GN=LMNA PE=1 SV=1	LMNA	0.700988	1.24651e-12	148.38	GRAS(0.701)S(0.348)HS(0.704)S(0.241)QT(0.005)QGGGSVTK	4	1.8602	1	1.03	1.163	1.13	0.832	0.834	0.904	0.773	0.004955	1.027	1.037	1.014	0.999	0.964	0.964	1.00292	1.1215	1.1144	0.832833	0.865145	0.937759	0.814	0.0149799
P02545	426	S	Prelamin-A/C OS=Homo sapiens OX=9606 GN=LMNA PE=1 SV=1	LMNA	0.993577	0.0209347	54.068	KLES(0.355)T(0.651)ES(0.994)R	2	1.3188	3	1.123	1.089	1.077	0.854	0.829	0.932	0.795	0.0034959	1.027	1.037	1.014	0.999	0.964	0.964	1.09348	1.05014	1.06213	0.854855	0.859959	0.966805	0.837	0.0126198
P02545	636	S	Prelamin-A/C OS=Homo sapiens OX=9606 GN=LMNA PE=1 SV=1	LMNA	0.999999	2.99231e-13	168.84	SVGGSGGGS(1)FGDNLVTR	3	-0.54968	2	1.156	1.083	1.095	0.837	0.848	0.867	0.765	0.00029765	1.027	1.037	1.014	0.999	0.964	0.964	1.12561	1.04436	1.07988	0.837838	0.879668	0.899378	0.805	0.00198194
P02545	463	S	Prelamin-A/C OS=Homo sapiens OX=9606 GN=LMNA PE=1 SV=1	LMNA	0.998693	2.01705e-08	126.8	S(0.001)NEDQS(0.999)MGNWQIK	3	-0.6667	2	0.911	1.057	0.97	1.043	0.93	1.123	1.054	0.5032	1.027	1.037	1.014	0.999	0.964	0.964	0.88705	1.01929	0.956607	1.04404	0.96473	1.16494	1.109	0.20838
P02545	424	T	Prelamin-A/C OS=Homo sapiens OX=9606 GN=LMNA PE=1 SV=1	LMNA	0.65148	0.0522694	54.068	KLES(0.355)T(0.651)ES(0.994)R	2	1.3188	1	1.221	1.133	1.136	0.72	0.749	0.867	0.669	0.002796	1.027	1.037	1.014	0.999	0.964	0.964	1.1889	1.09257	1.12032	0.720721	0.776971	0.899378	0.705	0.0070999
P02545	458	S	Prelamin-A/C OS=Homo sapiens OX=9606 GN=LMNA PE=1 SV=1	LMNA	0.999707	6.4885e-23	211.17	NKS(1)NEDQSMGNWQIK	2	-1.0747	5	1.002	0.996	0.99	1.029	0.986	1.011	1.013	0.38632	1.027	1.037	1.014	0.999	0.964	0.964	0.975657	0.960463	0.976331	1.03003	1.02282	1.04876	1.065	0.0023765
P02545	390	S	Prelamin-A/C OS=Homo sapiens OX=9606 GN=LMNA PE=1 SV=1	LMNA	0.999983	4.52526e-09	160.07	LRLS(1)PS(0.983)PT(0.014)S(0.003)QR	3	0.11979	22	0.959	0.94	0.97	1.049	1.096	1.043	1.111	0.0043966	1.027	1.037	1.014	0.999	0.964	0.964	0.933788	0.906461	0.956607	1.05005	1.13693	1.08195	1.169	0.0050774
P02545	406	S	Prelamin-A/C OS=Homo sapiens OX=9606 GN=LMNA PE=1 SV=1	LMNA	0.704464	1.24689e-13	170.32	GRAS(0.701)S(0.348)HS(0.704)S(0.241)QT(0.005)QGGGSVTK	4	1.8602	1	1.03	1.163	1.13	0.832	0.834	0.904	0.773	0.004955	1.027	1.037	1.014	0.999	0.964	0.964	1.00292	1.1215	1.1144	0.832833	0.865145	0.937759	0.814	0.0149799
P02545	429	S	Prelamin-A/C OS=Homo sapiens OX=9606 GN=LMNA PE=1 SV=1	LMNA	0.954766	0.000292498	120.04	S(0.043)S(0.955)FS(0.002)QHAR	2	-1.1443	3	1.046	1.132	1.005	0.93	0.876	0.949	0.866	0.027575	1.027	1.037	1.014	0.999	0.964	0.964	1.0185	1.09161	0.991124	0.930931	0.908714	0.98444	0.911	0.066379
P02545	12	S	Prelamin-A/C OS=Homo sapiens OX=9606 GN=LMNA PE=1 SV=1	LMNA	0.999913	2.17938e-05	97.621	S(1)GAQASSTPLSPTR	2	0.68266	1	1.042	1.168	0.978	0.887	0.943	0.91	0.859	0.053263	1.027	1.037	1.014	0.999	0.964	0.964	1.01461	1.12633	0.964497	0.887888	0.978216	0.943983	0.905	0.140242
P02545	277	S	Prelamin-A/C OS=Homo sapiens OX=9606 GN=LMNA PE=1 SV=1	LMNA	1	5.28384e-05	101.43	LDNARQS(1)AER	2	-2.3402	4	0.931	1.032	0.982	1.049	1.09	0.943	1.047	0.4449	1.027	1.037	1.014	0.999	0.964	0.964	0.906524	0.995178	0.968442	1.05005	1.13071	0.978216	1.101	0.131495
P02545	601	S	Prelamin-A/C OS=Homo sapiens OX=9606 GN=LMNA PE=1 SV=1	LMNA	0.457523	1.82015e-05	92.761	AS(0.458)AS(0.458)GS(0.085)GAQVGGPISSGSSASSVTVTR	3	-1.2827	0									1.027	1.037	1.014	0.999	0.964	0.964
P02545	392	S	Prelamin-A/C OS=Homo sapiens OX=9606 GN=LMNA PE=1 SV=1	LMNA	0.99996	6.78979e-10	174.87	LSPS(1)PTSQR	3	-0.061724	14	0.941	0.952	0.954	1.025	1.111	1.08	1.13	0.0071812	1.027	1.037	1.014	0.999	0.964	0.964	0.916261	0.918033	0.940828	1.02603	1.15249	1.12033	1.189	0.0088551
P02545	395	S	Prelamin-A/C OS=Homo sapiens OX=9606 GN=LMNA PE=1 SV=1	LMNA	0.737144	0.0180432	54.286	LS(0.002)PS(0.069)PT(0.192)S(0.737)QR	2	0.10458	1									1.027	1.037	1.014	0.999	0.964	0.964
P02545	652	S	Prelamin-A/C OS=Homo sapiens OX=9606 GN=LMNA PE=1 SV=1	LMNA	0.931705	0.00106054	73.877	SYLLGNS(0.068)S(0.932)PR	2	0.31411	1									1.027	1.037	1.014	0.999	0.964	0.964
P02545	414	S	Prelamin-A/C OS=Homo sapiens OX=9606 GN=LMNA PE=1 SV=1	LMNA	0.996741	5.22101e-09	143.4	ASSHSSQTQGGGS(0.997)VT(0.003)K	3	0.46467	1	0.952	0.896	1.098	1.076	0.927	1.096	1.052	0.55572	1.027	1.037	1.014	0.999	0.964	0.964	0.926972	0.864031	1.08284	1.07708	0.961618	1.13693	1.105	0.28648
P02545	19	T	Prelamin-A/C OS=Homo sapiens OX=9606 GN=LMNA PE=1 SV=1	LMNA	0.981175	1.54952e-08	138.23	SGAQAS(0.001)S(0.01)T(0.981)PLS(0.008)PTR	2	-0.22716	1	0.986	0.973	0.955	1.043	1.018	1.064	1.072	0.0114774	1.027	1.037	1.014	0.999	0.964	0.964	0.960078	0.938284	0.941815	1.04404	1.05602	1.10373	1.128	0.0028229
P02545	423	S	Prelamin-A/C OS=Homo sapiens OX=9606 GN=LMNA PE=1 SV=1	LMNA	0.895146	0.0153655	54.27	KLES(0.895)T(0.102)ES(0.002)R	2	0.65748	2	1.513	1.165	1.155	0.517	0.7	0.639	0.484	0.0045394	1.027	1.037	1.014	0.999	0.964	0.964	1.47322	1.12343	1.13905	0.517518	0.726141	0.662863	0.51	0.0073434
P02545	404	S	Prelamin-A/C OS=Homo sapiens OX=9606 GN=LMNA PE=1 SV=1	LMNA	0.972735	9.25796e-50	279.1	AS(0.002)S(0.973)HS(0.024)S(0.001)QTQGGGSVTK	2	0.36149	3	1.093	0.944	1.056	0.881	1.019	0.981	0.931	0.317	1.027	1.037	1.014	0.999	0.964	0.964	1.06426	0.910318	1.04142	0.881882	1.05705	1.01763	0.98	0.79422
P02686	40	S	Myelin basic protein OS=Homo sapiens OX=9606 GN=MBP PE=1 SV=3	MBP	0.631516	3.24135e-08	119.15	T(0.184)T(0.184)S(0.632)EDNEVFGEADANQNNGTSSQDTAVTDSK	4	0.53007	1	1.132	1.372	1.28	0.557	0.658	0.721	0.512	0.0020359	0.955	0.991	1.105	0.979	1.066	0.9	1.18534	1.38446	1.15837	0.568948	0.617261	0.801111	0.533	0.0056012
P02686	26	S	Myelin basic protein OS=Homo sapiens OX=9606 GN=MBP PE=1 SV=3	MBP	1	2.75523e-12	148.52	ASTNSETNRGES(1)EK	3	-0.11734	3	1.46	1.521	1.514	0.294	0.329	0.346	0.216	3.2997e-06	0.955	0.991	1.105	0.979	1.066	0.9	1.5288	1.53481	1.37014	0.300306	0.30863	0.384444	0.224	6.2494e-05
P02786	34	S	Transferrin receptor protein 1 OS=Homo sapiens OX=9606 GN=TFRC PE=1 SV=2	TFRC	1	1.19723e-06	118.42	QVDGDNS(1)HVEMK	3	-0.51462	2	1.123	1.007	0.927	0.92	1.059	0.939	0.955	0.5563	1.006	0.993	0.982	1.008	0.988	1.014	1.1163	1.0141	0.943992	0.912698	1.07186	0.926036	0.947	0.47944
P02786	21	T	Transferrin receptor protein 1 OS=Homo sapiens OX=9606 GN=TFRC PE=1 SV=2	TFRC	0.69048	3.74672e-12	151.95	SAFSNLFGGEPLS(0.014)Y(0.295)T(0.69)R	2	0.7893	1									1.006	0.993	0.982	1.008	0.988	1.014
P02786	19	S	Transferrin receptor protein 1 OS=Homo sapiens OX=9606 GN=TFRC PE=1 SV=2	TFRC	0.997857	2.50117e-08	135.64	SAFSNLFGGEPLS(0.998)YT(0.002)R	2	1.4057	2	1.075	1.114	1.108	0.892	0.857	0.856	0.79	0.000178044	1.006	0.993	0.982	1.008	0.988	1.014	1.06859	1.12185	1.12831	0.884921	0.867409	0.844181	0.782	0.00036417
P02786	20	Y	Transferrin receptor protein 1 OS=Homo sapiens OX=9606 GN=TFRC PE=1 SV=2	TFRC	0.552644	1.24886e-05	102.55	SAFSNLFGGEPLS(0.352)Y(0.553)T(0.095)R	3	1.3204	1	1.071	1.072	0.923	0.984	0.961	0.965	0.949	0.42586	1.006	0.993	0.982	1.008	0.988	1.014	1.06461	1.07956	0.939919	0.97619	0.972672	0.951677	0.94	0.25426
P02794	179	S	Ferritin heavy chain OS=Homo sapiens OX=9606 GN=FTH1 PE=1 SV=2	FTH1	0.999224	3.8367e-05	110.44	HTLGDS(0.999)DNES(0.001)	2	0.49346	4	0.871	0.941	0.841	1.203	1.01	1.27	1.313	0.024818	0.937	0.958	0.89	1.062	1.105	1.105	0.929562	0.982255	0.944944	1.13277	0.914027	1.14932	1.119	0.23048
P03956	57	S	Interstitial collagenase OS=Homo sapiens OX=9606 GN=MMP1 PE=1 SV=3	MMP1	1	0.00098725	79.283	RNS(1)GPVVEK	3	-0.041852	1									0.999	1.067	1.154	0.9	0.887	0.879
P04035	507	S	3-hydroxy-3-methylglutaryl-coenzyme A reductase OS=Homo sapiens OX=9606 GN=HMGCR PE=1 SV=1	HMGCR	0.450812	9.69403e-06	101.5	KLS(0.438)EPS(0.451)S(0.111)LQYLPYR	3	1.893	0
P04035	872	S	3-hydroxy-3-methylglutaryl-coenzyme A reductase OS=Homo sapiens OX=9606 GN=HMGCR PE=1 SV=1	HMGCR	1	1.12299e-06	120.32	S(1)KINLQDLQGACTK	3	-1.1862	1
P04049	621	S	RAF proto-oncogene serine/threonine-protein kinase OS=Homo sapiens OX=9606 GN=RAF1 PE=1 SV=1	RAF1	0.996839	3.63375e-05	134.3	SAS(0.997)EPS(0.003)LHR	2	0.28347	4	0.982	1.064	0.983	0.968	0.981	1.014	0.978	0.51218	0.863	1.076	0.931	0.98	1.113	1.07	1.13789	0.988848	1.05585	0.987755	0.881402	0.947664	0.885	0.081459
P04049	259	S	RAF proto-oncogene serine/threonine-protein kinase OS=Homo sapiens OX=9606 GN=RAF1 PE=1 SV=1	RAF1	0.864672	3.5814e-46	252.88	S(0.001)T(0.017)S(0.865)T(0.118)PNVHMVSTTLPVDSR	2	-0.48486	1	0.995	1.071	1.031	0.918	0.985	0.971	0.928	0.068765	0.863	1.076	0.931	0.98	1.113	1.07	1.15295	0.995353	1.10741	0.936735	0.884996	0.907477	0.838	0.020261
P04049	642	S	RAF proto-oncogene serine/threonine-protein kinase OS=Homo sapiens OX=9606 GN=RAF1 PE=1 SV=1	RAF1	0.730455	4.21734e-26	207.31	AAHTEDINACTLTT(0.269)S(0.73)PR	2	-0.90099	1	1.117	1.081	1.105	0.861	0.845	0.891	0.786	0.000195942	0.863	1.076	0.931	0.98	1.113	1.07	1.29432	1.00465	1.1869	0.878571	0.759209	0.83271	0.709	0.0164769
P04049	43	S	RAF proto-oncogene serine/threonine-protein kinase OS=Homo sapiens OX=9606 GN=RAF1 PE=1 SV=1	RAF1	0.999998	6.46113e-06	98.573	RAS(1)DDGKLTDPSK	4	0.17739	1	1.165	1.04	1.183	0.886	0.79	0.816	0.736	0.0044559	0.863	1.076	0.931	0.98	1.113	1.07	1.34994	0.966543	1.27068	0.904082	0.709793	0.762617	0.662	0.031521
P04049	257	S	RAF proto-oncogene serine/threonine-protein kinase OS=Homo sapiens OX=9606 GN=RAF1 PE=1 SV=1	RAF1	0.328675	4.61515e-09	139.02	S(0.329)T(0.329)S(0.329)T(0.014)PNVHMVSTTLPVDSR	3	0.63288	0									0.863	1.076	0.931	0.98	1.113	1.07
P04049	258	T	RAF proto-oncogene serine/threonine-protein kinase OS=Homo sapiens OX=9606 GN=RAF1 PE=1 SV=1	RAF1	0.328675	4.61515e-09	139.02	S(0.329)T(0.329)S(0.329)T(0.014)PNVHMVSTTLPVDSR	3	0.63288	0									0.863	1.076	0.931	0.98	1.113	1.07
P04075	272	S	Fructose-bisphosphate aldolase A OS=Homo sapiens OX=9606 GN=ALDOA PE=1 SV=2	ALDOA	0.969428	4.46506e-11	138.8	TVPPAVTGIT(0.006)FLS(0.969)GGQS(0.024)EEEASINLNAINK	4	1.6787	1	0.974	1.098	1.009	0.941	0.963	0.99	0.939	0.184744	1.024	1.029	1.02	0.953	0.968	0.955	0.951172	1.06706	0.989216	0.987408	0.994835	1.03665	1.004	0.9047
P04075	39	S	Fructose-bisphosphate aldolase A OS=Homo sapiens OX=9606 GN=ALDOA PE=1 SV=2	ALDOA	0.950398	3.36729e-09	143.56	GILAADES(0.003)T(0.047)GS(0.95)IAKR	3	0.40372	3	1.062	1.021	0.942	0.971	0.993	1.004	0.981	0.65098	1.024	1.029	1.02	0.953	0.968	0.955	1.03711	0.992225	0.923529	1.01889	1.02583	1.05131	1.048	0.2402
P04075	36	S	Fructose-bisphosphate aldolase A OS=Homo sapiens OX=9606 GN=ALDOA PE=1 SV=2	ALDOA	0.970011	1.41768e-22	204.81	GILAADES(0.97)T(0.018)GS(0.012)IAK	2	-0.55919	2	1.025	0.982	1.005	0.993	1.076	0.923	0.993	0.8628	1.024	1.029	1.02	0.953	0.968	0.955	1.00098	0.954325	0.985294	1.04197	1.11157	0.966492	1.061	0.24804
P04075	46	S	Fructose-bisphosphate aldolase A OS=Homo sapiens OX=9606 GN=ALDOA PE=1 SV=2	ALDOA	0.999567	3.13229e-08	130.95	RLQS(1)IGTENTEENR	3	-0.28464	4	1.048	1	1.192	0.882	0.917	0.894	0.831	0.027478	1.024	1.029	1.02	0.953	0.968	0.955	1.02344	0.971817	1.16863	0.925498	0.947314	0.936126	0.888	0.171
P04083	37	S	Annexin A1 OS=Homo sapiens OX=9606 GN=ANXA1 PE=1 SV=2	ANXA1	0.99922	7.70441e-14	151.19	GGPGSAVS(0.999)PYPTFNPSSDVAALHK	4	0.90868	2	1.073	1.06	1.091	0.881	0.905	0.917	0.838	0.0002593	1.019	0.978	0.988	0.992	0.979	1.017	1.05299	1.08384	1.10425	0.888105	0.924413	0.901672	0.837	0.00060395
P04150	134	S	Glucocorticoid receptor OS=Homo sapiens OX=9606 GN=NR3C1 PE=1 SV=1	NR3C1	0.854796	0.00344473	69.815	S(0.077)T(0.068)S(0.855)VPENPK	2	-1.6466	2	1.01	1.124	0.992	1.006	0.878	0.95	0.907	0.15176	0.994	1.033	1.045	1.002	0.968	0.972	1.0161	1.08809	0.949282	1.00399	0.907025	0.977366	0.946	0.33138
P04183	231	S	Thymidine kinase, cytosolic OS=Homo sapiens OX=9606 GN=TK1 PE=1 SV=2	TK1	1	0.011868	57.434	LFAPQQILQCS(1)PAN	3	0.0097172	1	1.001	1.119	1.209	0.881	0.857	0.833	0.772	0.011037	0.981	1.004	1.038	0.982	0.925	1.022	1.02039	1.11454	1.16474	0.897149	0.926486	0.815068	0.8	0.0150419
P04233	25	S	HLA class II histocompatibility antigen gamma chain OS=Homo sapiens OX=9606 GN=CD74 PE=1 SV=3	CD74	1	4.10087e-18	195.17	DLIS(1)NNEQLPMLGR	2	4.2354	2	1.069	1.066	1.116	0.87	0.88	0.919	0.821	0.00090254	1.035	1.049	0.98	0.932	1.034	1.04	1.03285	1.01621	1.13878	0.933476	0.851064	0.883654	0.837	0.0163803
P04233	8	S	HLA class II histocompatibility antigen gamma chain OS=Homo sapiens OX=9606 GN=CD74 PE=1 SV=3	CD74	1	0.00931452	61.015	S(1)CREDQKPVMDDQR	3	-0.46754	1	1.088	1.102	1.018	0.934	0.848	0.94	0.849	0.0164001	1.035	1.049	0.98	0.932	1.034	1.04	1.05121	1.05052	1.03878	1.00215	0.820116	0.903846	0.868	0.129845
P04406	333	S	Glyceraldehyde-3-phosphate dehydrogenase OS=Homo sapiens OX=9606 GN=GAPDH PE=1 SV=3	GAPDH	1	0.00486216	67.646	VVDLMAHMAS(1)KE	3	3.3713	1									1.03	1.048	1.042	0.956	0.947	0.966
P04406	210	S	Glyceraldehyde-3-phosphate dehydrogenase OS=Homo sapiens OX=9606 GN=GAPDH PE=1 SV=3	GAPDH	0.96437	1.75573e-06	120.71	GALQNIIPAS(0.964)T(0.036)GAAK	2	-0.7554	2	1.053	1.137	1.155	0.846	0.824	0.872	0.76	0.00113913	1.03	1.048	1.042	0.956	0.947	0.966	1.02233	1.08492	1.10845	0.884937	0.870116	0.902692	0.826	0.0019783
P04406	83	S	Glyceraldehyde-3-phosphate dehydrogenase OS=Homo sapiens OX=9606 GN=GAPDH PE=1 SV=3	GAPDH	0.824148	0.0216314	45.897	LVINGNPIT(0.176)IFQERDPS(0.824)K	4	-0.73279	1	1.059	1.085	1.006	1.027	0.931	0.845	0.89	0.119978	1.03	1.048	1.042	0.956	0.947	0.966	1.02816	1.03531	0.965451	1.07427	0.983105	0.874741	0.968	0.6059
P04406	192	S	Glyceraldehyde-3-phosphate dehydrogenase OS=Homo sapiens OX=9606 GN=GAPDH PE=1 SV=3	GAPDH	0.999381	0.0141043	60.255	T(0.001)VDGPS(0.999)GK	2	0.69943	1									1.03	1.048	1.042	0.956	0.947	0.966
P04406	211	T	Glyceraldehyde-3-phosphate dehydrogenase OS=Homo sapiens OX=9606 GN=GAPDH PE=1 SV=3	GAPDH	0.5	0.000167661	90.385	GALQNIIPAS(0.5)T(0.5)GAAK	3	-0.47178	1	1.053	1.137	1.155	0.846	0.824	0.872	0.76	0.00113913	1.03	1.048	1.042	0.956	0.947	0.966	1.02233	1.08492	1.10845	0.884937	0.870116	0.902692	0.826	0.0019783
P04626	701	T	Receptor tyrosine-protein kinase erbB-2 OS=Homo sapiens OX=9606 GN=ERBB2 PE=1 SV=1	ERBB2	0.975678	0.000118074	77.576	LLQETELVEPLT(0.976)PS(0.024)GAMPNQAQMR	4	-0.22774	1									1.182	0.932	0.789	1.237	0.851	1.025
P04637	315	S	Cellular tumor antigen p53 OS=Homo sapiens OX=9606 GN=TP53 PE=1 SV=4	TP53	0.983084	5.08092e-19	204.71	ALPNNTSS(0.017)S(0.983)PQPK	3	-0.08159	9	0.98	0.961	0.982	1.057	1.029	1.031	1.066	0.0043627	1.023	0.975	0.981	0.965	1.009	1.044	0.957967	0.985641	1.00102	1.09534	1.01982	0.987548	1.054	0.195796
P04637	392	S	Cellular tumor antigen p53 OS=Homo sapiens OX=9606 GN=TP53 PE=1 SV=4	TP53	1	0.00327628	91.853	TEGPDS(1)D	2	-0.56414	1	0.795	0.866	0.933	1.079	1.335	1.149	1.374	0.0157219	1.023	0.975	0.981	0.965	1.009	1.044	0.777126	0.888205	0.95107	1.11813	1.32309	1.10057	1.354	0.022322
P04792	83	S	Heat shock protein beta-1 OS=Homo sapiens OX=9606 GN=HSPB1 PE=1 SV=2	HSPB1	0.581301	0.0076927	89.136	QLS(0.413)S(0.581)GVS(0.006)EIR	2	-1.1021	1	1.106	1.258	1.028	0.811	0.81	0.838	0.725	0.0060847	1.023	0.988	1.04	0.953	1	0.997	1.08113	1.27328	0.988462	0.850997	0.81	0.840522	0.748	0.0196962
P04792	15	S	Heat shock protein beta-1 OS=Homo sapiens OX=9606 GN=HSPB1 PE=1 SV=2	HSPB1	1	0.00847096	66.321	GPS(1)WDPFR	2	-0.43061	1	1.106	1.149	1.155	0.814	0.817	0.818	0.718	0.00172065	1.023	0.988	1.04	0.953	1	0.997	1.08113	1.16296	1.11058	0.854145	0.817	0.820461	0.743	0.00031696
P04792	82	S	Heat shock protein beta-1 OS=Homo sapiens OX=9606 GN=HSPB1 PE=1 SV=2	HSPB1	0.785677	1.81098e-05	112.82	QLS(0.786)S(0.205)GVS(0.009)EIR	2	-0.067633	2	1.075	1.194	1.168	0.816	0.785	0.814	0.703	0.00050491	1.023	0.988	1.04	0.953	1	0.997	1.05083	1.2085	1.12308	0.856243	0.785	0.816449	0.727	0.0025841
P04899	282	S	Guanine nucleotide-binding protein G(i) subunit alpha-2 OS=Homo sapiens OX=9606 GN=GNAI2 PE=1 SV=3	GNAI2	0.678784	0.032937	42.289	IT(0.3)HS(0.679)PLT(0.021)ICFPEYTGANK	3	-0.97707	1									0.968	1.004	1.022	0.984	0.925	0.998
P04920	170	S	Anion exchange protein 2 OS=Homo sapiens OX=9606 GN=SLC4A2 PE=1 SV=4	SLC4A2	0.49179	0.000579917	73.091	T(0.492)S(0.492)PS(0.009)S(0.007)PAPLPHQEATPR	3	-0.41713	0									0.994	0.877	0.916	1.082	1.035	1.146
P04920	173	S	Anion exchange protein 2 OS=Homo sapiens OX=9606 GN=SLC4A2 PE=1 SV=4	SLC4A2	0.959333	2.14117e-08	125.23	T(0.004)S(0.004)PS(0.033)S(0.959)PAPLPHQEATPR	3	-0.8118	1	0.825	0.987	1.007	1.055	1.095	1.109	1.156	0.084384	0.994	0.877	0.916	1.082	1.035	1.146	0.82998	1.12543	1.09934	0.975046	1.05797	0.967714	0.982	0.9308
P04920	144	S	Anion exchange protein 2 OS=Homo sapiens OX=9606 GN=SLC4A2 PE=1 SV=4	SLC4A2	0.931785	1.2973e-20	189.38	ALT(0.046)QPS(0.932)PVS(0.022)TPSSVQFFLQEDDSADR	3	-0.74129	1	0.966	0.913	0.941	0.982	1.106	1.162	1.152	0.05644	0.994	0.877	0.916	1.082	1.035	1.146	0.971831	1.04105	1.02729	0.907579	1.0686	1.01396	0.984	0.74326
P04920	132	S	Anion exchange protein 2 OS=Homo sapiens OX=9606 GN=SLC4A2 PE=1 SV=4	SLC4A2	1	1.40405e-21	179.31	RRPGASPTGETPTIEEGEEDEDEAS(1)EAEGAR	4	-2.1453	1	0.94	0.981	1.069	1.006	0.919	1.107	1.014	0.85838	0.994	0.877	0.916	1.082	1.035	1.146	0.945674	1.11859	1.16703	0.92976	0.887923	0.965969	0.861	0.10124
P04920	169	T	Anion exchange protein 2 OS=Homo sapiens OX=9606 GN=SLC4A2 PE=1 SV=4	SLC4A2	0.49179	0.000579917	73.091	T(0.492)S(0.492)PS(0.009)S(0.007)PAPLPHQEATPR	3	-0.41713	0									0.994	0.877	0.916	1.082	1.035	1.146
P04920	113	S	Anion exchange protein 2 OS=Homo sapiens OX=9606 GN=SLC4A2 PE=1 SV=4	SLC4A2	0.73123	1.91844e-29	212.66	RRPGAS(0.731)PT(0.246)GET(0.022)PTIEEGEEDEDEASEAEGAR	4	0.15188	1	0.901	0.925	0.837	1.165	1.153	1.145	1.3	0.00096344	0.994	0.877	0.916	1.082	1.035	1.146	0.906439	1.05473	0.913755	1.07671	1.11401	0.999127	1.11	0.147505
P05023	16	S	Sodium/potassium-transporting ATPase subunit alpha-1 OS=Homo sapiens OX=9606 GN=ATP1A1 PE=1 SV=1	ATP1A1	1	9.13899e-05	92.8	YEPAAVS(1)EQGDKK	4	0.91421	2									0.955	0.983	0.942	1.043	1.032	1.059
P05023	653	S	Sodium/potassium-transporting ATPase subunit alpha-1 OS=Homo sapiens OX=9606 GN=ATP1A1 PE=1 SV=1	ATP1A1	1	0.00040689	75.89	LNIPVS(1)QVNPR	3	1.3569	1									0.955	0.983	0.942	1.043	1.032	1.059
P05198	185	T	Eukaryotic translation initiation factor 2 subunit 1 OS=Homo sapiens OX=9606 GN=EIF2S1 PE=1 SV=3	EIF2S1	1	0.00130894	79.201	RLT(1)PQAVK	3	-0.06828	1	0.981	1.006	0.975	0.972	1.081	1.001	1.031	0.42078	1.013	0.985	0.992	1.023	1.041	1.01	0.968411	1.02132	0.982863	0.950147	1.03842	0.991089	1.002	0.9511
P05198	91	S	Eukaryotic translation initiation factor 2 subunit 1 OS=Homo sapiens OX=9606 GN=EIF2S1 PE=1 SV=3	EIF2S1	1	0.0127918	56.177	RVS(1)PEEAIK	3	0.19253	1									1.013	0.985	0.992	1.023	1.041	1.01
P05198	110	S	Eukaryotic translation initiation factor 2 subunit 1 OS=Homo sapiens OX=9606 GN=EIF2S1 PE=1 SV=3	EIF2S1	0.997152	0.0202449	55.064	T(0.003)VYS(0.997)ILR	2	1.6108	1	1.065	1.071	0.999	0.945	0.932	0.944	0.9	0.0099049	1.013	0.985	0.992	1.023	1.041	1.01	1.05133	1.08731	1.00706	0.923754	0.895293	0.934653	0.875	0.0066164
P05305	170	S	Endothelin-1 OS=Homo sapiens OX=9606 GN=EDN1 PE=1 SV=1	EDN1	0.947653	0.00177969	74.849	RS(0.052)S(0.948)EEHLR	3	-0.35623	1
P05362	527	T	Intercellular adhesion molecule 1 OS=Homo sapiens OX=9606 GN=ICAM1 PE=1 SV=2	ICAM1	0.818018	0.000188518	89.911	GT(0.181)PMKPNT(0.818)QAT(0.001)PP	3	0.69334	1	0.988	0.858	0.946	1.125	1.106	1.065	1.181	0.0201	0.919	0.978	0.933	1.054	1.022	1.083	1.07508	0.877301	1.01393	1.06736	1.08219	0.98338	1.056	0.44272
P05387	102	S	60S acidic ribosomal protein P2 OS=Homo sapiens OX=9606 GN=RPLP2 PE=1 SV=1	RPLP2	1	2.20891e-26	212.39	KEES(1)EES(1)DDDMGFGLFD	2	1.0545	36	1.036	1.022	1.01	0.966	0.978	0.97	0.95	0.003279	1.088	1.007	0.99	0.951	0.97	0.929	0.952206	1.0149	1.0202	1.01577	1.00825	1.04413	1.027	0.33266
P05387	105	S	60S acidic ribosomal protein P2 OS=Homo sapiens OX=9606 GN=RPLP2 PE=1 SV=1	RPLP2	1	4.0675e-42	271.66	KEES(1)EES(1)DDDMGFGLFD	2	1.0545	48	1.03	1.026	1.011	0.968	0.969	0.98	0.951	0.00191755	1.088	1.007	0.99	0.951	0.97	0.929	0.946691	1.01887	1.02121	1.01788	0.998969	1.0549	1.028	0.3911
P05387	79	S	60S acidic ribosomal protein P2 OS=Homo sapiens OX=9606 GN=RPLP2 PE=1 SV=1	RPLP2	0.935588	0.000207442	72.573	LASVPAGGAVAVS(0.018)AAPGS(0.936)AAPAAGS(0.047)APAAAEEK	5	-0.63097	1	1.187	1.124	1.046	0.875	0.782	0.863	0.751	0.0048977	1.088	1.007	0.99	0.951	0.97	0.929	1.09099	1.11619	1.05657	0.920084	0.806186	0.928956	0.814	0.012661
P05412	243	S	Transcription factor AP-1 OS=Homo sapiens OX=9606 GN=JUN PE=1 SV=2	JUN	0.973514	3.43102e-05	87.111	EEPQTVPEMPGET(0.025)PPLS(0.974)PIDMES(0.001)QER	3	0.70347	1
P05412	63	S	Transcription factor AP-1 OS=Homo sapiens OX=9606 GN=JUN PE=1 SV=2	JUN	0.802813	0.00143543	71.592	NS(0.003)DLLT(0.194)S(0.803)PDVGLLK	3	0.83223	1	1.305	1.418	1.328	0.51	0.497	0.563	0.388	3.5821e-05
P05455	92	S	Lupus La protein OS=Homo sapiens OX=9606 GN=SSB PE=1 SV=2	SSB	0.957327	1.02091e-05	104.38	S(0.957)PS(0.042)KPLPEVTDEYKNDVK	4	1.2634	1									0.997	0.986	1.012	1.013	1.006	0.978
P05455	366	S	Lupus La protein OS=Homo sapiens OX=9606 GN=SSB PE=1 SV=2	SSB	1	2.43749e-55	277.62	FAS(1)DDEHDEHDENGATGPVKR	5	0.90749	19	1.018	1.002	1.027	0.99	0.957	0.998	0.967	0.08132	0.997	0.986	1.012	1.013	1.006	0.978	1.02106	1.01623	1.01482	0.977295	0.951292	1.02045	0.966	0.2323
P05556	789	T	Integrin beta-1 OS=Homo sapiens OX=9606 GN=ITGB1 PE=1 SV=2	ITGB1	0.785507	0.0114969	55.258	S(0.008)AVT(0.206)T(0.786)VVNPK	3	-0.29235	1	1.088	1.131	1.108	0.781	0.809	0.969	0.769	0.0169603	1.036	1.009	1.008	0.976	0.98	0.956	1.05019	1.12091	1.09921	0.800205	0.82551	1.0136	0.807	0.045657
P05556	785	S	Integrin beta-1 OS=Homo sapiens OX=9606 GN=ITGB1 PE=1 SV=2	ITGB1	0.996623	1.00448e-06	127.71	S(0.997)AVT(0.003)T(0.001)VVNPK	2	0.044162	2	1.279	1.273	1.292	0.62	0.585	0.655	0.484	0.0020423	1.036	1.009	1.008	0.976	0.98	0.956	1.23456	1.26165	1.28175	0.635246	0.596939	0.685146	0.508	7.9918e-05
P05556	777	T	Integrin beta-1 OS=Homo sapiens OX=9606 GN=ITGB1 PE=1 SV=2	ITGB1	0.999997	0.00451518	66.706	WDT(1)GENPIYK	3	1.6088	1									1.036	1.009	1.008	0.976	0.98	0.956
P05556	783	Y	Integrin beta-1 OS=Homo sapiens OX=9606 GN=ITGB1 PE=1 SV=2	ITGB1	0.999999	0.000489602	93.345	WDTGENPIY(1)K	2	-0.55667	1									1.036	1.009	1.008	0.976	0.98	0.956
P05783	398	S	Keratin, type I cytoskeletal 18 OS=Homo sapiens OX=9606 GN=KRT18 PE=1 SV=2	KRT18	0.3322	2.82578e-05	89.663	LLEDGEDFNLGDALDS(0.332)S(0.332)NS(0.332)MQT(0.003)IQK	5	-0.081811	0									0.998	1.013	0.998	0.996	0.986	1.009
P05783	7	S	Keratin, type I cytoskeletal 18 OS=Homo sapiens OX=9606 GN=KRT18 PE=1 SV=2	KRT18	0.974849	0.00819645	66.617	S(0.975)T(0.025)FSTNYR	2	0.82963	1									0.998	1.013	0.998	0.996	0.986	1.009
P05783	15	S	Keratin, type I cytoskeletal 18 OS=Homo sapiens OX=9606 GN=KRT18 PE=1 SV=2	KRT18	0.992929	0.000208909	86.873	S(0.993)LGS(0.007)VQAPSYGAR	2	-1.3787	2	0.996	1.052	0.961	1.033	0.957	1.004	0.995	0.89606	0.998	1.013	0.998	0.996	0.986	1.009	0.997996	1.0385	0.962926	1.03715	0.970588	0.995045	1.001	0.96862
P05783	401	S	Keratin, type I cytoskeletal 18 OS=Homo sapiens OX=9606 GN=KRT18 PE=1 SV=2	KRT18	0.743093	1.21849e-20	193.23	LLEDGEDFNLGDALDS(0.125)S(0.125)NS(0.743)MQT(0.008)IQK	4	-1.509	2	1.005	1.022	1.07	0.955	0.928	0.999	0.931	0.064664	0.998	1.013	0.998	0.996	0.986	1.009	1.00701	1.00888	1.07214	0.958835	0.941176	0.990089	0.936	0.059757
P05783	42	S	Keratin, type I cytoskeletal 18 OS=Homo sapiens OX=9606 GN=KRT18 PE=1 SV=2	KRT18	0.758077	3.49563e-06	114.19	PVSSAASVYAGAGGS(0.758)GS(0.242)R	3	-0.26457	1	1.041	1.041	0.973	1.038	0.98	0.913	0.959	0.38492	0.998	1.013	0.998	0.996	0.986	1.009	1.04309	1.02764	0.97495	1.04217	0.993915	0.904856	0.966	0.47696
P05783	60	S	Keratin, type I cytoskeletal 18 OS=Homo sapiens OX=9606 GN=KRT18 PE=1 SV=2	KRT18	0.981537	0.0204566	43.807	GGMGS(0.982)GGLAT(0.018)GIAGGLAGMGGIQNEK	4	0.30424	1									0.998	1.013	0.998	0.996	0.986	1.009
P05783	18	S	Keratin, type I cytoskeletal 18 OS=Homo sapiens OX=9606 GN=KRT18 PE=1 SV=2	KRT18	0.966434	0.0105193	58.139	S(0.033)LGS(0.966)VQAPS(0.001)YGAR	3	2.5988	1									0.998	1.013	0.998	0.996	0.986	1.009
P05783	399	S	Keratin, type I cytoskeletal 18 OS=Homo sapiens OX=9606 GN=KRT18 PE=1 SV=2	KRT18	0.3322	2.82578e-05	89.663	LLEDGEDFNLGDALDS(0.332)S(0.332)NS(0.332)MQT(0.003)IQK	5	-0.081811	0									0.998	1.013	0.998	0.996	0.986	1.009
P06132	61	S	Uroporphyrinogen decarboxylase OS=Homo sapiens OX=9606 GN=UROD PE=1 SV=2	UROD	0.999751	0.00869328	61.743	S(1)PEACCELTLQPLR	3	1.1132	1									1.037	1.046	1.087	0.961	0.954	0.951
P06241	21	S	Tyrosine-protein kinase Fyn OS=Homo sapiens OX=9606 GN=FYN PE=1 SV=3	FYN	0.99417	0.00163867	71.316	DGS(0.994)LNQS(0.004)S(0.002)GYR	2	1.8722	1
P06400	811	S	Retinoblastoma-associated protein OS=Homo sapiens OX=9606 GN=RB1 PE=1 SV=2	RB1	0.999945	9.95141e-06	108.37	IPGGNIY(0.001)IS(0.999)PLKS(1)PYK	4	0.73414	1	0.907	0.894	0.89	1.151	1.115	1.165	1.275	7.501e-05	0.934	0.922	0.914	1.063	1.065	1.109	0.971092	0.969631	0.973742	1.08278	1.04695	1.0505	1.091	0.0149363
P06400	373	T	Retinoblastoma-associated protein OS=Homo sapiens OX=9606 GN=RB1 PE=1 SV=2	RB1	1	7.15916e-05	95.344	SNLDEEVNVIPPHT(1)PVR	3	-0.62266	7	0.999	0.962	0.992	1.022	1.055	0.998	1.041	0.11152	0.934	0.922	0.914	1.063	1.065	1.109	1.06959	1.04338	1.08534	0.96143	0.99061	0.89991	0.892	0.0196782
P06400	252	T	Retinoblastoma-associated protein OS=Homo sapiens OX=9606 GN=RB1 PE=1 SV=2	RB1	1	1.14979e-05	101.17	TAVIPINGS(1)PRT(1)PR	3	-1.1608	1	0.947	1.059	1.025	0.975	1.016	0.974	0.978	0.58882	0.934	0.922	0.914	1.063	1.065	1.109	1.01392	1.14859	1.12144	0.917215	0.953991	0.878269	0.837	0.0172151
P06400	612	S	Retinoblastoma-associated protein OS=Homo sapiens OX=9606 GN=RB1 PE=1 SV=2	RB1	0.972609	5.35978e-06	96.56	EGPTDHLESACPLNLPLQNNHT(0.026)AADMY(0.414)LS(0.588)PVRS(0.973)PK	5	-0.054044	1	0.928	0.911	1.053	1.166	0.996	1.011	1.097	0.24506	0.934	0.922	0.914	1.063	1.065	1.109	0.993576	0.988069	1.15208	1.0969	0.935211	0.911632	0.939	0.45494
P06400	249	S	Retinoblastoma-associated protein OS=Homo sapiens OX=9606 GN=RB1 PE=1 SV=2	RB1	1	1.14979e-05	101.17	TAVIPINGS(1)PR	2	-0.12988	7	0.972	1.065	1.038	0.958	0.982	0.966	0.945	0.118399	0.934	0.922	0.914	1.063	1.065	1.109	1.04069	1.1551	1.13567	0.901223	0.922066	0.871055	0.809	0.0043212
P06400	356	T	Retinoblastoma-associated protein OS=Homo sapiens OX=9606 GN=RB1 PE=1 SV=2	RB1	0.999496	4.36764e-26	200.33	TLQTDSIDSFET(0.001)QRT(0.999)PR	3	0.081602	1	0.844	0.846	0.909	1.214	1.189	1.158	1.37	0.00035511	0.934	0.922	0.914	1.063	1.065	1.109	0.90364	0.91757	0.99453	1.14205	1.11643	1.04418	1.173	0.0163568
P06400	608	S	Retinoblastoma-associated protein OS=Homo sapiens OX=9606 GN=RB1 PE=1 SV=2	RB1	0.587631	5.35978e-06	96.56	EGPTDHLESACPLNLPLQNNHT(0.026)AADMY(0.414)LS(0.588)PVRS(0.973)PK	5	-0.054044	1	0.928	0.911	1.053	1.166	0.996	1.011	1.097	0.24506	0.934	0.922	0.914	1.063	1.065	1.109	0.993576	0.988069	1.15208	1.0969	0.935211	0.911632	0.939	0.45494
P06400	821	T	Retinoblastoma-associated protein OS=Homo sapiens OX=9606 GN=RB1 PE=1 SV=2	RB1	0.989067	0.0134401	52.071	ISEGLPT(0.989)PT(0.011)K	3	-0.029664	1	1.042	1.012	1.152	0.867	0.909	0.96	0.853	0.032356	0.934	0.922	0.914	1.063	1.065	1.109	1.11563	1.09761	1.26039	0.815616	0.853521	0.865645	0.73	0.0026624
P06400	780	S	Retinoblastoma-associated protein OS=Homo sapiens OX=9606 GN=RB1 PE=1 SV=2	RB1	0.987884	5.91764e-09	123.24	TNILQYAS(0.001)T(0.001)RPPT(0.01)LS(0.988)PIPHIPR	4	-0.25013	1	1.049	1.047	1.02	0.93	0.997	0.919	0.913	0.027736	0.934	0.922	0.914	1.063	1.065	1.109	1.12313	1.13557	1.11597	0.874882	0.93615	0.828674	0.782	0.020217
P06400	37	S	Retinoblastoma-associated protein OS=Homo sapiens OX=9606 GN=RB1 PE=1 SV=2	RB1	1	2.844e-08	114.64	TAATAAAAAAEPPAPPPPPPPEEDPEQDS(1)GPEDLPLVR	5	0.53938	1	0.904	1.009	0.923	1.172	1.035	1.025	1.14	0.076498	0.934	0.922	0.914	1.063	1.065	1.109	0.96788	1.09436	1.00985	1.10254	0.971831	0.924256	0.976	0.70718
P06400	807	S	Retinoblastoma-associated protein OS=Homo sapiens OX=9606 GN=RB1 PE=1 SV=2	RB1	0.999996	9.41344e-06	108.37	IPGGNIYIS(1)PLK	2	1.4723	4	0.989	0.95	0.969	1.075	1.025	1.037	1.079	0.0147986	0.934	0.922	0.914	1.063	1.065	1.109	1.05889	1.03037	1.06018	1.01129	0.962441	0.935077	0.924	0.031816
P06493	161	T	Cyclin-dependent kinase 1 OS=Homo sapiens OX=9606 GN=CDK1 PE=1 SV=3	CDK1	0.989129	1.32962e-10	157.52	VYT(0.989)HEVVT(0.011)LWYR	2	0.64528	1	0.987	0.941	1.04	0.963	1.067	1.025	1.029	0.52562	0.961	1.001	0.996	1.03	0.971	1.049	1.02706	0.94006	1.04418	0.934951	1.09887	0.977121	1	0.9818
P06703	46	S	Protein S100-A6 OS=Homo sapiens OX=9606 GN=S100A6 PE=1 SV=1	S100A6	0.999828	1.80434e-08	132.01	ELTIGS(1)K	2	0.41564	3	1.006	0.958	0.937	1.065	1.044	1.032	1.083	0.025245	1.08	1.1	1.108	0.888	0.85	0.875	0.931481	0.870909	0.845668	1.19932	1.22824	1.17943	1.362	0.00055945
P06733	104	S	Alpha-enolase OS=Homo sapiens OX=9606 GN=ENO1 PE=1 SV=2	ENO1	0.870009	0.0106305	61.821	LMIEMDGT(0.13)ENKS(0.87)K	3	0.82717	1									1.005	1.034	0.999	0.984	0.957	0.976
P06733	254	S	Alpha-enolase OS=Homo sapiens OX=9606 GN=ENO1 PE=1 SV=2	ENO1	0.999959	0.000764576	84.365	S(1)GKYDLDFK	3	-1.0935	1	0.978	0.992	0.975	1.055	1.009	1.019	1.047	0.034818	1.005	1.034	0.999	0.984	0.957	0.976	0.973134	0.959381	0.975976	1.07215	1.05434	1.04406	1.09	0.00078039
P06733	272	S	Alpha-enolase OS=Homo sapiens OX=9606 GN=ENO1 PE=1 SV=2	ENO1	0.99958	6.73365e-06	107.51	YIS(1)PDQLADLYK	3	-2.0167	2	1.036	0.929	1.024	1.017	1.018	0.993	1.013	0.71196	1.005	1.034	0.999	0.984	0.957	0.976	1.03085	0.898453	1.02503	1.03354	1.06374	1.01742	1.054	0.3072
P06733	419	S	Alpha-enolase OS=Homo sapiens OX=9606 GN=ENO1 PE=1 SV=2	ENO1	1	0.000420843	102.52	IEEELGS(1)K	3	-0.44366	2	0.997	0.988	0.957	1.023	1.041	1.02	1.048	0.027604	1.005	1.034	0.999	0.984	0.957	0.976	0.99204	0.955513	0.957958	1.03963	1.08777	1.04508	1.092	0.0093787
P06733	263	S	Alpha-enolase OS=Homo sapiens OX=9606 GN=ENO1 PE=1 SV=2	ENO1	0.998415	0.000213528	93.812	YDLDFKS(0.998)PDDPS(0.002)R	2	1.5304	2	1	1.019	0.979	1.026	0.974	1.011	1.004	0.83774	1.005	1.034	0.999	0.984	0.957	0.976	0.995025	0.985493	0.97998	1.04268	1.01776	1.03586	1.046	0.0061567
P06733	79	S	Alpha-enolase OS=Homo sapiens OX=9606 GN=ENO1 PE=1 SV=2	ENO1	0.999998	0.00572479	63.473	TIAPALVS(1)K	3	-0.043051	1	1.13	1.039	1.006	0.937	0.845	0.985	0.871	0.071864	1.005	1.034	0.999	0.984	0.957	0.976	1.12438	1.00484	1.00701	0.952236	0.882968	1.00922	0.907	0.142319
P06744	109	T	Glucose-6-phosphate isomerase OS=Homo sapiens OX=9606 GN=GPI PE=1 SV=4	GPI	0.932315	0.00198732	75.911	S(0.068)NT(0.932)PILVDGK	2	-0.004769	2									1.047	1.004	1.017	0.969	0.959	0.958
P06748	70	S	Nucleophosmin OS=Homo sapiens OX=9606 GN=NPM1 PE=1 SV=2	NPM1	1	4.1571e-92	357.72	DELHIVEAEAMNYEGS(1)PIK	2	-1.7505	26	1.013	0.958	1	0.993	1.023	1.032	1.026	0.27786	0.994	1.03	1.026	0.953	0.998	1.012	1.01911	0.930097	0.974659	1.04197	1.02505	1.01976	1.056	0.113581
P06748	139	S	Nucleophosmin OS=Homo sapiens OX=9606 GN=NPM1 PE=1 SV=2	NPM1	0.994596	0.0202449	55.064	LLS(0.005)IS(0.995)GK	2	-0.10635	1									0.994	1.03	1.026	0.953	0.998	1.012
P06748	227	S	Nucleophosmin OS=Homo sapiens OX=9606 GN=NPM1 PE=1 SV=2	NPM1	1	0.00898127	64.82	GQES(1)FKK	2	0.21111	2	1.52	1.444	1.427	0.364	0.359	0.387	0.253	6.8897e-07	0.994	1.03	1.026	0.953	0.998	1.012	1.52918	1.40194	1.39084	0.381952	0.359719	0.382411	0.26	1.6079e-06
P06748	199	T	Nucleophosmin OS=Homo sapiens OX=9606 GN=NPM1 PE=1 SV=2	NPM1	0.999861	0.00160669	75.229	SIRDT(1)PAK	3	0.18155	4	1.345	1.433	1.325	0.498	0.467	0.534	0.365	2.2356e-05	0.994	1.03	1.026	0.953	0.998	1.012	1.35312	1.39126	1.29142	0.52256	0.467936	0.527668	0.376	2.2345e-05
P06748	243	S	Nucleophosmin OS=Homo sapiens OX=9606 GN=NPM1 PE=1 SV=2	NPM1	0.956616	5.59829e-05	126.66	GPS(0.043)S(0.957)VEDIK	2	-0.21512	2	1.187	1.188	1.202	0.774	0.741	0.71	0.622	4.341e-05	0.994	1.03	1.026	0.953	0.998	1.012	1.19416	1.1534	1.17154	0.812172	0.742485	0.701581	0.641	0.00052099
P06748	137	S	Nucleophosmin OS=Homo sapiens OX=9606 GN=NPM1 PE=1 SV=2	NPM1	0.690203	0.00476023	72.325	LLS(0.69)IS(0.31)GK	2	-1.3836	1	1.396	1.424	1.392	0.448	0.414	0.493	0.322	0.0020034	0.994	1.03	1.026	0.953	0.998	1.012	1.40443	1.38252	1.35673	0.470094	0.41483	0.487154	0.331	2.2045e-05
P06748	254	S	Nucleophosmin OS=Homo sapiens OX=9606 GN=NPM1 PE=1 SV=2	NPM1	1	0.00347755	88.056	MQAS(1)IEK	3	-0.60022	4	1.277	1.26	1.251	0.652	0.659	0.62	0.51	2.1984e-06	0.994	1.03	1.026	0.953	0.998	1.012	1.28471	1.2233	1.2193	0.684155	0.660321	0.612648	0.525	6.0671e-05
P06748	219	T	Nucleophosmin OS=Homo sapiens OX=9606 GN=NPM1 PE=1 SV=2	NPM1	0.854302	0.000998843	84.352	DSKPS(0.014)S(0.132)T(0.854)PR	2	-0.01109	3	1.404	1.467	1.407	0.409	0.434	0.418	0.295	3.4193e-07	0.994	1.03	1.026	0.953	0.998	1.012	1.41247	1.42427	1.37135	0.429171	0.43487	0.413043	0.303	2.0327e-07
P06748	125	S	Nucleophosmin OS=Homo sapiens OX=9606 GN=NPM1 PE=1 SV=2	NPM1	1	7.93812e-62	285.98	CGSGPVHISGQHLVAVEEDAES(1)EDEEEEDVK	4	4.2306	39	0.984	0.997	1.002	0.971	1.017	1.044	1.016	0.50812	0.994	1.03	1.026	0.953	0.998	1.012	0.98994	0.967961	0.976608	1.01889	1.01904	1.03162	1.046	0.0043018
P06748	242	S	Nucleophosmin OS=Homo sapiens OX=9606 GN=NPM1 PE=1 SV=2	NPM1	0.5	0.000134236	104.22	GPS(0.5)S(0.5)VEDIK	3	-0.11346	1	1.129	1.143	1.176	0.834	0.76	0.808	0.697	0.00026209	0.994	1.03	1.026	0.953	0.998	1.012	1.13581	1.10971	1.1462	0.875131	0.761523	0.798419	0.718	0.0013616
P06753	88	S	Tropomyosin alpha-3 chain OS=Homo sapiens OX=9606 GN=TPM3 PE=1 SV=2	TPM3	1	0.000664073	73.498	AADAEAEVAS(1)LNRR	3	-0.6407	1	0.963	1.017	0.934	1.075	1.097	0.95	1.071	0.2589	1.021	1.045	1.023	0.944	0.955	0.938	0.943193	0.973206	0.913001	1.13877	1.14869	1.01279	1.166	0.0267
P06756	1046	S	Integrin alpha-V OS=Homo sapiens OX=9606 GN=ITGAV PE=1 SV=2	ITGAV	0.894311	1.30684e-12	166.8	EQLQPHENGEGNS(0.894)ET(0.106)	2	0.056279	1	1.028	0.922	0.991	0.98	1.052	1.056	1.05	0.28758	0.988	1.007	0.953	0.987	0.986	1.051	1.04049	0.915591	1.03987	0.992908	1.06694	1.00476	1.023	0.64414
P07199	156	S	Major centromere autoantigen B OS=Homo sapiens OX=9606 GN=CENPB PE=1 SV=2	CENPB	0.999632	4.42501e-20	191.19	TPAAPAS(1)PAAVPSEGSGGSTTGWR	2	1.0923	2	0.925	0.982	1.005	1.025	1.068	1.038	1.075	0.057	0.925	1.016	1.077	1.043	0.972	0.969	1	0.966535	0.933148	0.982742	1.09877	1.07121	1.087	0.102064
P07237	75	S	Protein disulfide-isomerase OS=Homo sapiens OX=9606 GN=P4HB PE=1 SV=3	P4HB	1	0.0240657	50.805	AEGS(1)EIR	2	0.69573	1									1.05	1.033	1.037	0.961	0.948	0.944
P07355	127	S	Annexin A2 OS=Homo sapiens OX=9606 GN=ANXA2 PE=1 SV=2	ANXA2	0.999997	3.81731e-26	209.39	GLGTDEDS(1)LIEIICSR	2	-1.3311	2	0.96	1.031	0.984	1.012	1.031	0.997	1.022	0.3949	1.017	1.015	1.005	0.997	0.993	0.98	0.943953	1.01576	0.979104	1.01505	1.03827	1.01735	1.045	0.118684
P07355	18	S	Annexin A2 OS=Homo sapiens OX=9606 GN=ANXA2 PE=1 SV=2	ANXA2	0.939972	2.13367e-10	147.49	LS(0.001)LEGDHS(0.94)T(0.059)PPSAYGSVK	3	-0.31669	2	1.14	1.175	1.121	0.807	0.79	0.814	0.702	2.3559e-05	1.017	1.015	1.005	0.997	0.993	0.98	1.12094	1.15764	1.11542	0.809428	0.795569	0.830612	0.718	4.0802e-05
P07355	26	S	Annexin A2 OS=Homo sapiens OX=9606 GN=ANXA2 PE=1 SV=2	ANXA2	0.900187	0.00772291	61.345	LSLEGDHS(0.001)T(0.003)PPS(0.002)AY(0.093)GS(0.9)VK	4	-0.82182	1									1.017	1.015	1.005	0.997	0.993	0.98
P07355	19	T	Annexin A2 OS=Homo sapiens OX=9606 GN=ANXA2 PE=1 SV=2	ANXA2	0.847087	7.99244e-06	102.98	LS(0.028)LEGDHS(0.124)T(0.847)PPS(0.001)AYGSVK	4	-0.72935	1									1.017	1.015	1.005	0.997	0.993	0.98
P07355	184	S	Annexin A2 OS=Homo sapiens OX=9606 GN=ANXA2 PE=1 SV=2	ANXA2	0.999911	0.000289599	83.275	AEDGS(1)VIDYELIDQDAR	3	-0.37852	1									1.017	1.015	1.005	0.997	0.993	0.98
P07437	172	S	Tubulin beta chain OS=Homo sapiens OX=9606 GN=TUBB PE=1 SV=2	TUBB	0.93762	0.0154088	48.216	IMNT(0.001)FS(0.061)VVPS(0.938)PK	3	-2.5955	1									1.132	1.113	1.111	0.842	0.882	0.884
P07437	285	T	Tubulin beta chain OS=Homo sapiens OX=9606 GN=TUBB PE=1 SV=2	TUBB	0.999972	7.37161e-06	109.87	ALT(1)VPELTQQVFDAK	3	2.8186	1									1.132	1.113	1.111	0.842	0.882	0.884
P07437	55	T	Tubulin beta chain OS=Homo sapiens OX=9606 GN=TUBB PE=1 SV=2	TUBB	0.999854	0.00838723	62.055	ISVYYNEAT(1)GGK	3	0.19158	1	1.075	1.088	1.07	0.853	0.881	0.957	0.832	0.033397	1.132	1.113	1.111	0.842	0.882	0.884	0.949647	0.977538	0.963096	1.01306	0.998866	1.08258	1.071	0.060884
P07550	246	S	Beta-2 adrenergic receptor OS=Homo sapiens OX=9606 GN=ADRB2 PE=1 SV=3	ADRB2	1	9.46005e-09	127.25	FHVQNLS(1)QVEQDGR	3	-0.23759	1	1.317	1.179	1.117	0.71	0.748	0.705	0.599	0.00059941
P07737	57	S	Profilin-1 OS=Homo sapiens OX=9606 GN=PFN1 PE=1 SV=2	PFN1	0.908026	0.0183252	66.52	DRS(0.908)S(0.089)FY(0.001)VNGLT(0.001)LGGQK	3	0.15974	1									1.023	1.023	1.012	0.991	0.997	0.996
P07737	58	S	Profilin-1 OS=Homo sapiens OX=9606 GN=PFN1 PE=1 SV=2	PFN1	0.488662	0.0183252	50.916	DRS(0.489)S(0.489)FY(0.022)VNGLT(0.001)LGGQK	4	1.9761	0									1.023	1.023	1.012	0.991	0.997	0.996
P07814	886	S	Bifunctional glutamate/proline--tRNA ligase OS=Homo sapiens OX=9606 GN=EPRS PE=1 SV=5	EPRS	0.899457	4.70762e-47	270.06	EYIPGQPPLSQSSDS(0.1)S(0.899)PTR	2	-0.24024	6	0.982	0.997	0.982	0.988	1.039	1.033	1.033	0.121876	1.027	0.999	1.002	0.99	1.01	0.984	0.956183	0.997998	0.98004	0.99798	1.02871	1.0498	1.048	0.069862
P07814	882	S	Bifunctional glutamate/proline--tRNA ligase OS=Homo sapiens OX=9606 GN=EPRS PE=1 SV=5	EPRS	0.825899	7.57487e-06	107.09	EYIPGQPPLS(0.089)QS(0.826)S(0.084)DS(0.275)S(0.557)PT(0.169)R	3	-0.51283	2	0.996	0.937	0.927	0.993	1.064	1.137	1.117	0.071999	1.027	0.999	1.002	0.99	1.01	0.984	0.969815	0.937938	0.92515	1.00303	1.05347	1.15549	1.134	0.047179
P07814	885	S	Bifunctional glutamate/proline--tRNA ligase OS=Homo sapiens OX=9606 GN=EPRS PE=1 SV=5	EPRS	0.565401	2.75964e-09	142.54	EYIPGQPPLSQSS(0.002)DS(0.565)S(0.368)PT(0.065)R	3	1.6081	1									1.027	0.999	1.002	0.99	1.01	0.984
P07900	231	S	Heat shock protein HSP 90-alpha OS=Homo sapiens OX=9606 GN=HSP90AA1 PE=1 SV=5	HSP90AA1	1	2.26353e-17	192.62	ERDKEVS(1)DDEAEEK	3	-0.50511	7	1.037	0.763	0.947	1.039	1.339	0.974	1.22	0.21202	1.013	0.999	1.005	1.005	0.978	0.992	1.02369	0.763764	0.942289	1.03383	1.36912	0.981855	1.24	0.192624
P07900	453	S	Heat shock protein HSP 90-alpha OS=Homo sapiens OX=9606 GN=HSP90AA1 PE=1 SV=5	HSP90AA1	1	0.00215916	69.864	LGIHEDS(1)QNR	3	0.9907	1	0.959	1.049	1.04	0.958	0.961	1.025	0.966	0.3944	1.013	0.999	1.005	1.005	0.978	0.992	0.946693	1.05005	1.03483	0.953234	0.982618	1.03327	0.979	0.63812
P07900	476	S	Heat shock protein HSP 90-alpha OS=Homo sapiens OX=9606 GN=HSP90AA1 PE=1 SV=5	HSP90AA1	0.961042	0.0166338	50.966	YYT(0.008)S(0.021)AS(0.009)GDEMVS(0.961)LK	3	-3.0078	1									1.013	0.999	1.005	1.005	0.978	0.992
P07900	263	S	Heat shock protein HSP 90-alpha OS=Homo sapiens OX=9606 GN=HSP90AA1 PE=1 SV=5	HSP90AA1	1	4.92998e-05	92.924	ESEDKPEIEDVGS(1)DEEEEKK	4	-0.30584	2	0.982	0.978	1.05	0.91	1.111	0.973	0.995	0.90194	1.013	0.999	1.005	1.005	0.978	0.992	0.969398	0.978979	1.04478	0.905473	1.13599	0.980847	1.01	0.93836
P07910	238	S	Heterogeneous nuclear ribonucleoproteins C1/C2 OS=Homo sapiens OX=9606 GN=HNRNPC PE=1 SV=4	HNRNPC	0.959371	0.00031239	78.653	S(0.002)EEEQS(0.959)S(0.046)S(0.203)S(0.79)VKKDETNVK	4	-0.16411	1	0.947	0.947	0.928	1.063	1.078	1.109	1.152	0.00057599	0.97	0.974	0.983	1.063	1.042	1.02	0.976289	0.972279	0.944049	1	1.03455	1.08725	1.079	0.045936
P07910	240	S	Heterogeneous nuclear ribonucleoproteins C1/C2 OS=Homo sapiens OX=9606 GN=HNRNPC PE=1 SV=4	HNRNPC	0.468098	5.1995e-14	171.85	NDKSEEEQS(0.001)S(0.468)S(0.468)S(0.063)VK	3	-0.46776	0									0.97	0.974	0.983	1.063	1.042	1.02
P07910	233	S	Heterogeneous nuclear ribonucleoproteins C1/C2 OS=Homo sapiens OX=9606 GN=HNRNPC PE=1 SV=4	HNRNPC	1	1.20563e-13	170.14	NDKS(1)EEEQSSSSVK	2	0.45415	5	0.932	0.928	0.951	1.021	1.091	1.152	1.161	0.0142414	0.97	0.974	0.983	1.063	1.042	1.02	0.960825	0.952772	0.967447	0.960489	1.04702	1.12941	1.089	0.21978
P07910	156	S	Heterogeneous nuclear ribonucleoproteins C1/C2 OS=Homo sapiens OX=9606 GN=HNRNPC PE=1 SV=4	HNRNPC	1	0.0129541	59.153	AVVPS(1)KR	3	0.11217	1	1.007	1.036	0.984	0.95	0.99	1.025	0.98	0.47388	0.97	0.974	0.983	1.063	1.042	1.02	1.03814	1.06366	1.00102	0.893697	0.950096	1.0049	0.918	0.086703
P07910	241	S	Heterogeneous nuclear ribonucleoproteins C1/C2 OS=Homo sapiens OX=9606 GN=HNRNPC PE=1 SV=4	HNRNPC	0.832408	2.40321e-06	114.96	NDKSEEEQSS(0.001)S(0.167)S(0.832)VK	4	0.019656	2	0.947	0.947	0.928	1.063	1.078	1.109	1.152	0.00057599	0.97	0.974	0.983	1.063	1.042	1.02	0.976289	0.972279	0.944049	1	1.03455	1.08725	1.079	0.045936
P07910	239	S	Heterogeneous nuclear ribonucleoproteins C1/C2 OS=Homo sapiens OX=9606 GN=HNRNPC PE=1 SV=4	HNRNPC	0.468098	5.1995e-14	171.85	NDKSEEEQS(0.001)S(0.468)S(0.468)S(0.063)VK	3	-0.46776	0									0.97	0.974	0.983	1.063	1.042	1.02
P07910	299	S	Heterogeneous nuclear ribonucleoproteins C1/C2 OS=Homo sapiens OX=9606 GN=HNRNPC PE=1 SV=4	HNRNPC	0.99973	8.06653e-09	137.42	DDEKEAEEGEDDRDS(1)ANGEDDS	3	-0.48616	1	1.013	0.865	0.937	1.119	1.044	1.101	1.16	0.04066	0.97	0.974	0.983	1.063	1.042	1.02	1.04433	0.88809	0.953204	1.05268	1.00192	1.07941	1.086	0.178717
P07910	162	S	Heterogeneous nuclear ribonucleoproteins C1/C2 OS=Homo sapiens OX=9606 GN=HNRNPC PE=1 SV=4	HNRNPC	0.999545	0.00310804	70.089	QRVS(1)GNTSR	3	1.1708	1	1.119	1.136	1.326	0.839	0.741	0.654	0.624	0.0062415	0.97	0.974	0.983	1.063	1.042	1.02	1.15361	1.16632	1.34893	0.789276	0.711132	0.641176	0.584	0.0023374
P07910	260	S	Heterogeneous nuclear ribonucleoproteins C1/C2 OS=Homo sapiens OX=9606 GN=HNRNPC PE=1 SV=4	HNRNPC	0.999995	1.35922e-29	201.99	MESEGGADDS(1)AEEGDLLDDDDNEDRGDDQLELIK	4	0.32927	2	0.928	0.929	0.938	1.092	1.15	1.044	1.176	0.029202	0.97	0.974	0.983	1.063	1.042	1.02	0.956701	0.953799	0.954222	1.02728	1.10365	1.02353	1.101	0.059918
P07948	11	S	Tyrosine-protein kinase Lyn OS=Homo sapiens OX=9606 GN=LYN PE=1 SV=3	LYN	0.867161	6.57285e-05	95.5	GKDS(0.867)LS(0.133)DDGVDLK	3	0.40015	1	0.966	0.96	0.95	1.007	1.083	1.084	1.104	0.0169819	0.895	1.006	1.122	0.985	1.075	0.918	1.07933	0.954274	0.846702	1.02234	1.00744	1.18083	1.115	0.2691
P07948	13	S	Tyrosine-protein kinase Lyn OS=Homo sapiens OX=9606 GN=LYN PE=1 SV=3	LYN	0.999266	6.48625e-08	124.98	DS(0.001)LS(0.999)DDGVDLK	2	-1.7999	2	1.007	1.027	1.017	0.982	0.942	1.017	0.964	0.179181	0.895	1.006	1.122	0.985	1.075	0.918	1.12514	1.02087	0.906417	0.996954	0.876279	1.10784	0.977	0.80488
P08047	59	S	Transcription factor Sp1 OS=Homo sapiens OX=9606 GN=SP1 PE=1 SV=3	SP1	0.996415	6.86755e-16	161.3	SSSTGSSSSTGGGGQES(0.004)QPS(0.996)PLALLAATCSR	3	-2.7765	1	1.103	1.043	1.113	0.869	0.905	0.886	0.816	0.00098188	0.899	1.039	0.87	1.17	0.945	1.032	1.22692	1.00385	1.27931	0.742735	0.957672	0.858527	0.729	0.039557
P08047	7	S	Transcription factor Sp1 OS=Homo sapiens OX=9606 GN=SP1 PE=1 SV=3	SP1	0.999446	2.33811e-12	148.2	S(0.001)DQDHS(0.999)MDEMTAVVK	3	-0.39611	1									0.899	1.039	0.87	1.17	0.945	1.032
P08069	1366	T	Insulin-like growth factor 1 receptor OS=Homo sapiens OX=9606 GN=IGF1R PE=1 SV=1	IGF1R	0.968934	0.00113387	86.114	ALPLPQSS(0.031)T(0.969)C	2	-0.51627	1
P08195	165	S	4F2 cell-surface antigen heavy chain OS=Homo sapiens OX=9606 GN=SLC3A2 PE=1 SV=3	SLC3A2	0.999599	1.33914e-05	107.35	FTGLS(1)KEELLK	3	0.2295	1	1.015	1.051	1.02	0.953	0.971	0.966	0.936	0.0058631	0.997	1.021	0.973	0.968	0.986	0.996	1.01805	1.02938	1.0483	0.984504	0.984787	0.96988	0.949	0.0063787
P08238	391	S	Heat shock protein HSP 90-beta OS=Homo sapiens OX=9606 GN=HSP90AB1 PE=1 SV=4	HSP90AB1	0.999995	0.000411461	77.506	GVVDSEDLPLNIS(1)R	3	3.2324	1	1.047	0.973	1.026	1.01	0.934	1.006	0.968	0.3915	1.022	1.016	1.028	0.956	0.954	0.963	1.02446	0.957677	0.998054	1.05649	0.979036	1.04465	1.034	0.34646
P08238	445	S	Heat shock protein HSP 90-beta OS=Homo sapiens OX=9606 GN=HSP90AB1 PE=1 SV=4	HSP90AB1	0.969979	1.42197e-06	128.61	LGIHEDS(0.97)T(0.03)NR	3	-0.37726	3	0.973	1.031	0.959	0.98	1.013	1.06	1.03	0.39934	1.022	1.016	1.028	0.956	0.954	0.963	0.952055	1.01476	0.932879	1.0251	1.06184	1.10073	1.099	0.043722
P08238	452	S	Heat shock protein HSP 90-beta OS=Homo sapiens OX=9606 GN=HSP90AB1 PE=1 SV=4	HSP90AB1	1	0.00100322	116.52	RLS(1)ELLR	3	-0.33902	2	0.935	0.899	0.884	1.127	1.086	1.179	1.248	0.00158191	1.022	1.016	1.028	0.956	0.954	0.963	0.914873	0.884843	0.859922	1.17887	1.13836	1.2243	1.332	0.0004841
P08238	446	T	Heat shock protein HSP 90-beta OS=Homo sapiens OX=9606 GN=HSP90AB1 PE=1 SV=4	HSP90AB1	0.5	1.42197e-06	128.61	LGIHEDS(0.5)T(0.5)NRR	3	-2.6376	2	0.982	0.972	0.933	1.002	1.056	1.099	1.094	0.045483	1.022	1.016	1.028	0.956	0.954	0.963	0.960861	0.956693	0.907588	1.04812	1.10692	1.14123	1.167	0.0075995
P08238	532	S	Heat shock protein HSP 90-beta OS=Homo sapiens OX=9606 GN=HSP90AB1 PE=1 SV=4	HSP90AB1	0.993336	0.0135179	56.817	EFDGKS(0.993)LVS(0.006)VTK	3	-0.011776	1									1.022	1.016	1.028	0.956	0.954	0.963
P08238	255	S	Heat shock protein HSP 90-beta OS=Homo sapiens OX=9606 GN=HSP90AB1 PE=1 SV=4	HSP90AB1	1	1.40981e-40	260.58	IEDVGS(1)DEEDDSGKDKK	4	-2.3727	28	0.982	0.987	0.999	1.026	1.009	1.019	1.029	0.0153042	1.022	1.016	1.028	0.956	0.954	0.963	0.960861	0.971457	0.97179	1.07322	1.05765	1.05815	1.098	0.000101474
P08238	226	S	Heat shock protein HSP 90-beta OS=Homo sapiens OX=9606 GN=HSP90AB1 PE=1 SV=4	HSP90AB1	1	5.52942e-19	209.9	EREKEIS(1)DDEAEEEK	3	-0.45121	10	0.912	0.945	0.915	1.138	1.067	1.116	1.198	0.00124165	1.022	1.016	1.028	0.956	0.954	0.963	0.892368	0.930118	0.890078	1.19038	1.11845	1.15888	1.278	0.00043837
P08240	296	S	Signal recognition particle receptor subunit alpha OS=Homo sapiens OX=9606 GN=SRPRA PE=1 SV=2	SRPRA	1	1.63846e-11	131.03	GTGSGGQLQDLDCS(1)S(1)S(1)DDEGAAQNSTKPSATK	5	-0.62078	1	0.943	0.871	1.07	0.939	1.114	1.121	1.101	0.31334	1.025	0.972	1.028	0.997	1.018	0.992	0.92	0.896091	1.04086	0.941825	1.0943	1.13004	1.108	0.23384
P08240	298	S	Signal recognition particle receptor subunit alpha OS=Homo sapiens OX=9606 GN=SRPRA PE=1 SV=2	SRPRA	1	8.08334e-14	147.21	GTGSGGQLQDLDCS(1)S(1)S(1)DDEGAAQNSTKPSATK	5	-0.62078	2	0.895	0.995	1.064	0.99	1.012	1.074	1.041	0.4906	1.025	0.972	1.028	0.997	1.018	0.992	0.873171	1.02366	1.03502	0.992979	0.994106	1.08266	1.047	0.4809
P08240	297	S	Signal recognition particle receptor subunit alpha OS=Homo sapiens OX=9606 GN=SRPRA PE=1 SV=2	SRPRA	1	8.08334e-14	147.21	GTGSGGQLQDLDCS(1)S(1)S(1)DDEGAAQNSTKPSATK	5	-0.62078	2	0.895	0.995	1.064	0.99	1.012	1.074	1.041	0.4906	1.025	0.972	1.028	0.997	1.018	0.992	0.873171	1.02366	1.03502	0.992979	0.994106	1.08266	1.047	0.4809
P08397	147	S	Porphobilinogen deaminase OS=Homo sapiens OX=9606 GN=HMBS PE=1 SV=2	HMBS	0.329426	0.0367762	49.448	S(0.012)VVGT(0.329)S(0.329)S(0.329)LRR	2	3.0956	0									0.95	1.058	1.032	0.968	1.03	0.99
P08397	145	T	Porphobilinogen deaminase OS=Homo sapiens OX=9606 GN=HMBS PE=1 SV=2	HMBS	0.329426	0.0367762	49.448	S(0.012)VVGT(0.329)S(0.329)S(0.329)LRR	2	3.0956	0									0.95	1.058	1.032	0.968	1.03	0.99
P08397	146	S	Porphobilinogen deaminase OS=Homo sapiens OX=9606 GN=HMBS PE=1 SV=2	HMBS	0.329426	0.0367762	49.448	S(0.012)VVGT(0.329)S(0.329)S(0.329)LRR	2	3.0956	0									0.95	1.058	1.032	0.968	1.03	0.99
P08476	300	S	Inhibin beta A chain OS=Homo sapiens OX=9606 GN=INHBA PE=1 SV=2	INHBA	1	0.0100569	56.087	QS(1)EDHPHRRR	2	1.3778	2	0.931	1.013	0.992	1.061	1.005	1.031	1.055	0.145658
P08559	232	S	Pyruvate dehydrogenase E1 component subunit alpha, somatic form, mitochondrial OS=Homo sapiens OX=9606 GN=PDHA1 PE=1 SV=3	PDHA1	0.955883	0.000969406	84.882	YGMGT(0.044)S(0.956)VER	2	0.32998	2	1.338	1.332	1.319	0.514	0.568	0.577	0.416	0.00171836	0.993	1.004	1.013	1.015	0.978	0.982	1.34743	1.32669	1.30207	0.506404	0.580777	0.587576	0.421	5.9396e-05
P08559	295	S	Pyruvate dehydrogenase E1 component subunit alpha, somatic form, mitochondrial OS=Homo sapiens OX=9606 GN=PDHA1 PE=1 SV=3	PDHA1	0.843883	7.4121e-13	164.53	YHGHS(0.156)MS(0.844)DPGVS(1)YR	3	-0.72369	4	1.248	1.181	1.229	0.682	0.703	0.728	0.578	2.2775e-05	0.993	1.004	1.013	1.015	0.978	0.982	1.2568	1.17629	1.21323	0.671921	0.718814	0.741344	0.585	0.000101217
P08559	293	S	Pyruvate dehydrogenase E1 component subunit alpha, somatic form, mitochondrial OS=Homo sapiens OX=9606 GN=PDHA1 PE=1 SV=3	PDHA1	0.99989	7.4121e-13	164.53	YHGHS(1)MS(0.001)DPGVS(1)YR	3	0.92208	8	1.129	1.136	1.142	0.813	0.806	0.834	0.72	3.4383e-06	0.993	1.004	1.013	1.015	0.978	0.982	1.13696	1.13147	1.12734	0.800985	0.824131	0.849287	0.729	0.0028975
P08559	300	S	Pyruvate dehydrogenase E1 component subunit alpha, somatic form, mitochondrial OS=Homo sapiens OX=9606 GN=PDHA1 PE=1 SV=3	PDHA1	0.99998	1.50608e-07	122.44	YHGHS(0.156)MS(0.844)DPGVS(1)YR	3	-0.72369	4	1.271	1.213	1.264	0.667	0.674	0.651	0.531	1.9505e-06	0.993	1.004	1.013	1.015	0.978	0.982	1.27996	1.20817	1.24778	0.657143	0.689162	0.662933	0.538	4.8797e-06
P08581	990	S	Hepatocyte growth factor receptor OS=Homo sapiens OX=9606 GN=MET PE=1 SV=4	MET	0.959134	3.14036e-41	265.52	S(0.003)VS(0.959)PT(0.037)T(0.001)EMVSNESVDYR	2	0.93229	2	1.005	1.014	1.011	0.955	0.975	1.038	0.98	0.4868	0.982	0.96	0.958	1.075	1.084	1.054	1.02342	1.05625	1.05532	0.888372	0.899446	0.98482	0.884	0.022176
P08581	992	T	Hepatocyte growth factor receptor OS=Homo sapiens OX=9606 GN=MET PE=1 SV=4	MET	0.551457	0.000166961	93.201	S(0.094)VS(0.319)PT(0.551)T(0.036)EMVSNESVDYR	3	0.14689	1	0.963	1.011	1.057	0.947	1.026	0.996	0.98	0.59616	0.982	0.96	0.958	1.075	1.084	1.054	0.980652	1.05313	1.10334	0.88093	0.946494	0.944972	0.884	0.041864
P08581	977	T	Hepatocyte growth factor receptor OS=Homo sapiens OX=9606 GN=MET PE=1 SV=4	MET	1	0.00834909	62.466	VHT(1)PHLDR	3	-1.1842	1	0.912	1.083	0.913	1.167	1.133	0.83	1.076	0.62292	0.982	0.96	0.958	1.075	1.084	1.054	0.928717	1.12813	0.953027	1.08558	1.0452	0.787476	0.97	0.76978
P08621	226	S	U1 small nuclear ribonucleoprotein 70 kDa OS=Homo sapiens OX=9606 GN=SNRNP70 PE=1 SV=2	SNRNP70	1	7.97872e-05	93.424	PGPS(1)PLPHR	3	0.17593	5	1.045	1.063	1.117	0.899	0.879	0.93	0.84	0.002502	0.985	1.008	1.033	0.981	1.017	0.961	1.06091	1.05456	1.08132	0.916412	0.864307	0.967742	0.86	0.0104958
P08621	410	S	U1 small nuclear ribonucleoprotein 70 kDa OS=Homo sapiens OX=9606 GN=SNRNP70 PE=1 SV=2	SNRNP70	1	1.4209e-18	180.05	GGGGGQDNGLEGLGNDS(1)R	2	-0.57162	2	1.096	1.113	1.116	0.83	0.861	0.873	0.771	8.2811e-05	0.985	1.008	1.033	0.981	1.017	0.961	1.11269	1.10417	1.08035	0.846075	0.846608	0.908429	0.789	0.00070251
P08631	261	S	Tyrosine-protein kinase HCK OS=Homo sapiens OX=9606 GN=HCK PE=1 SV=5	HCK	1	0.00843422	62.055	DAWEIPRES(1)LK	3	-0.83464	1
P08648	127	S	Integrin alpha-5 OS=Homo sapiens OX=9606 GN=ITGA5 PE=1 SV=2	ITGA5	0.850282	8.66429e-19	179.07	LLES(0.002)S(0.015)LS(0.111)S(0.85)S(0.022)EGEEPVEYK	3	-1.7355	1	1.011	1.021	0.99	1.004	0.957	1.018	0.986	0.52172	1.019	1.03	1.101	0.944	0.967	0.902	0.992149	0.991262	0.899183	1.06356	0.989659	1.1286	1.104	0.120977
[truncated: 9,986 more rows]

## Sheet: Peptide_quant
ID	Sequence	Length	Modifications	Modified sequence	Protein accession	Protein description	Charge	m/z	Mass error [ppm]	PEP	Score	MS/MS Count	Control_1 intensity	Control_2 intensity	Control_3 intensity	Doce_1 intensity	Doce_2 intensity	Doce_3 intensity
[truncated: 19,285 more rows]

[truncated: 1 more sheets: Statistics]
